# Supplementary material for: (Cobaltoceniumyl­amido)­pyridinium hexa­fluorido­phosphate
Source: IUCrdata. 2021 Jul 5;6(Pt 5):x210460. doi: 10.1107/S2414314621004600 (PMC9462337; doi:10.1107/S2414314621004600)
Supplement: Supplementary file 1 [file x-06-x210460-sup1.cif]

##############################################################################
#                                                                            #
# This CIF contains the data for a data article accepted for                 #
# publication in IUCrData. It conforms to the requirements of                #
# Notes for Authors for IUCrData, and has been                               #
# peer reviewed under the auspices of IUCrData.                              #
#                                                                            #
# Full details of the Crystallographic Information File format               #
# are given in the paper "The Crystallographic Information File (CIF):       #
# a New Standard Archive File for Crystallography" by S. R. Hall, F. H.      #
# Allen and I. D. Brown [Acta Cryst. (1991), A47, 655-685].                  #
#                                                                            #
# The current version of the core CIF dictionary is obtainable from          #
# ftp://ftp.iucr.org/pub/cif_core.dic.                                       #
#                                                                            #
# Software is freely available for graphical display of the structure(s)     #
# in this CIF. For information consult the CIF software page                 #
# http://www.iucr.org/resources/cif/software.                                #
#                                                                            #
# This file may be used for bona fide research purposes within the           #
# scientific community so long as proper attribution is given to the data    # 
# article from which it was obtained.                                        #
#                                                                            #
##############################################################################
data_global
_audit_creation_method     'form.cif (version 2.0)'
_journal_data_validation_number     ?
_journal_date_recd_electronic     2021-04-20
_journal_date_accepted     2021-04-30
_journal_name_full     'IUCrData'
_journal_year     2021
_journal_volume     6
_journal_issue      5
_journal_page_first     0
_journal_page_last     0
_journal_paper_category     HM
_journal_paper_doi     10.1107/S2414314621004600
_journal_coeditor_code     BV4038
_publ_contact_author_name     'Bildstein, Benno'
_publ_contact_author_address
;
University of Innsbruck
Faculty of Chemistry and Pharmacy
Innrain 80-82
6020 Innsbruck
Austria
;
_publ_contact_author_email     'benno.bildstein@uibk.ac.at'
_publ_contact_author_fax     '0043 512 507 57099'
_publ_contact_author_phone     '0043 512 507 57007'
_publ_section_title
;
(Cobaltoceniumylamido)pyridinium hexafluoridophosphate
;
_publ_section_title_footnote     .
loop_
    _publ_author_name
    _publ_author_address
    'Menia, Daniel'
;
University of Innsbruck
Faculty of Chemistry and Pharmacy
Innrain 80-82
6020 Innsbruck
Austria
;
    'H&ouml;fer, Thomas'
;
University of Innsbruck
Faculty of Chemistry and Pharmacy
Innrain 80-82
6020 Innsbruck
Austria
;
    'Wurst, Klaus'
;
University of Innsbruck
Faculty of Chemistry and Pharmacy
Innrain 80-82
6020 Innsbruck
Austria
;
    'Bildstein, Benno'
;
University of Innsbruck
Faculty of Chemistry and Pharmacy
Innrain 80-82
6020 Innsbruck
Austria
;
_publ_section_synopsis
;
The title compound was prepared in a microwave-assisted synthesis and is the
first example of a cobaltocenium derivative formally containing a nitrene
nitrogen species.
;
data_I
_database_code_depnum_ccdc_archive 'CCDC 2080437'
_audit_creation_method     'SHELXL-2014/7'
_chemical_name_systematic
;
(Cobaltoceniumylamido)pyridinium hexafluoridophosphate
;
_chemical_name_common     ?
_chemical_formula_moiety     'C15 H14 Co N2 +, F6 P -'
_chemical_formula_sum     'C15 H14 Co F6 N2 P'
_chemical_formula_iupac     '[Co (C5 H5) (C10 H9 N2)] P F6'
_chemical_formula_weight     426.18
_chemical_melting_point     ?
_chemical_absolute_configuration     ad
_space_group_crystal_system     monoclinic
_space_group_name_H-M_alt     'P c'
_space_group_name_Hall     'P -2yc'
loop_
    _space_group_symop_operation_xyz
    'x, y, z'
    'x, -y, z+1/2'
_cell_length_a     9.9610(8)
_cell_length_b     8.9243(7)
_cell_length_c     9.7204(7)
_cell_angle_alpha     90
_cell_angle_beta     106.943(3)
_cell_angle_gamma     90
_cell_volume     826.59(11)
_cell_formula_units_Z     2
_cell_measurement_reflns_used     5116
_cell_measurement_theta_min     2.3
_cell_measurement_theta_max     26.5
_cell_measurement_temperature     183(2)
_exptl_crystal_description     prism
_exptl_crystal_colour     orange
_exptl_crystal_size_max     0.180
_exptl_crystal_size_mid     0.140
_exptl_crystal_size_min     0.040
_exptl_crystal_density_diffrn     1.712
_exptl_crystal_density_meas     ?
_exptl_crystal_density_method     ?
_exptl_crystal_F_000     428
_exptl_absorpt_coefficient_mu     1.198
_exptl_absorpt_correction_type     multi-scan
_exptl_absorpt_process_details
;
(SADABS; Bruker, 2014)
;
_exptl_absorpt_correction_T_min     0.817
_exptl_absorpt_correction_T_max     0.901
_diffrn_ambient_temperature     183(2)
_diffrn_source     'Incoatec Microfocus'
_diffrn_radiation_type     MoK\a
_diffrn_radiation_wavelength     0.71073
_diffrn_radiation_monochromator     'multi layered optics'
_diffrn_measurement_device_type     'Bruker D8 QUEST PHOTON 100'
_diffrn_measurement_method     '\f and \w scans'
_diffrn_detector_area_resol_mean     10.4
_diffrn_reflns_number     11210
_diffrn_reflns_av_R_equivalents     0.0347
_diffrn_reflns_av_unetI/netI     0.0339
_diffrn_reflns_theta_min     2.137
_diffrn_reflns_theta_max     26.497
_diffrn_reflns_theta_full     25.242
_diffrn_measured_fraction_theta_max     0.997
_diffrn_measured_fraction_theta_full     0.996
_diffrn_reflns_limit_h_min     -12
_diffrn_reflns_limit_h_max     12
_diffrn_reflns_limit_k_min     -11
_diffrn_reflns_limit_k_max     11
_diffrn_reflns_limit_l_min     -11
_diffrn_reflns_limit_l_max     12
_refine_special_details
;
C-bound H atoms were placed in calculated positions and constrained
to ride on their parent atoms with <i>U</i>~iso~(H) = 1.2<i>U</i>~eq~(C) and a
C---H distance of 0.95 \%A for aromatic H atoms. Refinement was performed
using all reflections. The weighted <i>R</i>-factor (<i>wR</i>) and goodness
of fit (S) are based on F^2^. <i>R</i>-factor (gt) are based on F. The
threshold expression of F^2^ > 2.0 sigma(F^2^) is used only for calculating
<i>R</i>-factor (gt).
;
_reflns_number_total     3329
_reflns_number_gt     2999
_reflns_threshold_expression     'I > 2\s(I)'
_refine_ls_structure_factor_coef     Fsqd
_refine_ls_matrix_type     full
_refine_ls_R_factor_all     0.0456
_refine_ls_R_factor_gt     0.0373
_refine_ls_wR_factor_gt     0.0896
_refine_ls_wR_factor_ref     0.0932
_refine_ls_goodness_of_fit_ref     1.045
_refine_ls_restrained_S_all     1.045
_refine_ls_number_reflns     3329
_refine_ls_number_parameters     227
_refine_ls_number_restraints     2
_refine_ls_hydrogen_treatment     constr
_refine_ls_weighting_scheme     calc
_refine_ls_weighting_details
              'w=1/[\s^2^(Fo^2^)+(0.0512P)^2^+0.4385P] where P=(Fo^2^+2Fc^2^)/3'
_atom_sites_solution_hydrogens     geom
_atom_sites_solution_primary     direct
_atom_sites_solution_secondary     difmap
_refine_ls_shift/su_max     0.000
_refine_ls_shift/su_mean     0.000
_refine_diff_density_max     1.008
_refine_diff_density_min     -0.263
_refine_ls_extinction_method
;
SHELXL-2014/7 (Sheldrick 2014)
;
_refine_ls_extinction_coef     0.015(3)
_refine_ls_extinction_expression
                                  'Fc^*^=kFc[1+0.001xFc^2^\l^3^/sin(2\q)]^-1/4^'
_refine_ls_abs_structure_details
;
Flack <i>x</i> determined using 1289 quotients
[(<i>I</i>^+^)-(<i>I</i>^-^)]/[(<i>I</i>^+^)+(<i>I</i>^-^)]
(Parsons <i>et al.</i>,  2013)
;
_refine_ls_abs_structure_Flack     -0.007(7)
loop_
    _atom_type_symbol
    _atom_type_description
    _atom_type_scat_dispersion_real
    _atom_type_scat_dispersion_imag
    _atom_type_scat_source
    'C' 'C' 0.0033 0.0016
                         'International Tables Vol C Tables 4.2.6.8 and 6.1.1.4'
    'H' 'H' 0.0000 0.0000
                         'International Tables Vol C Tables 4.2.6.8 and 6.1.1.4'
    'N' 'N' 0.0061 0.0033
                         'International Tables Vol C Tables 4.2.6.8 and 6.1.1.4'
    'F' 'F' 0.0171 0.0103
                         'International Tables Vol C Tables 4.2.6.8 and 6.1.1.4'
    'P' 'P' 0.1023 0.0942
                         'International Tables Vol C Tables 4.2.6.8 and 6.1.1.4'
    'Co' 'Co' 0.3494 0.9721
                         'International Tables Vol C Tables 4.2.6.8 and 6.1.1.4'
_computing_data_collection
;
APEX3 (Bruker, 2014)
;
_computing_cell_refinement
;
SAINT (Bruker, 2014)
;
_computing_data_reduction
;
SAINT (Bruker, 2014)
;
_computing_structure_solution
;
<i>SHELXT2014/4</i> (Sheldrick, 2015a)
;
_computing_structure_refinement
;
<i>SHELXL2014/7</i> (Sheldrick, 2015b)
;
_computing_molecular_graphics
;
<i>OLEX2</i> (Dolomanov <i>et al.</i>, 2009)
;
_computing_publication_material
;
publCIF (Westrip, 2010)
;
loop_
    _atom_site_type_symbol
    _atom_site_label
    _atom_site_fract_x
    _atom_site_fract_y
    _atom_site_fract_z
    _atom_site_U_iso_or_equiv
    _atom_site_adp_type
    _atom_site_calc_flag
    _atom_site_occupancy
    _atom_site_disorder_assembly
    _atom_site_disorder_group
    Co Co1 0.82275(6) 0.26234(6) 0.59021(6) 0.0254(2) Uani d 1 . .
    N N1 0.5977(5) 0.0343(4) 0.6695(4) 0.0274(9) Uani d 1 . .
    N N2 0.5060(4) 0.1237(4) 0.7231(4) 0.0252(9) Uani d 1 . .
    C C1 0.8101(10) 0.4810(7) 0.5333(7) 0.063(2) Uani d 1 . .
    H H1 0.8231 0.5613 0.6000 0.075 Uiso calc 1 . .
    C C2 0.9142(8) 0.4111(9) 0.4857(9) 0.068(2) Uani d 1 . .
    H H2 1.0108 0.4372 0.5104 0.081 Uiso calc 1 . .
    C C3 0.8468(10) 0.2939(9) 0.3934(8) 0.060(2) Uani d 1 . .
    H H3 0.8918 0.2237 0.3481 0.072 Uiso calc 1 . .
    C C4 0.7089(10) 0.2978(9) 0.3801(8) 0.059(2) Uani d 1 . .
    H H4 0.6405 0.2326 0.3215 0.070 Uiso calc 1 . .
    C C5 0.6824(8) 0.4094(9) 0.4636(8) 0.058(2) Uani d 1 . .
    H H5 0.5930 0.4348 0.4732 0.070 Uiso calc 1 . .
    C C6 0.7849(6) 0.2298(6) 0.7833(6) 0.0287(12) Uani d 1 . .
    H H6 0.7348 0.3021 0.8204 0.034 Uiso calc 1 . .
    C C7 0.9298(7) 0.2339(7) 0.7978(7) 0.0396(15) Uani d 1 . .
    H H7 0.9954 0.3032 0.8544 0.048 Uiso calc 1 . .
    C C8 0.9606(6) 0.1167(6) 0.7131(7) 0.0397(13) Uani d 1 . .
    H H8 1.0505 0.0934 0.7034 0.048 Uiso calc 1 . .
    C C9 0.8336(6) 0.0404(6) 0.6455(6) 0.0319(12) Uani d 1 . .
    H H9 0.8223 -0.0353 0.5744 0.038 Uiso calc 1 . .
    C C10 0.7242(6) 0.0961(5) 0.7018(5) 0.0256(10) Uani d 1 . .
    C C11 0.4222(6) 0.2215(6) 0.6334(6) 0.0377(13) Uani d 1 . .
    H H11 0.4244 0.2300 0.5367 0.045 Uiso calc 1 . .
    C C12 0.3324(7) 0.3100(8) 0.6834(8) 0.0501(16) Uani d 1 . .
    H H12 0.2748 0.3822 0.6218 0.060 Uiso calc 1 . .
    C C13 0.3266(7) 0.2939(7) 0.8201(7) 0.0422(14) Uani d 1 . .
    H H13 0.2659 0.3552 0.8554 0.051 Uiso calc 1 . .
    C C14 0.4102(7) 0.1871(7) 0.9076(7) 0.0420(14) Uani d 1 . .
    H H14 0.4051 0.1722 1.0028 0.050 Uiso calc 1 . .
    C C15 0.4995(6) 0.1035(6) 0.8571(6) 0.0331(13) Uani d 1 . .
    H H15 0.5574 0.0305 0.9172 0.040 Uiso calc 1 . .
    P P1 0.19726(16) 0.24876(16) 0.21938(17) 0.0344(4) Uani d 1 . .
    F F1 0.3620(5) 0.2643(7) 0.2863(6) 0.105(2) Uani d 1 . .
    F F2 0.0334(4) 0.2311(4) 0.1507(5) 0.0554(11) Uani d 1 . .
    F F3 0.1747(7) 0.3921(5) 0.3041(6) 0.095(2) Uani d 1 . .
    F F4 0.2192(5) 0.1044(5) 0.1347(5) 0.0743(14) Uani d 1 . .
    F F5 0.1885(5) 0.1453(5) 0.3502(4) 0.0668(14) Uani d 1 . .
    F F6 0.2058(4) 0.3523(4) 0.0880(4) 0.0452(9) Uani d 1 . .
loop_
    _atom_site_aniso_label
    _atom_site_aniso_U_11
    _atom_site_aniso_U_22
    _atom_site_aniso_U_33
    _atom_site_aniso_U_12
    _atom_site_aniso_U_13
    _atom_site_aniso_U_23
    Co1 0.0257(3) 0.0225(3) 0.0292(4) -0.0010(4) 0.0101(2) -0.0013(4)
    N1 0.034(2) 0.025(2) 0.027(2) 0.0000(17) 0.0146(19) -0.0016(16)
    N2 0.026(2) 0.026(2) 0.025(2) 0.0014(17) 0.0092(17) 0.0012(16)
    C1 0.114(7) 0.023(3) 0.044(4) -0.004(3) 0.014(4) 0.003(2)
    C2 0.041(4) 0.074(5) 0.084(6) -0.018(4) 0.013(4) 0.041(5)
    C3 0.096(7) 0.055(4) 0.039(4) 0.027(5) 0.035(4) 0.007(3)
    C4 0.081(6) 0.045(4) 0.038(4) -0.023(4) -0.002(4) 0.011(3)
    C5 0.049(4) 0.059(4) 0.070(5) 0.019(3) 0.023(4) 0.038(4)
    C6 0.034(3) 0.031(3) 0.022(3) 0.004(2) 0.009(2) 0.001(2)
    C7 0.031(3) 0.044(4) 0.039(4) -0.004(3) 0.004(3) -0.002(3)
    C8 0.027(3) 0.039(3) 0.052(4) 0.007(2) 0.011(3) 0.006(3)
    C9 0.035(3) 0.025(2) 0.037(3) 0.004(2) 0.013(3) -0.0003(19)
    C10 0.033(3) 0.022(2) 0.024(2) 0.006(2) 0.012(2) 0.0046(18)
    C11 0.039(3) 0.047(3) 0.027(3) 0.012(3) 0.009(2) 0.012(2)
    C12 0.045(4) 0.058(4) 0.049(4) 0.026(3) 0.015(3) 0.021(3)
    C13 0.040(3) 0.045(3) 0.049(4) 0.009(3) 0.025(3) 0.005(3)
    C14 0.052(4) 0.044(3) 0.039(4) 0.009(3) 0.028(3) 0.010(3)
    C15 0.046(3) 0.031(3) 0.026(3) 0.008(2) 0.017(3) 0.009(2)
    P1 0.0312(8) 0.0438(10) 0.0295(8) -0.0074(6) 0.0108(6) 0.0027(6)
    F1 0.042(3) 0.183(7) 0.074(4) -0.042(3) -0.009(2) 0.055(3)
    F2 0.034(2) 0.064(2) 0.064(3) -0.0091(17) 0.0072(18) 0.0112(19)
    F3 0.162(6) 0.064(3) 0.096(4) -0.056(3) 0.096(4) -0.046(3)
    F4 0.104(4) 0.049(2) 0.094(4) 0.011(2) 0.067(3) 0.001(2)
    F5 0.072(3) 0.089(3) 0.037(2) -0.029(3) 0.012(2) 0.019(2)
    F6 0.050(2) 0.049(2) 0.0397(19) -0.0074(16) 0.0184(17) 0.0105(16)
_geom_special_details
;
 All esds (except the esd in the dihedral angle between two l.s. planes)
 are estimated using the full covariance matrix.  The cell esds are taken
 into account individually in the estimation of esds in distances, angles
 and torsion angles; correlations between esds in cell parameters are only
 used when they are defined by crystal symmetry.  An approximate (isotropic)
 treatment of cell esds is used for estimating esds involving l.s. planes.
;
loop_
    _geom_bond_atom_site_label_1
    _geom_bond_atom_site_label_2
    _geom_bond_site_symmetry_2
    _geom_bond_distance
    _geom_bond_publ_flag
    Co1 C7 . 2.005(7) ?
    Co1 C8 . 2.012(6) ?
    Co1 C3 . 2.016(7) ?
    Co1 C1 . 2.022(6) ?
    Co1 C6 . 2.040(6) ?
    Co1 C2 . 2.041(7) ?
    Co1 C9 . 2.047(5) ?
    Co1 C5 . 2.047(6) ?
    Co1 C4 . 2.051(7) ?
    Co1 C10 . 2.227(5) ?
    N1 C10 . 1.327(7) ?
    N1 N2 . 1.421(6) ?
    N2 C15 . 1.335(6) ?
    N2 C11 . 1.340(7) ?
    C1 C2 . 1.399(11) ?
    C1 C5 . 1.408(11) ?
    C1 H1 . 0.9500 ?
    C2 C3 . 1.414(12) ?
    C2 H2 . 0.9500 ?
    C3 C4 . 1.342(12) ?
    C3 H3 . 0.9500 ?
    C4 C5 . 1.358(12) ?
    C4 H4 . 0.9500 ?
    C5 H5 . 0.9500 ?
    C6 C7 . 1.408(9) ?
    C6 C10 . 1.462(7) ?
    C6 H6 . 0.9500 ?
    C7 C8 . 1.419(9) ?
    C7 H7 . 0.9500 ?
    C8 C9 . 1.418(8) ?
    C8 H8 . 0.9500 ?
    C9 C10 . 1.442(7) ?
    C9 H9 . 0.9500 ?
    C11 C12 . 1.383(9) ?
    C11 H11 . 0.9500 ?
    C12 C13 . 1.355(9) ?
    C12 H12 . 0.9500 ?
    C13 C14 . 1.383(9) ?
    C13 H13 . 0.9500 ?
    C14 C15 . 1.358(8) ?
    C14 H14 . 0.9500 ?
    C15 H15 . 0.9500 ?
    P1 F3 . 1.572(5) ?
    P1 F4 . 1.578(4) ?
    P1 F2 . 1.581(4) ?
    P1 F1 . 1.585(5) ?
    P1 F5 . 1.595(4) ?
    P1 F6 . 1.599(4) ?
loop_
    _geom_angle_atom_site_label_1
    _geom_angle_atom_site_label_2
    _geom_angle_atom_site_label_3
    _geom_angle_site_symmetry_1
    _geom_angle_site_symmetry_3
    _geom_angle
    _geom_angle_publ_flag
    C7 Co1 C8 . . 41.4(3) ?
    C7 Co1 C3 . . 142.9(3) ?
    C8 Co1 C3 . . 113.8(3) ?
    C7 Co1 C1 . . 111.7(3) ?
    C8 Co1 C1 . . 139.8(3) ?
    C3 Co1 C1 . . 67.7(3) ?
    C7 Co1 C6 . . 40.8(3) ?
    C8 Co1 C6 . . 68.8(2) ?
    C3 Co1 C6 . . 176.3(4) ?
    C1 Co1 C6 . . 112.1(3) ?
    C7 Co1 C2 . . 113.6(3) ?
    C8 Co1 C2 . . 112.9(3) ?
    C3 Co1 C2 . . 40.8(4) ?
    C1 Co1 C2 . . 40.3(3) ?
    C6 Co1 C2 . . 141.2(3) ?
    C7 Co1 C9 . . 69.0(2) ?
    C8 Co1 C9 . . 40.9(2) ?
    C3 Co1 C9 . . 111.9(3) ?
    C1 Co1 C9 . . 179.3(3) ?
    C6 Co1 C9 . . 68.3(2) ?
    C2 Co1 C9 . . 139.8(3) ?
    C7 Co1 C5 . . 139.1(3) ?
    C8 Co1 C5 . . 179.5(3) ?
    C3 Co1 C5 . . 65.7(3) ?
    C1 Co1 C5 . . 40.5(3) ?
    C6 Co1 C5 . . 111.6(3) ?
    C2 Co1 C5 . . 67.0(3) ?
    C9 Co1 C5 . . 138.8(3) ?
    C7 Co1 C4 . . 177.8(4) ?
    C8 Co1 C4 . . 140.8(3) ?
    C3 Co1 C4 . . 38.5(4) ?
    C1 Co1 C4 . . 66.8(3) ?
    C6 Co1 C4 . . 137.8(3) ?
    C2 Co1 C4 . . 66.5(3) ?
    C9 Co1 C4 . . 112.5(3) ?
    C5 Co1 C4 . . 38.7(3) ?
    C7 Co1 C10 . . 66.8(2) ?
    C8 Co1 C10 . . 66.5(2) ?
    C3 Co1 C10 . . 138.3(3) ?
    C1 Co1 C10 . . 140.8(3) ?
    C6 Co1 C10 . . 39.8(2) ?
    C2 Co1 C10 . . 178.8(3) ?
    C9 Co1 C10 . . 39.14(19) ?
    C5 Co1 C10 . . 113.5(3) ?
    C4 Co1 C10 . . 113.2(3) ?
    C10 N1 N2 . . 110.4(4) ?
    C15 N2 C11 . . 121.6(5) ?
    C15 N2 N1 . . 120.1(4) ?
    C11 N2 N1 . . 118.2(4) ?
    C2 C1 C5 . . 106.9(6) ?
    C2 C1 Co1 . . 70.6(4) ?
    C5 C1 Co1 . . 70.7(4) ?
    C2 C1 H1 . . 126.5 ?
    C5 C1 H1 . . 126.5 ?
    Co1 C1 H1 . . 123.8 ?
    C1 C2 C3 . . 106.2(7) ?
    C1 C2 Co1 . . 69.1(4) ?
    C3 C2 Co1 . . 68.7(4) ?
    C1 C2 H2 . . 126.9 ?
    C3 C2 H2 . . 126.9 ?
    Co1 C2 H2 . . 126.8 ?
    C4 C3 C2 . . 109.0(7) ?
    C4 C3 Co1 . . 72.1(4) ?
    C2 C3 Co1 . . 70.5(4) ?
    C4 C3 H3 . . 125.5 ?
    C2 C3 H3 . . 125.5 ?
    Co1 C3 H3 . . 123.4 ?
    C3 C4 C5 . . 109.5(7) ?
    C3 C4 Co1 . . 69.3(4) ?
    C5 C4 Co1 . . 70.5(4) ?
    C3 C4 H4 . . 125.3 ?
    C5 C4 H4 . . 125.3 ?
    Co1 C4 H4 . . 126.5 ?
    C4 C5 C1 . . 108.3(7) ?
    C4 C5 Co1 . . 70.8(4) ?
    C1 C5 Co1 . . 68.8(4) ?
    C4 C5 H5 . . 125.8 ?
    C1 C5 H5 . . 125.8 ?
    Co1 C5 H5 . . 126.1 ?
    C7 C6 C10 . . 109.0(5) ?
    C7 C6 Co1 . . 68.3(4) ?
    C10 C6 Co1 . . 77.1(3) ?
    C7 C6 H6 . . 125.5 ?
    C10 C6 H6 . . 125.5 ?
    Co1 C6 H6 . . 120.8 ?
    C6 C7 C8 . . 108.1(5) ?
    C6 C7 Co1 . . 71.0(3) ?
    C8 C7 Co1 . . 69.6(4) ?
    C6 C7 H7 . . 125.9 ?
    C8 C7 H7 . . 125.9 ?
    Co1 C7 H7 . . 125.1 ?
    C9 C8 C7 . . 107.9(5) ?
    C9 C8 Co1 . . 70.9(3) ?
    C7 C8 Co1 . . 69.0(3) ?
    C9 C8 H8 . . 126.1 ?
    C7 C8 H8 . . 126.1 ?
    Co1 C8 H8 . . 125.6 ?
    C8 C9 C10 . . 109.3(5) ?
    C8 C9 Co1 . . 68.2(3) ?
    C10 C9 Co1 . . 77.2(3) ?
    C8 C9 H9 . . 125.4 ?
    C10 C9 H9 . . 125.4 ?
    Co1 C9 H9 . . 120.8 ?
    N1 C10 C9 . . 122.5(4) ?
    N1 C10 C6 . . 133.0(5) ?
    C9 C10 C6 . . 104.3(5) ?
    N1 C10 Co1 . . 133.2(3) ?
    C9 C10 Co1 . . 63.6(3) ?
    C6 C10 Co1 . . 63.2(3) ?
    N2 C11 C12 . . 119.2(5) ?
    N2 C11 H11 . . 120.4 ?
    C12 C11 H11 . . 120.4 ?
    C13 C12 C11 . . 120.0(6) ?
    C13 C12 H12 . . 120.0 ?
    C11 C12 H12 . . 120.0 ?
    C12 C13 C14 . . 119.1(6) ?
    C12 C13 H13 . . 120.4 ?
    C14 C13 H13 . . 120.4 ?
    C15 C14 C13 . . 119.8(6) ?
    C15 C14 H14 . . 120.1 ?
    C13 C14 H14 . . 120.1 ?
    N2 C15 C14 . . 120.1(5) ?
    N2 C15 H15 . . 119.9 ?
    C14 C15 H15 . . 119.9 ?
    F3 P1 F4 . . 179.7(3) ?
    F3 P1 F2 . . 90.8(3) ?
    F4 P1 F2 . . 88.9(3) ?
    F3 P1 F1 . . 90.1(4) ?
    F4 P1 F1 . . 90.1(3) ?
    F2 P1 F1 . . 179.0(3) ?
    F3 P1 F5 . . 90.2(3) ?
    F4 P1 F5 . . 89.5(3) ?
    F2 P1 F5 . . 89.4(2) ?
    F1 P1 F5 . . 90.8(2) ?
    F3 P1 F6 . . 89.8(2) ?
    F4 P1 F6 . . 90.4(2) ?
    F2 P1 F6 . . 90.5(2) ?
    F1 P1 F6 . . 89.3(2) ?
    F5 P1 F6 . . 179.9(3) ?
loop_
    _geom_torsion_atom_site_label_1
    _geom_torsion_atom_site_label_2
    _geom_torsion_atom_site_label_3
    _geom_torsion_atom_site_label_4
    _geom_torsion_site_symmetry_1
    _geom_torsion_site_symmetry_2
    _geom_torsion_site_symmetry_3
    _geom_torsion_site_symmetry_4
    _geom_torsion
    _geom_torsion_publ_flag
    C10 N1 N2 C15 . . . . -87.4(5) ?
    C10 N1 N2 C11 . . . . 96.1(5) ?
    C5 C1 C2 C3 . . . . -2.8(7) ?
    Co1 C1 C2 C3 . . . . 58.9(5) ?
    C5 C1 C2 Co1 . . . . -61.7(4) ?
    C1 C2 C3 C4 . . . . 3.1(8) ?
    Co1 C2 C3 C4 . . . . 62.3(5) ?
    C1 C2 C3 Co1 . . . . -59.2(5) ?
    C2 C3 C4 C5 . . . . -2.1(9) ?
    Co1 C3 C4 C5 . . . . 59.2(5) ?
    C2 C3 C4 Co1 . . . . -61.3(5) ?
    C3 C4 C5 C1 . . . . 0.3(8) ?
    Co1 C4 C5 C1 . . . . 58.8(5) ?
    C3 C4 C5 Co1 . . . . -58.5(5) ?
    C2 C1 C5 C4 . . . . 1.7(7) ?
    Co1 C1 C5 C4 . . . . -60.0(5) ?
    C2 C1 C5 Co1 . . . . 61.7(5) ?
    C10 C6 C7 C8 . . . . 7.0(7) ?
    Co1 C6 C7 C8 . . . . -59.9(4) ?
    C10 C6 C7 Co1 . . . . 66.9(4) ?
    C6 C7 C8 C9 . . . . 0.3(7) ?
    Co1 C7 C8 C9 . . . . -60.5(4) ?
    C6 C7 C8 Co1 . . . . 60.8(4) ?
    C7 C8 C9 C10 . . . . -7.6(6) ?
    Co1 C8 C9 C10 . . . . -66.9(4) ?
    C7 C8 C9 Co1 . . . . 59.3(4) ?
    N2 N1 C10 C9 . . . . -171.9(4) ?
    N2 N1 C10 C6 . . . . 2.6(7) ?
    N2 N1 C10 Co1 . . . . -89.0(5) ?
    C8 C9 C10 N1 . . . . -172.7(4) ?
    Co1 C9 C10 N1 . . . . 126.1(4) ?
    C8 C9 C10 C6 . . . . 11.4(5) ?
    Co1 C9 C10 C6 . . . . -49.7(3) ?
    C8 C9 C10 Co1 . . . . 61.2(4) ?
    C7 C6 C10 N1 . . . . 173.5(5) ?
    Co1 C6 C10 N1 . . . . -125.2(5) ?
    C7 C6 C10 C9 . . . . -11.3(6) ?
    Co1 C6 C10 C9 . . . . 50.0(3) ?
    C7 C6 C10 Co1 . . . . -61.3(4) ?
    C15 N2 C11 C12 . . . . 3.8(9) ?
    N1 N2 C11 C12 . . . . -179.8(6) ?
    N2 C11 C12 C13 . . . . -2.1(11) ?
    C11 C12 C13 C14 . . . . -0.7(11) ?
    C12 C13 C14 C15 . . . . 2.0(11) ?
    C11 N2 C15 C14 . . . . -2.6(9) ?
    N1 N2 C15 C14 . . . . -178.9(5) ?
    C13 C14 C15 N2 . . . . -0.4(10) ?
loop_
    _geom_hbond_atom_site_label_D
    _geom_hbond_atom_site_label_H
    _geom_hbond_atom_site_label_A
    _geom_hbond_site_symmetry_A
    _geom_hbond_distance_DH
    _geom_hbond_distance_HA
    _geom_hbond_distance_DA
    _geom_hbond_angle_DHA
    C11 H11 F1 . 0.95 2.35 3.273(8) 163.8
    C12 H12 F6 2_565 0.95 2.46 3.293(7) 146.1
    C14 H14 F4 1_556 0.95 2.61 3.388(7) 139.2
    C15 H15 N1 2 0.95 2.44 3.156(6) 132.4
_shelx_space_group_comment
;
The symmetry employed for this shelxl refinement is uniquely defined
by the following loop, which should always be used as a source of
symmetry information in preference to the above space-group names.
They are only intended as comments.
;
_shelx_estimated_absorpt_T_min     0.813
_shelx_estimated_absorpt_T_max     0.954
_shelx_hkl_file
;
   0   0  -1    0.05    0.12
   0   0  -1   -0.05    0.05
   0   0   2  747.57   14.10
   0   0   2  734.48   14.08
   0   0  -2  677.62   12.92
   0   0   3    0.02    0.17
   0   0   3    0.00    0.22
   0   0   3    0.10    0.24
   0   0  -3    0.07    0.23
   0   0  -3    0.07    0.18
   0   0   3   -0.05    0.27
   0   0   4  254.16    5.34
   0   0   4  251.64    5.31
   0   0  -4  231.61    4.98
   0   0   4  255.37    5.07
   0   0   4  252.21    5.44
   0   0  -4  234.71    4.70
   0   0  -5   -0.02    0.40
   0   0   5   -0.08    0.39
   0   0   5    0.40    0.38
   0   0   5    0.25    0.24
   0   0   5    0.64    0.35
   0   0  -6   21.05    1.32
   0   0   6   19.13    1.26
   0   0   6   18.13    0.84
   0   0   6   16.84    1.10
   0   0   6   20.18    1.30
   0   0   7    1.10    0.57
   0   0   7    0.95    0.64
   0   0   7    0.34    0.65
   0   0   7    0.48    0.44
   0   0   8   74.62    2.83
   0   0   8   70.23    2.53
   0   0   8   71.76    2.07
   0   0   8   73.25    2.66
   0   0   9   -0.90    0.88
   0   0   9   -0.08    1.02
   0   0   9    0.95    0.68
   0   0  10   27.41    2.23
   0   0  10   25.88    2.65
   0   0  10   23.16    2.53
   0   0  10   26.94    1.62
   0   0  11    0.24    1.47
   0   0  11    0.71    0.96
   0   0  11   -2.38    1.62
   0   1   0   48.49    1.28
   0  -1   0   40.26    0.92
   0  -1   0   41.25    0.96
   0   1  -1  251.94    4.99
   0   1  -1  247.70    5.00
   0   1  -1  249.94    4.93
   0  -1  -1  263.71    4.99
   0  -1   1  250.99    4.73
   0  -1   1  237.16    4.76
   0  -1   1  241.50    4.80
   0   1  -2  321.99    6.27
   0   1  -2  315.68    6.36
   0   1   2  307.22    6.04
   0   1   2  313.42    6.26
   0   1  -2  316.58    6.23
   0  -1   2  319.26    6.20
   0  -1  -2  317.81    6.13
   0  -1   2  315.21    6.29
   0  -1   2  317.29    6.15
   0  -1  -2  321.66    6.33
   0   1  -3   51.67    1.42
   0   1  -3   51.54    1.52
   0   1   3   52.93    1.33
   0   1   3   54.06    1.51
   0   1  -3   51.87    1.35
   0  -1   3   53.21    1.45
   0  -1  -3   50.95    1.47
   0  -1  -3   51.30    1.32
   0  -1   3   51.91    1.52
   0  -1   3   54.29    1.36
   0   1  -4  155.80    3.36
   0   1   4  153.48    3.13
   0   1   4  150.96    3.53
   0   1   4  151.72    3.30
   0   1  -4  151.61    3.60
   0  -1   4  150.05    3.53
   0  -1   4  154.78    3.27
   0  -1  -4  155.45    3.40
   0  -1   4  146.91    3.43
   0   1   5   93.02    2.47
   0   1  -5   96.07    2.68
   0   1  -5   96.41    2.35
   0   1   5   92.63    2.11
   0   1   5   93.64    2.37
   0   1   5   92.57    2.62
   0  -1   5   95.99    2.59
   0  -1   5   97.94    2.29
   0  -1  -5   95.68    2.46
   0  -1   5   89.53    2.49
   0   1   6   24.05    1.14
   0   1   6   22.02    0.86
   0   1  -6   23.30    1.37
   0   1   6   22.27    1.35
   0   1  -6   22.15    1.05
   0   1   6   21.93    1.26
   0  -1  -6   23.06    1.26
   0  -1   6   23.91    1.30
   0  -1   6   21.81    1.00
   0  -1   6   18.43    1.78
   0   1   7    9.33    1.02
   0   1   7    6.83    0.72
   0   1   7    8.82    1.00
   0  -1   7    8.88    1.13
   0  -1   7    7.18    0.96
   0  -1   7    6.74    0.81
   0   1   8   -0.47    0.79
   0   1   8    1.03    0.53
   0   1   8    0.78    0.79
   0   1   8    1.59    0.72
   0   1  -8    1.78    0.64
   0  -1   8    1.43    0.83
   0  -1   8    0.69    0.79
   0  -1   8    0.63    0.58
   0  -1   8    1.60    0.88
   0   1   9   29.98    1.38
   0   1   9   35.09    3.70
   0   1   9   32.41    2.20
   0   1   9   27.56    1.79
   0  -1   9   28.61    2.83
   0  -1   9   31.57    2.23
   0  -1   9   29.10    1.59
   0  -1   9   29.28    2.20
   0   1  10    0.59    1.38
   0   1  10    3.41    0.83
   0   1  10    3.55    1.17
   0   1  10    3.38    1.51
   0  -1  10    3.67    1.29
   0  -1  10    1.57    1.32
   0  -1  10    3.42    0.97
   0  -1  10    2.79    1.48
   0   1  11   11.59    2.06
   0   1  11   11.70    1.73
   0   1  11   12.32    1.11
   0  -1  11   10.03    1.30
   0  -1  11    8.55    1.93
   0  -1  11   10.29    1.85
   0   2  -1  279.19    5.59
   0   2  -1  285.49    5.50
   0   2   1  280.36    5.47
   0   2   1  286.89    5.65
   0   2  -1  278.09    5.62
   0  -2   1  276.24    5.46
   0  -2   1  280.65    5.56
   0  -2  -1  279.72    5.49
   0  -2  -1  280.21    5.67
   0  -2   1  271.72    5.58
   0   2   2  165.11    3.54
   0   2  -2  130.57    2.89
   0   2  -2  130.58    2.85
   0  -2   2  162.58    3.40
   0  -2   2  160.09    3.44
   0  -2   2  158.20    3.54
   0  -2  -2  135.16    2.99
   0   2   3   20.90    0.95
   0   2  -3   21.89    0.89
   0   2  -3   21.29    1.00
   0   2  -3   23.76    0.91
   0  -2   3   20.07    0.83
   0  -2   3   21.83    0.89
   0  -2   3   21.52    0.98
   0  -2  -3   22.52    0.68
   0  -2  -3   22.57    1.00
   0   2  -4  168.29    3.73
   0   2   4  166.68    3.90
   0   2   4  165.15    3.48
   0   2  -4  164.76    3.65
   0   2  -4  153.67    3.85
   0  -2  -4  164.54    3.82
   0  -2   4  168.08    3.95
   0  -2   4  167.45    3.69
   0  -2  -4  164.52    3.44
   0  -2   4  167.02    3.79
   0   2  -5   29.87    1.51
   0   2   5   36.62    1.54
   0   2   5   34.78    1.01
   0   2  -5   32.09    1.28
   0   2   5   33.40    1.11
   0  -2  -5   32.03    1.49
   0  -2   5   33.42    1.50
   0  -2   5   33.92    1.26
   0  -2   5   34.68    1.44
   0  -2  -5   33.87    1.18
   0   2  -6  124.78    3.66
   0   2   6  125.41    2.81
   0   2   6  121.11    3.46
   0   2  -6  124.88    3.12
   0   2   6  132.66    3.29
   0   2   6  125.72    3.03
   0  -2   6  130.36    3.53
   0  -2   6  124.42    3.36
   0  -2   6  125.69    3.09
   0   2   7    2.46    0.58
   0   2   7    1.36    0.77
   0   2   7    2.15    0.41
   0   2  -7    2.60    0.67
   0   2   7    3.09    0.78
   0  -2   7    1.03    0.72
   0  -2   7    1.89    0.51
   0  -2   7    2.36    0.88
   0   2  -8   42.33    1.85
   0   2   8   43.17    1.45
   0   2   8   43.97    2.10
   0   2   8   44.18    2.28
   0   2   8   42.40    1.77
   0  -2   8   44.57    2.26
   0  -2   8   41.01    2.17
   0  -2   8   43.97    1.76
   0   2   9    0.80    0.92
   0   2   9    3.66    2.46
   0   2   9    1.89    1.20
   0   2  -9    1.21    0.92
   0   2   9    1.11    0.63
   0  -2   9    2.21    1.18
   0  -2   9    1.56    0.78
   0  -2   9    0.75    1.14
   0  -2   9    1.34    1.03
   0   2  10   34.86    2.12
   0   2  10   32.87    1.52
   0   2  10   30.00    2.73
   0   2  10   30.50    2.83
   0  -2  10   29.52    2.67
   0  -2  10   31.49    2.57
   0  -2  10   32.43    1.91
   0   2  11    2.13    0.76
   0   2  11    2.64    1.98
   0  -2  11    4.80    1.31
   0  -2  11    1.95    1.61
   0  -2  11    1.99    1.58
   0   3   0   13.13    0.68
   0   3   0   12.30    0.77
   0  -3   0   12.01    0.55
   0  -3   0   12.54    0.79
   0  -3   0   13.46    0.64
   0   3   1   18.78    0.77
   0   3  -1   25.96    0.80
   0   3   1   20.02    0.94
   0   3  -1   25.27    0.95
   0  -3   1   17.82    0.82
   0  -3   1   17.66    0.75
   0  -3  -1   25.33    0.86
   0  -3  -1   24.64    0.70
   0  -3  -1   25.73    1.05
   0  -3   1   18.78    0.97
   0   3  -2   13.54    0.80
   0   3  -2   14.14    0.78
   0   3   2   14.14    0.86
   0   3   2   13.26    0.63
   0   3  -2   13.56    0.67
   0  -3   2   15.22    0.69
   0  -3  -2   13.82    0.84
   0  -3   2   13.31    0.76
   0  -3   2   14.16    0.76
   0   3   3  364.11    7.33
   0   3   3  387.34    7.78
   0   3  -3  369.79    7.85
   0   3  -3  372.52    7.68
   0   3  -3  379.32    7.62
   0  -3  -3  387.59    7.85
   0  -3   3  370.64    7.52
   0  -3   3  372.99    7.76
   0  -3   3  368.16    7.58
   0   3  -4   35.88    1.54
   0   3   4   38.88    1.52
   0   3  -4   38.47    1.39
   0   3  -4   36.25    1.32
   0  -3   4   38.36    1.38
   0  -3  -4   34.59    1.49
   0  -3   4   36.76    1.37
   0  -3   4   36.51    1.51
   0   3   5  557.12   11.12
   0   3  -5  566.41   11.44
   0   3   5  571.99   11.85
   0   3  -5  570.20   11.49
   0  -3   5  585.58   11.67
   0  -3   5  590.18   11.95
   0  -3   5  585.17   11.58
   0  -3  -5  569.36   11.66
   0   3   6   13.17    1.27
   0   3   6   10.50    0.76
   0   3  -6   10.42    1.16
   0  -3   6   10.07    1.03
   0  -3   6   10.43    0.99
   0  -3  -6   10.70    1.30
   0  -3   6   10.19    1.24
   0   3  -7   12.20    1.55
   0   3   7   20.50    1.47
   0   3   7   18.21    1.08
   0   3   7   19.94    0.95
   0   3   7   19.26    1.58
   0  -3  -7   10.70    1.33
   0  -3   7   17.29    1.25
   0  -3   7   19.96    1.56
   0  -3   7   14.98    1.48
   0   3   8    7.10    1.17
   0   3  -8    8.39    1.14
   0   3   8    6.47    1.02
   0   3   8    7.23    0.89
   0   3   8    7.12    0.90
   0  -3   8    7.39    0.94
   0  -3   8    7.07    1.17
   0  -3   8    9.42    1.25
   0   3   9   19.20    1.15
   0   3  -9   19.76    1.92
   0   3   9   17.50    2.22
   0   3   9   18.84    1.54
   0   3   9   17.75    2.08
   0  -3   9   16.77    1.60
   0  -3   9   19.52    1.80
   0  -3   9   17.71    2.00
   0   3  10    7.17    1.23
   0   3  10    6.75    1.76
   0   3  10    5.95    1.69
   0   3  10    7.45    0.81
   0   3 -10    7.21    1.52
   0  -3  10   11.98    1.67
   0  -3  10    6.43    1.61
   0  -3  10    9.52    1.26
   0   3  11   14.40    2.45
   0   3 -11   15.39    1.96
   0   3  11   19.48    2.33
   0  -3  11   11.94    1.99
   0  -3  11   12.47    2.01
   0   4   0  174.04    3.61
   0   4   0  177.32    3.90
   0  -4   0  174.46    3.85
   0  -4   0  174.32    3.73
   0  -4   0  174.79    4.12
   0   4  -1   48.63    1.54
   0   4   1   51.71    1.57
   0   4   1   53.08    1.77
   0   4  -1   49.18    1.31
   0  -4  -1   48.83    1.46
   0  -4   1   50.60    1.52
   0  -4   1   52.83    1.61
   0  -4  -1   47.29    1.66
   0  -4   1   53.64    1.84
   0  -4  -1   46.70    1.22
   0   4   2  178.38    3.91
   0   4  -2  147.48    3.69
   0   4  -2  166.54    3.56
   0   4   2  180.94    4.21
   0  -4   2  180.41    3.87
   0  -4  -2  167.80    3.91
   0  -4   2  180.21    4.13
   0  -4   2  177.33    4.06
   0   4   3   49.17    1.49
   0   4  -3   44.17    1.45
   0   4   3   50.89    1.83
   0   4  -3   44.26    1.61
   0  -4   3   47.88    1.65
   0  -4  -3   46.14    1.74
   0  -4   3   50.66    1.55
   0  -4   3   49.63    1.77
   0   4   4   25.56    1.40
   0   4   4   26.58    1.06
   0   4  -4   29.97    1.41
   0   4  -4   28.28    1.29
   0  -4   4   24.99    1.37
   0  -4   4   27.26    1.29
   0  -4   4   27.84    1.24
   0  -4  -4   28.38    1.51
   0   4  -5   11.98    1.14
   0   4   5   14.22    1.28
   0   4  -5   12.49    1.03
   0   4   5   12.26    0.84
   0  -4   5   12.23    1.05
   0  -4   5   15.26    1.14
   0  -4   5   14.56    1.17
   0  -4  -5   12.41    1.34
   0   4   6   43.02    1.42
   0   4   6   43.11    2.04
   0   4  -6   40.95    1.89
   0   4  -6   45.22    1.84
   0  -4  -6   42.21    2.13
   0  -4   6   45.90    1.92
   0  -4   6   44.02    1.81
   0  -4   6   45.27    2.09
   0   4   7   19.09    1.75
   0   4   7   17.98    1.09
   0   4  -7   20.09    1.67
   0   4   7   16.73    0.96
   0  -4   7   16.29    1.84
   0  -4   7   18.58    1.37
   0  -4   7   16.75    1.56
   0  -4  -7   21.50    1.90
   0   4   8   -0.10    1.02
   0   4   8    0.39    0.55
   0   4   8   -1.42    0.88
   0   4  -8    0.66    0.96
   0   4   8   -1.02    0.60
   0   4   8    0.07    0.58
   0  -4   8   -1.12    0.95
   0  -4   8   -0.96    0.80
   0  -4  -8    1.61    1.35
   0  -4   8    0.78    0.77
   0   4   9    0.38    0.78
   0   4   9    0.02    0.67
   0   4   9    0.41    0.65
   0   4   9    6.50    1.28
   0   4   9    2.03    1.42
   0   4  -9    2.75    1.26
   0  -4   9    0.09    1.02
   0  -4   9    1.36    1.37
   0  -4   9    2.97    1.42
   0   4  10   11.61    1.07
   0   4  10   15.23    2.08
   0   4 -10   12.20    1.82
   0   4  10   16.65    1.81
   0   4  10   10.97    1.98
   0  -4  10   11.62    1.78
   0  -4  10   10.31    1.46
   0   4 -11    7.44    2.00
   0   4  11    2.26    2.02
   0   4  11    4.76    2.16
   0  -4  11    7.16    1.95
   0  -4  11    1.74    1.73
   0  -4  11    4.48    1.61
   0   5   0   61.67    1.58
   0   5   0   62.12    1.92
   0  -5   0   60.72    1.70
   0  -5   0   61.45    2.16
   0  -5   0   60.26    1.87
   0   5   1  145.21    3.43
   0   5  -1  142.40    3.51
   0   5  -1  144.97    3.20
   0   5   1  139.83    3.67
   0  -5   1  144.94    3.80
   0  -5  -1  141.06    3.70
   0  -5  -1  143.62    3.10
   0  -5   1  141.51    3.37
   0  -5  -1  143.49    3.39
   0  -5   1  141.84    3.45
   0   5   2   18.11    1.25
   0   5  -2   15.88    0.83
   0   5   2   16.88    1.06
   0   5  -2   15.79    1.11
   0  -5   2   18.73    1.12
   0  -5  -2   17.06    1.31
   0  -5   2   17.57    1.07
   0  -5   2   16.78    1.71
   0   5   3  265.56    6.02
   0   5   3  257.60    5.56
   0   5  -3  243.31    6.12
   0   5  -3  269.30    5.67
   0  -5   3  252.80    5.77
   0  -5  -3  275.10    6.08
   0  -5   3  265.44    5.58
   0  -5   3  259.40    5.91
   0   5  -4   14.15    1.33
   0   5  -4   14.47    1.04
   0   5   4   17.98    1.36
   0   5   4   14.99    1.05
   0  -5   4   15.91    1.18
   0  -5   4   14.14    1.05
   0  -5   4   14.56    1.22
   0  -5  -4   15.37    1.40
   0   5  -5  158.04    3.87
   0   5   5  166.18    4.51
   0   5  -5  161.19    4.08
   0   5   5  173.47    3.95
   0  -5   5  181.33    4.53
   0  -5  -5  139.32    4.65
   0  -5   5  172.62    4.34
   0  -5   5  175.17    4.64
   0   5   6   37.81    2.07
   0   5  -6   42.36    2.05
   0   5   6   34.53    1.46
   0   5  -6   37.84    1.79
   0  -5   6   35.74    2.03
   0  -5  -6   39.18    2.28
   0  -5   6   35.35    1.80
   0  -5   6   36.39    1.82
   0   5   7    1.22    1.02
   0   5  -7    1.44    0.92
   0   5   7    1.59    0.68
   0  -5  -7    1.59    1.08
   0  -5   7    3.07    0.87
   0  -5   7    3.09    1.08
   0  -5   7    2.04    0.96
   0   5   8   15.61    3.10
   0   5   8   15.59    1.29
   0   5   8   17.83    1.91
   0   5  -8   17.31    1.77
   0   5   8   15.05    1.22
   0  -5  -8   15.47    1.85
   0  -5   8   13.85    1.62
   0  -5   8   15.86    1.89
   0  -5   8   12.82    1.72
   0   5   9    9.21    1.58
   0   5   9    8.48    1.73
   0   5   9   10.67    1.22
   0   5  -9    8.62    1.69
   0   5   9   10.24    1.00
   0  -5   9   11.18    1.39
   0  -5   9    8.97    1.64
   0   5  10   -0.15    1.85
   0   5 -10    0.89    1.73
   0   5  10    5.34    1.86
   0  -5  10    2.26    1.60
   0  -5  10    2.07    1.45
   0   6   0  302.56    6.19
   0  -6   0  310.32    6.62
   0  -6   0  290.76    7.02
   0  -6   0  308.02    6.38
   0   6  -1   34.62    1.21
   0   6   1   33.12    1.55
   0   6   1   33.31    1.68
   0   6  -1   30.98    1.61
   0  -6  -1   32.34    1.21
   0  -6   1   25.99    2.11
   0  -6  -1   31.06    1.41
   0  -6   1   33.44    1.45
   0  -6  -1   31.95    1.73
   0  -6   1   30.98    1.38
   0   6  -2   94.47    2.46
   0   6   2  112.76    2.99
   0   6  -2   94.48    2.86
   0   6   2  110.93    3.31
   0  -6   2  109.69    3.45
   0  -6  -2   94.78    3.04
   0  -6   2  108.01    3.05
   0  -6   2  107.51    3.06
   0   6  -3    1.20    0.50
   0   6  -3    1.18    0.72
   0   6   3    1.84    0.67
   0   6   3    1.21    0.84
   0  -6   3    0.15    0.62
   0  -6   3    0.98    0.85
   0  -6   3    1.55    0.64
   0   6  -4    6.07    1.05
   0   6   4    3.23    0.94
   0   6  -4    3.63    0.66
   0   6   4    2.01    0.70
   0  -6   4    2.30    0.69
   0  -6  -4    3.08    0.96
   0  -6   4    2.06    0.84
   0  -6   4    2.43    0.69
   0   6  -5   21.77    1.72
   0   6  -5   21.73    1.34
   0   6   5   20.49    1.82
   0   6   5   20.53    1.42
   0  -6   5   20.48    1.40
   0  -6  -5   20.41    1.90
   0  -6   5   21.39    1.57
   0  -6   5   21.72    1.74
   0   6   6   23.41    1.45
   0   6   6   25.98    2.03
   0   6  -6   20.86    1.50
   0   6  -6   20.88    1.92
   0  -6  -6   20.12    2.06
   0  -6   6   19.60    1.93
   0  -6   6   20.16    2.48
   0  -6   6   21.33    1.61
   0   6   7   21.68    2.30
   0   6  -7   22.68    2.20
   0   6   7   20.18    1.45
   0   6  -7   24.64    1.76
   0  -6   7   26.10    1.93
   0  -6  -7   24.12    2.41
   0  -6   7   21.53    1.93
   0  -6   7   21.70    1.82
   0   6   8   27.25    1.60
   0   6   8   28.00    2.18
   0   6   8   28.29    2.70
   0   6  -8   23.11    2.76
   0  -6  -8   26.80    2.98
   0  -6   8   28.27    2.16
   0  -6   8   23.64    2.38
   0  -6   8   26.41    2.51
   0   6  -9   17.50    2.19
   0   6   9   13.12    1.70
   0   6   9   13.31    2.16
   0   6   9   13.52    1.46
   0   6   9   18.78    1.60
   0  -6   9   15.77    1.74
   0  -6  -9   15.35    2.47
   0  -6   9   12.39    1.78
   0   6  10    5.80    2.33
   0   7   0    8.89    0.76
   0   7   0    9.05    1.11
   0  -7   0   12.86    1.54
   0  -7   0   10.46    1.09
   0  -7   0    8.82    0.99
   0   7   1   10.83    1.20
   0   7  -1   12.23    0.87
   0   7   1   11.18    0.78
   0   7  -1   13.19    1.38
   0  -7   1    9.88    1.22
   0  -7   1   10.36    1.09
   0  -7  -1   13.89    1.27
   0  -7  -1   15.40    1.69
   0  -7   1   12.68    1.49
   0  -7  -1   11.54    1.01
   0   7  -2    2.23    0.84
   0   7  -2    4.19    0.67
   0   7   2    1.72    0.83
   0   7   2    2.10    0.89
   0  -7   2    1.39    0.75
   0  -7   2    3.07    0.83
   0  -7   2    3.85    1.18
   0  -7  -2    4.31    1.08
   0   7   3   36.14    2.15
   0   7  -3   38.60    2.09
   0   7  -3   40.34    1.61
   0   7   3   37.88    1.89
   0  -7   3   33.41    1.74
   0  -7   3   36.87    2.47
   0  -7  -3   41.13    2.31
   0  -7   3   34.58    1.94
   0   7   4    1.91    1.07
   0   7   4    1.68    0.82
   0   7  -4    2.59    0.65
   0   7  -4    2.10    0.99
   0  -7   4    1.21    0.87
   0  -7   4    2.47    1.13
   0  -7  -4    2.57    1.16
   0  -7   4    0.38    1.00
   0   7   5   31.46    2.26
   0   7  -5   31.05    1.67
   0   7  -5   31.51    2.31
   0   7   5   30.79    1.78
   0  -7   5   31.96    1.77
   0  -7  -5   30.28    2.38
   0  -7   5   35.27    2.21
   0  -7   5   28.62    1.98
   0   7  -6    4.80    1.40
   0   7   6    4.86    0.99
   0   7   6    6.09    1.78
   0   7  -6    6.80    1.08
   0  -7  -6    7.45    1.58
   0  -7   6    4.58    1.07
   0  -7   6    3.47    0.96
   0  -7   6    5.96    1.31
   0   7   7   28.45    2.41
   0   7  -7   32.60    2.08
   0   7   7   32.54    2.81
   0   7  -7   34.28    2.87
   0  -7   7   30.69    2.27
   0  -7   7   32.69    2.53
   0  -7   7   30.25    2.19
   0  -7  -7   34.73    3.29
   0   7   8    7.80    1.41
   0   7   8    8.03    1.52
   0   7   8    8.89    1.84
   0   7  -8    4.68    2.04
   0  -7   8    5.92    1.57
   0  -7   8    6.40    1.43
   0  -7  -8    7.32    2.10
   0   7   9    8.48    1.90
   0   7   9    8.72    2.19
   0  -7  -9    5.78    2.70
   0  -7   9    6.25    1.78
   0  -7   9    7.18    1.69
   0   8   0  109.38    3.54
   0   8   0  111.60    2.86
   0  -8   0  117.82    3.16
   0  -8   0  110.57    3.97
   0  -8   0  116.49    3.44
   0   8  -1   44.72    2.28
   0   8  -1   40.75    1.58
   0   8   1   38.68    2.05
   0   8   1   37.38    1.43
   0  -8   1   36.72    1.92
   0  -8  -1   39.96    1.63
   0  -8   1   40.66    2.57
   0  -8  -1   38.54    2.49
   0  -8   1   32.94    2.55
   0   8  -2   41.57    2.37
   0   8   2   46.18    2.49
   0   8   2   48.94    2.21
   0   8  -2   41.40    1.68
   0  -8   2   49.17    2.22
   0  -8   2   52.34    2.91
   0  -8   2   52.25    2.36
   0  -8  -2   45.01    2.72
   0   8  -3   28.20    1.48
   0   8  -3   30.29    2.21
   0   8   3   36.22    2.41
   0   8   3   35.71    2.00
   0  -8  -3   30.17    2.42
   0  -8   3   31.85    2.89
   0  -8   3   32.54    1.90
   0  -8   3   33.25    2.23
   0   8   4    7.82    1.20
   0   8  -4   11.39    1.14
   0   8  -4   11.28    1.55
   0   8   4    5.81    2.46
   0  -8  -4   10.55    1.72
   0  -8   4    8.83    1.44
   0  -8   4   12.03    1.99
   0  -8   4    8.26    1.10
   0   8   5   15.14    1.80
   0   8   5   13.81    1.73
   0   8  -5   11.09    1.82
   0  -8   5   10.82    1.34
   0  -8   5   13.17    2.26
   0  -8   5   17.55    1.88
   0  -8  -5   11.93    1.92
   0   8  -6   16.56    1.75
   0   8  -6   17.13    2.06
   0   8   6   19.83    2.01
   0   8   6   15.06    1.96
   0  -8   6   14.04    1.54
   0  -8  -6   18.45    2.47
   0  -8   6   15.30    1.75
   0   8   7    3.15    1.74
   0   8   7    4.54    1.31
   0   8  -7    1.10    1.09
   0  -8   7    6.54    1.67
   0  -8  -7    4.21    2.12
   0  -8   7    3.34    1.37
   0  -8   7    4.56    1.34
   0   8   8   26.77    2.78
   0   8   8   24.87    2.63
   0   8   8   27.82    2.96
   0  -8   8   23.98    2.78
   0  -8  -8   18.06    3.19
   0  -8   8   21.75    1.99
   0   9   0    0.51    0.60
   0   9   0    0.07    1.05
   0  -9   0    2.42    1.47
   0  -9   0    0.38    0.94
   0  -9   0   -0.01    0.88
   0   9   1   10.06    1.51
   0   9   1   10.46    1.12
   0   9  -1    9.86    1.39
   0   9  -1   11.09    1.12
   0  -9  -1   12.51    1.78
   0  -9   1   10.80    1.35
   0  -9   1    9.20    1.33
   0  -9  -1   12.12    1.17
   0  -9   1    8.40    1.85
   0   9   2   10.60    1.09
   0   9  -2   14.96    1.38
   0   9   2   10.67    1.50
   0   9  -2   18.50    2.29
   0  -9   2   10.12    1.42
   0  -9  -2   12.80    2.02
   0  -9   2    9.98    1.12
   0  -9   2   11.92    2.11
   0   9   3   21.47    2.26
   0   9  -3   17.95    2.02
   0   9  -3   19.66    1.54
   0   9   3   25.15    2.39
   0  -9   3   17.86    2.37
   0  -9  -3   20.50    2.22
   0  -9   3   21.25    1.95
   0  -9   3   18.58    2.42
   0   9   4   11.92    1.58
   0   9   4   16.22    2.05
   0   9  -4   16.09    1.51
   0  -9  -4   14.56    2.19
   0  -9   4   15.16    1.59
   0  -9   4   11.92    1.75
   0  -9   4   11.37    3.12
   0   9   5   16.57    1.81
   0   9  -5   19.86    1.71
   0   9   5   16.21    2.13
   0  -9  -5   14.19    2.32
   0  -9   5   18.84    2.44
   0  -9   5   21.34    2.06
   0   9  -6    4.32    1.34
   0   9   6    7.52    2.00
   0   9   6    3.15    1.54
   0  -9   6    0.93    1.36
   0  -9  -6    2.99    2.29
   0  -9   6    1.65    1.61
   0   9   7    2.67    1.56
   0   9   7    0.55    2.15
   0  -9   7    1.22    1.73
   0  -9   7    3.48    1.58
   0  10   0    4.96    0.93
   0  10   0    5.31    1.86
   0 -10   0    7.83    1.30
   0 -10   0    7.38    2.28
   0  10   1    3.95    0.80
   0  10  -1    6.54    0.99
   0  10   1    4.57    1.73
   0 -10   1    2.03    1.11
   0 -10   1    4.16    1.41
   0 -10   1    5.05    2.81
   0 -10  -1    4.91    2.15
   0 -10  -1    4.57    1.12
   0  10   2   22.67    1.52
   0  10  -2   20.26    1.64
   0  10   2   20.13    2.17
   0 -10  -2   16.38    2.78
   0 -10   2   18.44    2.11
   0  10   3   12.38    1.93
   0  10  -3   14.18    1.38
   0  10   3   12.94    1.09
   0 -10  -3   18.24    2.78
   0 -10   3   14.55    1.76
   0 -10   3    9.42    1.31
   0  10   4    4.09    1.80
   0  10   4    1.98    1.83
   0  10  -4    3.30    1.23
   0 -10   4    1.63    1.09
   0 -10   4    2.31    1.62
   0  10  -5    6.94    1.47
   0  10   5   11.26    2.02
   0  10   5    9.60    2.26
   0 -10   5   10.33    1.96
   0  11   0    2.19    0.97
   0 -11   0    0.72    1.42
   0  11  -1    1.45    1.04
   0  11   1    0.93    0.91
   0 -11  -1    0.41    2.23
   0 -11   1   -0.42    1.68
   0  11   2    5.94    0.89
   0  11  -2    7.89    1.27
   0 -11   2    7.66    2.04
   0 -11   2    1.24    1.31
  -1   0  12    7.08    2.13
  -1   0  12    4.59    1.30
  -1   0  12    5.91    1.87
  -1   0  11    1.09    1.67
  -1   0  11   -0.62    1.41
  -1   0  11    0.87    1.06
  -1   0  10   64.84    3.16
  -1   0  10   59.67    2.96
  -1   0  10   62.00    2.28
  -1   0   9    0.82    1.01
  -1   0   9   -0.74    0.65
  -1   0   9    0.20    0.80
  -1   0   9    1.30    0.93
  -1   0   8   14.67    1.12
  -1   0   8   13.90    1.40
  -1   0   8   16.19    1.49
  -1   0   8   13.86    1.34
  -1   0   7    0.30    0.57
  -1   0   7   -0.37    0.57
  -1   0   7    0.36    0.45
  -1   0   7   -0.13    0.61
  -1   0   6   85.22    2.46
  -1   0   6   87.31    2.24
  -1   0   6   87.62    2.54
  -1   0   6   86.21    2.47
  -1   0   5    0.11    0.32
  -1   0   5    0.39    0.26
  -1   0   5   -0.20    0.32
  -1   0   5    0.02    0.33
   1   0  -4   52.95    1.49
  -1   0   4   37.82    1.23
  -1   0   4   37.83    1.14
  -1   0   4   38.42    1.24
  -1   0   3   -0.04    0.23
  -1   0   3   -0.23    0.17
  -1   0   3    0.15    0.20
   1   0  -3    0.09    0.20
   1   0  -2  950.09   17.94
  -1   0   2  942.42   17.79
  -1   0   1    0.04    0.09
   1   0  -1   -0.04    0.10
   1   0   0  153.79    3.10
   1   0   1   -0.11    0.16
  -1   0  -1   -0.03    0.07
  -1   0  -1   -0.01    0.15
   1   0   1   -0.12    0.15
  -1   0  -1    0.00    0.14
   1   0   2  161.66    3.50
  -1   0  -2  177.67    3.73
   1   0   2  164.56    3.42
  -1   0  -2  179.27    3.45
   1   0   2  158.87    3.13
   1   0   3    0.13    0.21
   1   0   3   -0.32    0.30
   1   0   3   -0.08    0.21
  -1   0  -3   -0.03    0.27
  -1   0  -3   -0.06    0.15
   1   0   4   81.64    2.16
  -1   0  -4   68.64    1.58
   1   0   4   81.42    2.31
  -1   0  -4   69.86    1.97
   1   0   4   76.67    1.74
  -1   0  -5    0.18    0.26
   1   0   5   -0.01    0.21
   1   0   5    0.41    0.43
   1   0   5    0.18    0.49
   1   0   5   -0.09    0.44
  -1   0  -5    0.21    0.49
   1   0   6   40.15    1.70
   1   0   6   39.17    1.82
   1   0   6   37.89    1.14
  -1   0  -6   39.75    1.75
   1   0   6   38.61    1.60
   1   0   7   -0.10    0.65
  -1   0  -7    0.14    0.78
   1   0   7    0.51    0.73
   1   0   7   -1.64    0.71
   1   0   7    0.22    0.35
   1   0   8    6.05    0.64
   1   0   8    5.59    1.04
   1   0   8    8.02    1.30
   1   0   8    9.64    1.12
  -1   0  -8    3.68    1.15
   1   0   9   -0.52    1.07
   1   0   9    0.18    0.62
   1   0   9   -1.02    0.91
   1   0   9    1.15    1.16
   1   0  10   16.85    1.33
   1   0  10   19.61    2.24
   1   0  10   19.18    2.05
   1   0  11   -1.23    1.61
   1   0  11   -1.46    1.77
   1   0  11   -0.23    0.85
  -1   1  11   13.53    1.34
  -1   1  11   14.29    1.77
  -1   1  11   13.70    2.01
  -1  -1  11   13.60    1.94
  -1  -1  11   14.28    1.92
  -1  -1  11   12.76    2.05
  -1   1  10    3.27    1.15
  -1   1  10    1.62    0.91
  -1   1  10    1.12    1.29
  -1   1  10    3.15    1.32
  -1  -1  10    2.06    1.11
  -1  -1  10    3.64    0.94
  -1  -1  10    2.88    1.31
  -1  -1  10    3.42    1.34
  -1   1   9   27.55    1.96
  -1   1   9   26.81    1.69
  -1   1   9   28.14    2.05
  -1   1   9   27.62    1.52
  -1  -1   9   27.12    2.11
  -1  -1   9   27.57    2.12
  -1  -1   9   25.43    2.01
  -1  -1   9   28.23    1.56
  -1   1   8    7.62    0.79
  -1   1   8    7.05    0.88
  -1   1   8    7.03    0.99
  -1   1   8    6.58    1.07
  -1  -1   8    8.64    1.05
  -1  -1   8    6.40    1.12
  -1  -1   8    6.38    1.03
  -1  -1   8    5.61    1.05
  -1   1   7  108.61    2.72
  -1   1   7  108.22    2.94
  -1   1   7  111.43    3.09
  -1   1   7  116.40    3.22
   1   1  -7  108.43    2.85
  -1  -1   7  109.32    3.19
  -1  -1   7  109.60    3.15
  -1  -1   7  109.20    2.84
  -1   1   6    3.75    0.58
  -1   1   6    4.07    0.66
  -1   1   6    4.59    0.72
   1   1  -6    5.52    0.67
  -1   1   6    3.91    0.48
  -1  -1   6    3.95    0.72
  -1  -1   6    4.15    0.56
  -1  -1   6    5.16    0.71
  -1   1   5  260.10    5.72
  -1   1   5  270.24    5.80
  -1   1   5  266.26    5.66
   1   1  -5  288.39    6.02
   1   1  -5  276.42    5.88
  -1   1   5  267.60    5.55
  -1  -1   5  280.63    5.97
  -1  -1   5  277.39    5.70
  -1  -1   5  279.74    5.85
  -1   1   4    0.72    0.23
   1   1  -4    0.18    0.29
  -1   1   4   -0.05    0.26
   1   1  -4    0.36    0.29
  -1   1   4    0.08    0.19
  -1   1   4    0.36    0.31
  -1  -1   4    0.06    0.30
  -1  -1   4    0.33    0.33
  -1  -1   4    0.15    0.33
  -1   1   3   59.42    1.48
   1   1  -3   58.81    1.54
  -1   1   3   58.20    1.43
   1   1  -3   60.00    1.56
  -1   1   3   61.35    1.51
  -1  -1   3   58.66    1.63
   1  -1  -3   60.22    1.51
  -1  -1   3   59.69    1.56
  -1  -1   3   61.53    1.55
  -1   1   2  178.41    3.57
   1   1  -2  181.28    3.71
  -1   1   2  177.76    3.52
   1   1  -2  179.29    3.69
   1  -1  -2  179.40    3.59
  -1  -1   2  173.19    3.65
  -1  -1   2  178.99    3.63
   1   1  -1  633.16   12.00
  -1  -1   1  692.32   13.18
   1   1   0   94.89    2.04
   1   1   0  101.62    1.91
  -1   1   0   97.52    2.03
  -1  -1   0   94.80    2.11
   1  -1   0   79.40    1.99
  -1  -1   0   99.52    2.00
  -1   1  -2  168.19    3.62
   1   1   2  164.68    3.68
   1   1   2  166.26    3.45
  -1   1  -2  164.25    3.39
   1  -1   2  165.96    3.40
   1  -1   2  174.97    3.53
   1  -1   2  168.85    3.63
  -1  -1  -2  171.86    3.68
  -1  -1  -2  166.39    3.45
  -1   1  -3   59.09    1.71
   1   1   3   48.47    1.34
  -1   1  -3   58.00    1.44
   1   1   3   51.28    1.58
   1  -1   3   49.30    1.25
  -1  -1  -3   57.61    1.53
  -1  -1  -3   58.86    1.76
   1  -1   3   48.88    1.42
   1  -1   3   49.26    1.51
   1   1   4    2.51    0.39
  -1   1  -4    1.80    0.34
   1   1   4    2.27    0.48
  -1   1  -4    2.62    0.54
   1   1   4    2.12    0.24
   1  -1   4    1.94    0.45
  -1  -1  -4    1.58    0.44
   1  -1   4    1.64    0.45
   1  -1   4    2.08    0.26
  -1  -1  -4    1.27    0.48
   1   1   5  321.31    6.60
  -1   1  -5  321.04    6.93
  -1   1  -5  314.45    6.42
   1   1   5  311.48    6.89
   1   1   5  303.97    6.08
   1  -1   5  316.89    6.81
   1  -1   5  314.18    6.70
   1  -1   5  312.11    6.97
   1  -1   5  318.48    6.32
  -1  -1  -5  318.51    6.70
   1   1   6    4.05    0.75
   1   1   6    3.92    0.77
  -1   1  -6    3.90    0.84
   1   1   6    3.72    0.46
   1   1   6    4.66    0.66
  -1   1  -6    3.90    0.54
   1  -1   6    3.82    0.78
   1  -1   6    3.62    0.73
   1  -1   6    3.69    0.49
   1  -1   6    4.39    0.85
  -1  -1  -6    3.96    0.71
   1   1   7   44.96    2.18
   1   1   7   50.19    2.05
   1   1   7   45.51    1.81
  -1   1  -7   51.23    1.67
  -1   1  -7   56.23    2.30
   1   1   7   45.17    1.27
   1  -1   7   48.41    2.22
  -1  -1  -7   52.84    2.19
   1  -1   7   50.15    2.06
   1  -1   7   46.14    2.03
   1  -1   7   48.18    1.51
   1   1   8    4.72    0.90
   1   1   8    3.97    0.51
   1   1   8    4.43    0.98
   1   1   8    4.88    1.09
  -1   1  -8    5.25    1.20
  -1   1  -8    5.81    0.77
   1  -1   8    5.26    1.05
   1  -1   8    5.77    1.09
  -1  -1  -8    6.85    1.25
   1  -1   8    5.07    0.72
   1  -1   8    4.92    1.25
   1   1   9   79.51    3.42
   1   1   9   78.64    3.21
   1   1   9   80.32    1.98
   1   1   9   84.42    2.96
   1  -1   9   78.64    3.09
   1  -1   9   75.31    3.19
   1  -1   9   82.41    2.36
   1  -1   9   81.34    3.41
   1   1  10    0.77    1.27
   1   1  10   -0.27    1.54
   1  -1  10    0.07    1.27
   1  -1  10    2.12    1.43
   1  -1  10    0.33    0.86
   1   1  11   13.01    2.15
   1   1  11   11.61    1.85
   1  -1  11   14.97    1.66
   1  -1  11    8.90    1.92
   1  -1  11   12.67    1.94
  -1   2  11   -0.19    1.00
  -1   2  11   -0.64    1.33
  -1   2  11    0.67    1.70
  -1  -2  11    0.71    1.60
  -1  -2  11   -0.28    1.23
  -1  -2  11    1.69    1.58
  -1   2  10   42.90    2.85
  -1   2  10   41.71    1.88
  -1   2  10   44.26    2.74
  -1   2  10   47.37    2.28
  -1  -2  10   42.60    2.96
  -1  -2  10   38.16    2.72
  -1  -2  10   40.90    2.65
  -1  -2  10   47.10    2.20
   1   2  -9   15.67    1.65
  -1   2   9   14.18    1.59
  -1   2   9   14.59    1.45
  -1   2   9   13.51    1.27
  -1   2   9   11.73    1.42
  -1  -2   9   12.35    1.47
  -1  -2   9   14.65    1.75
  -1  -2   9   14.80    1.40
  -1  -2   9   13.98    1.89
  -1   2   8   10.21    1.11
  -1   2   8   11.66    1.03
  -1   2   8    8.93    1.13
  -1   2   8   11.53    1.51
  -1  -2   8   12.12    1.30
  -1  -2   8   12.42    1.40
  -1  -2   8   12.69    1.22
  -1   2   7    2.48    0.54
  -1   2   7    3.05    0.77
   1   2  -7    2.51    0.71
  -1   2   7    1.68    0.72
  -1   2   7    2.32    0.49
  -1  -2   7    2.95    0.78
  -1  -2   7    1.66    0.71
  -1  -2   7    2.26    0.60
  -1   2   6   86.72    2.43
  -1   2   6   83.69    2.16
   1   2  -6   76.88    2.33
   1   2  -6   75.55    2.24
  -1   2   6   83.57    2.54
  -1   2   6   81.68    2.19
  -1  -2   6   86.78    2.59
  -1  -2   6   85.40    2.35
  -1  -2   6   84.42    2.69
  -1   2   5   97.70    2.48
   1   2  -5   94.99    2.49
  -1   2   5   96.35    2.28
   1   2  -5   92.00    2.50
  -1   2   5   99.01    2.60
   1  -2  -5   93.01    2.52
  -1  -2   5   96.76    2.60
  -1  -2   5   97.25    2.52
  -1  -2   5   98.35    2.78
  -1   2   4  398.00    7.81
   1   2  -4  403.68    8.14
   1   2  -4  395.93    8.12
  -1   2   4  413.29    8.00
  -1   2   4  421.45    8.15
  -1  -2   4  397.10    8.33
  -1  -2   4  381.16    8.13
   1  -2  -4  402.04    8.09
  -1  -2   4  402.21    8.12
   1   2  -3  140.61    3.23
   1   2  -3  144.43    3.21
  -1   2   3  140.18    3.04
  -1  -2   3  133.72    3.05
   1  -2  -3  145.01    3.16
  -1  -2   3  137.71    3.09
  -1  -2   3  134.38    3.20
   1   2  -2  275.32    5.79
   1   2  -2  285.09    5.74
  -1   2   2  267.77    5.25
   1  -2  -2  297.99    5.74
  -1  -2   2  258.67    5.32
  -1  -2   2  258.21    5.26
   1   2  -1  185.99    3.80
   1   2  -1  188.86    3.90
  -1   2   1  192.38    3.86
  -1   2   1  185.70    3.67
   1  -2  -1  194.44    3.86
  -1  -2   1  186.54    4.04
   1  -2  -1  181.56    3.65
  -1   2   0  118.16    2.39
  -1   2   0  124.11    2.63
   1   2   0  145.55    3.32
   1   2   0  158.41    3.16
  -1   2   0  119.29    2.57
  -1  -2   0  118.92    2.77
  -1  -2   0  128.50    2.59
   1  -2   0  152.89    3.13
   1  -2   0  150.29    2.95
   1   2   1   91.26    1.95
  -1   2  -1   94.40    2.00
  -1   2  -1   94.44    2.11
   1   2   1   89.45    2.25
  -1   2  -1   93.38    2.17
  -1  -2  -1   89.31    1.96
   1  -2   1   89.23    2.06
  -1  -2  -1   91.04    2.26
   1  -2   1   93.50    1.97
   1  -2   1   92.09    2.14
  -1  -2  -1   92.53    1.96
   1   2   2    9.22    0.73
   1   2   2    9.36    0.44
  -1   2  -2   14.67    0.79
   1   2   2    8.65    0.40
  -1   2  -2   15.01    0.69
  -1  -2  -2   14.73    0.56
   1  -2   2   10.39    0.67
   1  -2   2    8.90    0.55
  -1  -2  -2   15.20    0.87
   1  -2   2    9.40    0.55
   1   2   3   12.24    0.44
   1   2   3   11.94    0.52
  -1   2  -3   14.37    0.74
  -1   2  -3   14.39    0.90
   1   2   3   12.07    0.88
   1  -2   3   12.29    0.66
  -1  -2  -3   12.86    0.62
  -1  -2  -3   12.38    0.91
   1  -2   3   12.95    0.82
   1  -2   3   12.69    0.72
   1   2   4  135.53    3.05
   1   2   4  135.06    2.76
   1   2   4  134.40    3.51
  -1   2  -4  144.32    3.59
  -1   2  -4  143.34    3.25
   1  -2   4  144.72    3.16
   1  -2   4  141.80    3.30
  -1  -2  -4  138.42    3.17
  -1  -2  -4  146.66    3.61
   1  -2   4  143.05    3.49
   1   2   5   58.11    1.67
  -1   2  -5   61.56    2.18
   1   2   5   57.13    2.12
  -1   2  -5   59.56    1.76
  -1  -2  -5   57.82    2.12
   1  -2   5   57.90    1.96
   1  -2   5   61.69    2.08
   1  -2   5   59.89    1.71
  -1  -2  -5   57.95    1.76
  -1   2  -6  128.60    3.21
   1   2   6  130.26    3.68
   1   2   6  125.87    2.66
   1   2   6  125.78    3.15
  -1   2  -6  133.63    3.77
   1  -2   6  130.71    3.60
   1  -2   6  127.65    3.43
   1  -2   6  129.79    3.08
  -1  -2  -6  134.03    3.90
  -1  -2  -6  132.53    3.31
  -1   2  -7   13.09    1.15
   1   2   7   14.52    1.53
   1   2   7   13.54    1.08
   1   2   7   13.32    0.63
   1   2   7   10.85    1.14
  -1   2  -7   11.74    1.35
   1  -2   7   13.49    1.49
   1  -2   7   13.50    1.56
   1  -2   7   13.48    1.55
   1  -2   7   14.47    1.03
  -1  -2  -7   13.87    1.33
   1   2   8   24.47    1.50
   1   2   8   27.99    2.18
  -1   2  -8   21.02    1.45
  -1   2  -8   17.50    2.00
   1   2   8   21.54    1.79
   1  -2   8   20.76    2.90
   1  -2   8   19.94    1.92
   1  -2   8   26.09    2.09
  -1  -2  -8   21.14    2.16
   1  -2   8   21.12    1.35
   1   2   9    2.16    1.02
  -1   2  -9    2.59    1.00
   1   2   9    1.24    1.32
   1   2   9    1.54    1.27
   1  -2   9    1.81    0.79
   1  -2   9    1.43    1.20
   1  -2   9    1.35    1.26
   1  -2   9   -0.23    1.14
   1   2  10   23.03    2.93
   1   2  10   25.37    2.20
   1  -2  10   25.84    2.50
   1  -2  10   28.74    1.91
   1  -2  10   22.26    2.73
   1   2  11   -1.73    1.55
   1   2  11   -1.66    1.92
   1  -2  11    0.21    1.10
   1  -2  11   -0.10    1.75
   1  -2  11   -2.33    1.49
  -1   3  11    9.00    1.44
  -1   3  11   10.77    2.11
  -1   3  11    9.05    1.16
  -1  -3  11    6.88    1.64
  -1  -3  11    7.04    1.83
  -1  -3  11    9.51    1.44
  -1   3  10    2.21    1.43
  -1   3  10    0.50    1.34
   1   3 -10   -0.61    1.27
  -1   3  10    1.96    1.06
  -1   3  10    2.74    0.95
  -1  -3  10    2.78    1.14
  -1  -3  10    1.88    1.27
  -1   3   9   16.82    1.97
  -1   3   9   12.34    1.50
  -1   3   9   12.72    1.27
   1   3  -9   15.81    1.82
  -1   3   9   10.96    1.37
  -1  -3   9   12.99    1.59
  -1  -3   9   13.78    1.68
  -1  -3   9   13.71    1.56
  -1   3   8    4.58    0.73
  -1   3   8    5.33    1.02
  -1   3   8    4.68    0.80
  -1   3   8    3.90    1.03
   1   3  -8    3.21    0.89
  -1  -3   8    5.08    0.86
  -1  -3   8    3.50    1.09
  -1   3   7   70.28    2.00
  -1   3   7   72.24    2.51
   1   3  -7   73.27    2.47
  -1   3   7   66.41    1.94
  -1   3   7   68.80    2.34
   1   3  -7   69.12    2.43
  -1  -3   7   69.35    2.63
  -1  -3   7   71.16    2.53
  -1  -3   7   70.20    2.49
  -1   3   6   23.47    0.93
  -1   3   6   24.87    1.39
   1   3  -6   26.85    1.43
   1   3  -6   26.51    1.41
  -1   3   6   23.13    1.27
  -1  -3   6   24.34    1.30
  -1  -3   6   24.24    1.43
   1  -3  -6   28.68    1.52
  -1  -3   6   25.38    1.56
   1   3  -5  442.55    9.09
  -1   3   5  402.92    8.06
   1   3  -5  445.00    9.10
  -1   3   5  423.40    8.67
  -1   3   5  411.89    8.39
   1  -3  -5  430.33    9.06
  -1  -3   5  421.55    8.62
  -1  -3   5  418.98    8.62
  -1  -3   5  420.45    8.92
   1   3  -4   71.22    2.03
   1   3  -4   70.26    2.08
  -1   3   4   79.36    2.18
  -1  -3   4   75.55    2.12
   1  -3  -4   73.04    2.07
  -1  -3   4   76.48    2.16
  -1   3   3   32.18    1.13
   1   3  -3   28.29    1.11
   1   3  -3   30.07    1.22
  -1  -3   3   29.11    1.10
   1  -3  -3   30.71    1.16
  -1  -3   3   30.18    1.17
  -1  -3   3   28.56    1.20
  -1   3   2   30.95    1.08
   1   3  -2   32.07    1.16
   1   3  -2   31.11    1.04
  -1   3   2   26.85    0.99
  -1  -3   2   27.85    0.96
  -1  -3   2   29.47    1.08
  -1  -3   2   28.96    1.10
  -1  -3   2   26.44    1.21
   1  -3  -2   31.45    1.14
   1   3  -1  107.06    2.35
  -1   3   1  106.54    2.25
  -1   3   1  107.04    2.47
  -1   3   1  109.31    2.54
   1   3  -1  103.73    2.47
   1  -3  -1  105.74    2.50
  -1  -3   1  102.79    2.70
   1  -3  -1  101.49    2.31
  -1  -3   1  108.08    2.50
   1   3   0    6.90    0.55
  -1   3   0    6.55    0.59
   1   3   0    6.77    0.71
  -1   3   0    7.86    0.51
  -1   3   0    6.84    0.36
   1  -3   0    6.39    0.64
  -1  -3   0    5.87    0.76
   1  -3   0    7.13    0.47
  -1  -3   0    6.83    0.50
   1  -3   0    6.31    0.55
   1   3   1    3.60    0.56
  -1   3  -1    0.80    0.22
  -1   3  -1    0.61    0.32
   1   3   1    2.54    0.34
  -1   3  -1    1.14    0.34
  -1  -3  -1    1.04    0.26
  -1  -3  -1    0.79    0.41
   1  -3   1    2.91    0.37
   1  -3   1    2.91    0.32
   1  -3   1    2.43    0.37
   1   3   2    7.76    0.51
  -1   3  -2    9.07    0.70
  -1   3  -2    8.42    0.54
  -1   3  -2    7.47    0.70
   1   3   2    6.03    0.76
   1  -3   2    7.76    0.57
  -1  -3  -2    8.26    0.44
   1  -3   2    7.76    0.66
  -1  -3  -2    7.79    0.82
   1  -3   2    6.06    0.63
  -1   3  -3   72.90    2.22
   1   3   3   72.03    2.21
  -1   3  -3   74.10    2.02
  -1   3  -3   77.16    1.98
   1   3   3   71.99    1.67
   1   3   3   68.39    1.62
  -1  -3  -3   75.29    2.27
   1  -3   3   70.87    2.14
   1  -3   3   74.83    1.95
   1  -3   3   71.43    1.96
  -1  -3  -3   72.21    1.70
   1   3   4   76.42    2.40
  -1   3  -4   70.42    2.06
  -1   3  -4   75.80    2.38
   1   3   4   75.78    1.81
   1   3   4   73.44    1.72
   1  -3   4   77.60    2.16
  -1  -3  -4   76.51    2.39
   1  -3   4   75.83    2.34
  -1  -3  -4   71.17    1.79
   1  -3   4   76.23    2.10
   1   3   5   87.89    2.82
  -1   3  -5   97.03    2.62
  -1   3  -5   98.69    3.01
   1   3   5   89.33    2.00
   1   3   5   91.00    2.20
   1  -3   5   92.05    2.45
  -1  -3  -5   95.70    2.94
   1  -3   5   97.12    2.88
  -1  -3  -5   96.50    2.38
   1  -3   5   91.21    2.70
   1   3   6    9.66    0.55
  -1   3  -6    8.92    0.92
   1   3   6    9.88    0.84
  -1   3  -6    7.46    1.12
   1   3   6    9.03    0.59
   1   3   6   11.80    1.39
   1  -3   6   10.26    0.96
   1  -3   6   10.02    1.16
  -1  -3  -6    8.56    0.97
   1  -3   6    9.19    1.07
  -1  -3  -6    9.41    1.15
   1   3   7   60.85    1.47
   1   3   7   65.99    2.01
   1   3   7   66.26    2.73
  -1   3  -7   65.14    2.83
  -1   3  -7   67.13    2.30
  -1  -3  -7   63.13    2.81
  -1  -3  -7   67.31    2.22
   1  -3   7   64.26    2.49
   1  -3   7   65.46    2.59
   1  -3   7   64.19    2.14
   1   3   8   13.02    1.97
   1   3   8   17.18    1.70
   1   3   8   14.52    1.31
  -1   3  -8   10.57    1.82
  -1   3  -8   14.08    1.29
   1  -3   8   13.08    1.28
   1  -3   8   11.54    1.48
   1  -3   8   12.38    1.54
   1   3   9   36.62    1.87
  -1   3  -9   32.65    2.12
   1   3   9   31.82    2.70
   1   3   9   34.06    2.42
   1  -3   9   33.71    2.64
   1  -3   9   33.40    1.87
   1  -3   9   32.62    2.81
   1  -3   9   32.82    2.54
   1   3  10    0.34    1.76
   1   3  10    2.04    1.86
  -1   3 -10    0.30    1.40
   1  -3  10    1.66    1.52
   1  -3  10    2.54    1.50
   1  -3  10    3.08    1.10
   1   3  11   10.73    1.80
   1   3  11   10.23    2.29
   1  -3  11   12.60    2.27
   1  -3  11   12.07    2.00
   1  -3  11   13.10    1.57
   1   4 -11   -0.15    1.82
  -1   4  11    2.78    1.95
  -1   4  11    1.08    1.13
  -1  -4  11    0.30    1.37
  -1  -4  11   -0.81    1.69
  -1   4  10   32.83    2.73
   1   4 -10   29.55    2.83
  -1   4  10   29.18    1.82
  -1   4  10   26.90    1.88
  -1   4  10   27.08    2.98
  -1  -4  10   29.13    2.32
  -1  -4  10   25.63    2.61
  -1   4   9    4.54    1.29
  -1   4   9    4.85    0.88
  -1   4   9    5.34    0.89
   1   4  -9    3.21    1.24
  -1   4   9    4.07    1.32
  -1  -4   9    5.59    1.44
  -1  -4   9    6.19    1.47
  -1   4   8   12.20    1.43
   1   4  -8   17.61    1.50
  -1   4   8   16.08    1.61
   1   4  -8   17.88    1.88
  -1   4   8   12.56    1.24
  -1  -4   8   15.46    1.55
  -1  -4   8   14.75    1.74
  -1  -4   8   12.79    1.63
   1   4  -7   10.44    1.23
  -1   4   7   11.11    1.13
  -1   4   7   12.68    1.43
   1   4  -7   13.59    1.52
  -1  -4   7   11.93    1.31
   1  -4  -7   12.94    1.54
  -1  -4   7   11.92    1.32
  -1  -4   7   11.64    1.29
   1   4  -6    4.89    0.85
  -1   4   6    8.05    0.99
  -1   4   6    7.20    0.78
   1   4  -6    6.46    0.93
   1  -4  -6    5.12    0.91
  -1  -4   6    9.54    1.11
  -1  -4   6    9.73    1.06
  -1  -4   6    7.00    1.08
  -1   4   5   31.89    1.47
   1   4  -5   27.32    1.36
   1   4  -5   25.69    1.76
   1  -4  -5   25.97    1.45
  -1  -4   5   29.24    1.49
  -1  -4   5   29.68    1.47
  -1  -4   5   26.89    1.61
  -1   4   4  464.09    9.39
   1   4  -4  448.27    9.20
   1   4  -4  445.23    9.31
  -1   4   4  440.18    9.09
   1  -4  -4  451.86    9.29
  -1  -4   4  455.68    9.60
  -1  -4   4  460.11    9.29
  -1  -4   4  457.48    9.40
  -1   4   3   90.00    2.42
   1   4  -3   82.56    2.20
   1   4  -3   77.79    2.32
  -1   4   3   85.30    2.25
   1  -4  -3   83.90    2.33
  -1  -4   3   86.98    2.26
  -1  -4   3   84.20    2.47
  -1  -4   3   86.43    2.41
   1   4  -2  210.09    4.45
  -1   4   2  208.62    4.55
  -1   4   2  201.02    4.40
   1   4  -2  201.26    4.59
  -1  -4   2  203.23    4.79
  -1  -4   2  198.56    4.54
   1  -4  -2  208.51    4.63
  -1  -4   2  204.37    4.53
  -1   4   1   52.39    1.55
  -1   4   1   53.46    1.63
   1   4  -1   53.75    1.65
  -1   4   1   55.72    1.74
   1   4  -1   54.24    1.48
  -1  -4   1   51.33    1.53
   1  -4  -1   54.04    1.35
  -1  -4   1   55.30    1.61
  -1  -4   1   49.02    1.83
   1  -4  -1   52.23    1.73
   1   4   0  362.16    7.69
   1   4   0  359.85    7.40
  -1   4   0  354.60    7.34
  -1   4   0  374.35    7.52
  -1   4   0  374.44    7.14
   1  -4   0  366.03    7.28
   1  -4   0  365.34    7.60
   1  -4   0  364.18    7.43
  -1  -4   0  355.51    7.78
  -1  -4   0  379.44    7.45
  -1   4  -1   32.92    0.97
   1   4   1   30.40    1.40
  -1   4  -1   32.73    1.27
  -1   4  -1   31.21    1.21
   1   4   1   30.78    1.13
   1  -4   1   28.86    1.16
  -1  -4  -1   32.58    1.09
   1  -4   1   29.68    1.11
   1  -4   1   28.57    0.93
  -1  -4  -1   33.30    1.46
   1   4   2   59.65    1.66
  -1   4  -2   63.32    1.91
  -1   4  -2   66.51    1.98
   1   4   2   61.63    2.07
  -1   4  -2   64.53    1.69
  -1  -4  -2   61.33    1.64
  -1  -4  -2   65.37    2.13
   1  -4   2   60.88    1.91
  -1  -4  -2   60.33    1.47
   1  -4   2   59.94    1.63
   1  -4   2   62.32    1.85
  -1   4  -3  106.92    3.04
  -1   4  -3  114.40    2.93
   1   4   3  119.84    2.72
  -1   4  -3  114.22    2.76
   1   4   3  119.08    3.28
   1  -4   3  121.06    2.88
  -1  -4  -3  114.90    3.16
   1  -4   3  117.42    3.15
   1  -4   3  117.85    3.00
  -1   4  -4  338.13    7.15
   1   4   4  331.88    6.68
  -1   4  -4  308.36    7.96
   1   4   4  328.55    7.45
  -1   4  -4  348.18    7.08
  -1  -4  -4  342.53    7.49
   1  -4   4  333.54    7.08
   1  -4   4  338.14    7.04
   1  -4   4  335.46    7.37
   1   4   5   12.54    1.40
  -1   4  -5   16.81    1.45
   1   4   5   13.13    0.69
   1   4   5   14.99    0.81
  -1   4  -5   15.45    1.26
   1  -4   5   13.67    1.16
   1  -4   5   15.60    1.12
  -1  -4  -5   13.13    1.49
   1  -4   5   14.74    1.15
   1   4   6   87.04    3.11
   1   4   6   84.25    2.16
  -1   4  -6   86.01    2.73
  -1   4  -6   81.26    3.05
   1   4   6   88.18    2.09
   1  -4   6   88.79    3.02
  -1  -4  -6   85.96    2.20
   1  -4   6   86.66    2.73
  -1  -4  -6   83.45    3.04
   1  -4   6   87.38    2.62
   1   4   7    1.94    1.17
   1   4   7    2.66    0.61
   1   4   7    2.51    0.45
   1   4   7    2.17    0.45
  -1   4  -7    1.01    0.84
  -1   4  -7    1.09    1.19
   1  -4   7    1.89    0.89
   1  -4   7    1.39    0.82
   1  -4   7    1.94    0.74
  -1  -4  -7    2.03    1.13
  -1   4  -8    4.88    1.18
   1   4   8   10.28    1.57
   1   4   8    8.60    0.90
   1  -4   8   10.39    1.47
   1  -4   8    7.28    1.27
   1  -4   8    8.89    1.08
  -1  -4  -8    6.55    1.66
   1   4   9    1.57    1.35
  -1   4  -9    0.52    1.32
   1   4   9    1.70    0.94
   1   4   9    3.24    1.50
   1  -4   9    1.35    1.43
   1  -4   9   -1.07    0.98
   1  -4   9    2.47    1.22
   1   4  10    7.51    1.85
  -1   4 -10    9.44    1.74
   1   4  10    5.46    1.21
   1  -4  10    6.89    1.51
   1  -4  10    4.83    1.93
   1  -4  10    5.90    1.58
  -1   5  10    4.80    1.87
  -1   5  10    5.28    1.60
   1   5 -10    4.51    1.76
  -1   5  10    5.78    1.13
  -1   5  10    5.28    1.11
  -1  -5  10    2.74    1.36
  -1  -5  10    6.08    1.56
  -1   5   9   15.83    1.56
  -1   5   9   13.67    1.58
  -1   5   9   13.82    1.57
   1   5  -9   17.20    2.02
  -1  -5   9   13.90    1.79
  -1  -5   9   14.38    1.53
  -1  -5   9   17.59    2.02
  -1   5   8    3.23    1.14
  -1   5   8    2.06    0.89
   1   5  -8    0.69    1.05
   1   5  -8    1.32    1.19
  -1   5   8    5.00    1.09
   1  -5  -8    0.06    1.24
  -1  -5   8    3.52    1.17
  -1  -5   8    4.11    1.01
  -1  -5   8    2.28    0.93
   1   5  -7   15.57    1.83
  -1   5   7   21.25    1.79
  -1   5   7   16.04    1.33
   1   5  -7   20.76    1.69
  -1   5   7   17.98    1.48
  -1  -5   7   19.97    1.61
   1  -5  -7   20.62    1.92
  -1  -5   7   19.39    1.73
  -1  -5   7   19.17    1.60
   1   5  -6   59.20    2.23
   1   5  -6   60.65    2.41
  -1   5   6   57.22    1.96
  -1   5   6   59.13    2.32
  -1  -5   6   56.17    2.16
  -1  -5   6   57.77    2.45
  -1  -5   6   57.11    2.20
   1  -5  -6   53.54    3.80
   1   5  -5  114.86    3.16
   1   5  -5  114.84    3.36
  -1   5   5   98.19    2.67
  -1   5   5  104.05    3.06
  -1  -5   5   98.29    2.84
  -1  -5   5  102.57    2.99
  -1  -5   5  101.40    3.22
   1  -5  -5  115.02    3.36
   1   5  -4   23.09    1.26
  -1   5   4   26.84    1.47
  -1   5   4   25.11    1.28
   1   5  -4   23.09    1.46
  -1  -5   4   28.10    1.54
   1  -5  -4   23.94    1.46
  -1  -5   4   24.54    1.39
  -1  -5   4   25.84    1.28
   1   5  -3   16.41    1.00
  -1   5   3   16.97    1.22
   1   5  -3   15.60    1.39
  -1   5   3   17.59    1.06
  -1  -5   3   15.91    1.61
  -1  -5   3   17.05    1.20
   1  -5  -3   16.84    1.24
  -1  -5   3   16.38    1.13
   1   5  -2   41.45    1.42
   1   5  -2   41.17    1.62
  -1   5   2   38.15    1.56
  -1   5   2   38.74    1.51
   1  -5  -2   43.27    1.72
  -1  -5   2   38.22    1.51
  -1  -5   2   35.65    1.81
  -1  -5   2   37.48    1.49
  -1   5   1  186.28    4.28
   1   5  -1  175.64    4.17
   1   5  -1  180.61    3.91
  -1   5   1  187.78    3.78
  -1  -5   1  188.03    4.27
  -1  -5   1  181.50    4.18
   1  -5  -1  175.97    3.76
  -1  -5   1  188.26    4.68
   1  -5  -1  179.15    4.33
   1   5   0   15.87    1.03
  -1   5   0   18.31    1.11
  -1   5   0   16.18    0.66
   1   5   0   15.25    1.24
  -1  -5   0   17.78    0.86
  -1  -5   0   18.07    1.38
   1  -5   0   15.56    0.97
  -1  -5   0   16.62    0.98
   1  -5   0   14.68    0.82
   1  -5   0   16.62    1.19
   1   5   1  151.99    3.57
  -1   5  -1  152.36    3.29
   1   5   1  149.37    3.92
  -1   5  -1  153.01    3.63
  -1   5  -1  151.92    3.71
  -1  -5  -1  154.23    4.00
   1  -5   1  151.72    3.66
   1  -5   1  150.02    3.89
   1  -5   1  153.78    3.59
  -1  -5  -1  148.43    3.51
  -1   5  -2   21.51    1.24
   1   5   2   22.30    1.44
   1   5   2   21.57    1.10
  -1   5  -2   21.42    0.92
  -1   5  -2   20.29    1.24
   1  -5   2   21.78    0.96
   1  -5   2   22.18    1.18
  -1  -5  -2   22.84    1.47
   1  -5   2   22.57    1.25
  -1  -5  -2   19.73    0.97
   1   5   3   99.23    3.07
   1   5   3   98.18    2.50
  -1   5  -3   88.50    2.74
  -1   5  -3   92.06    2.38
   1  -5   3   97.09    2.53
   1  -5   3   98.18    2.76
  -1  -5  -3   87.60    2.86
   1  -5   3   95.77    2.86
   1   5   4    1.12    0.49
  -1   5  -4    1.00    0.45
  -1   5  -4    1.03    0.62
  -1   5  -4    1.27    0.79
   1   5   4    1.42    0.77
   1  -5   4    0.89    0.53
   1  -5   4    0.94    0.53
  -1  -5  -4   -0.24    0.79
   1  -5   4    1.25    0.65
  -1   5  -5   15.50    1.60
  -1   5  -5   16.46    1.48
   1   5   5   13.19    1.56
   1   5   5   12.80    0.95
   1  -5   5   14.84    1.28
   1  -5   5   11.92    1.38
  -1  -5  -5   13.12    1.71
   1  -5   5   14.43    1.22
   1   5   6   11.58    1.20
   1   5   6   13.97    1.78
  -1   5  -6   18.79    1.71
   1  -5   6   14.51    1.40
  -1  -5  -6   16.16    1.98
   1  -5   6   15.96    1.34
   1   5   7   21.67    2.53
  -1   5  -7   18.84    1.93
   1   5   7   19.47    1.06
  -1  -5  -7   20.26    2.25
   1  -5   7   20.39    1.73
   1  -5   7   21.18    2.00
   1  -5   7   23.37    1.88
   1   5   8    2.72    0.60
  -1   5  -8    3.73    1.27
   1   5   8    1.77    0.56
   1   5   8    1.19    1.34
  -1  -5  -8   -0.26    1.50
   1  -5   8    3.00    1.26
   1  -5   8    2.12    1.13
   1   5   9   10.34    1.74
   1   5   9   10.89    1.92
  -1   5  -9   12.27    1.87
   1  -5   9   14.90    1.68
   1  -5   9   14.45    1.89
  -1  -5  -9   11.21    2.47
  -1   5 -10    2.04    1.86
   1   5  10    0.25    2.12
   1  -5  10    5.90    1.75
   1  -5  10    2.54    1.53
  -1   6  10   38.09    3.54
  -1   6  10   39.17    3.20
  -1   6  10   35.22    2.05
  -1  -6  10   27.74    3.24
  -1  -6  10   32.74    2.98
  -1   6   9    2.27    1.57
  -1   6   9    2.69    1.42
   1   6  -9    1.78    1.80
  -1  -6   9    2.05    1.24
  -1  -6   9    0.45    1.27
   1  -6  -9    1.23    1.89
  -1   6   8   14.91    1.43
   1   6  -8   15.56    1.92
  -1   6   8   12.81    1.67
   1   6  -8   14.82    1.54
  -1  -6   8   14.72    1.73
  -1  -6   8   14.30    1.70
   1  -6  -8   14.52    1.89
  -1  -6   8   15.50    1.87
   1   6  -7    6.69    1.14
  -1   6   7    7.01    1.00
  -1   6   7    9.75    1.31
   1   6  -7    8.07    1.44
  -1  -6   7    8.08    1.16
   1  -6  -7    8.19    1.41
  -1  -6   7   12.26    1.56
  -1  -6   7   10.16    1.34
  -1   6   6   18.44    1.74
   1   6  -6   19.22    1.52
  -1   6   6   19.63    1.78
   1   6  -6   17.50    1.84
  -1  -6   6   20.94    1.55
   1  -6  -6   18.33    1.95
  -1  -6   6   18.03    1.84
   1   6  -5   19.99    1.79
  -1   6   5   17.53    1.38
   1   6  -5   17.22    1.31
  -1   6   5   18.09    1.65
  -1  -6   5   15.93    1.30
  -1  -6   5   16.19    1.45
  -1  -6   5   17.37    1.61
   1  -6  -5   17.22    1.72
  -1   6   4   80.92    2.46
  -1   6   4   78.26    2.71
   1   6  -4   69.90    2.62
   1   6  -4   72.65    2.34
  -1  -6   4   75.57    2.71
  -1  -6   4   76.38    2.59
  -1  -6   4   73.37    2.94
   1  -6  -4   72.88    2.62
  -1   6   3   45.73    1.83
   1   6  -3   42.43    1.62
  -1   6   3   43.59    1.92
   1   6  -3   42.07    1.97
  -1  -6   3   41.03    1.88
  -1  -6   3   44.46    2.26
   1  -6  -3   43.42    2.02
  -1  -6   3   40.87    1.82
  -1   6   2  130.62    3.52
   1   6  -2  136.72    3.28
  -1   6   2  122.32    3.66
   1   6  -2  131.77    3.60
   1  -6  -2  135.48    3.73
  -1  -6   2  125.96    3.37
  -1  -6   2  126.76    3.82
  -1  -6   2  127.47    3.39
  -1   6   1   46.14    1.26
   1   6  -1   50.46    1.98
   1   6  -1   53.18    1.62
  -1  -6   1   46.39    1.72
  -1  -6   1   44.03    1.70
   1  -6  -1   49.68    1.54
   1  -6  -1   51.76    2.15
  -1  -6   1   44.52    2.20
   1   6   0   94.82    3.04
  -1   6   0   87.66    2.67
  -1   6   0   90.54    2.12
   1   6   0   93.20    2.73
   1  -6   0   97.42    2.51
  -1  -6   0   86.44    3.05
  -1  -6   0   88.08    2.39
   1  -6   0   96.18    2.64
  -1  -6   0   89.65    2.56
   1  -6   0   86.59    2.91
  -1   6  -1   10.71    1.16
   1   6   1   11.81    1.31
   1   6   1   11.60    1.13
  -1   6  -1   12.20    0.75
  -1  -6  -1   13.11    1.09
  -1  -6  -1   14.26    1.57
   1  -6   1   10.87    1.01
   1  -6   1   10.17    1.01
  -1  -6  -1   13.27    0.93
   1   6   2    8.33    1.05
  -1   6  -2   11.05    1.30
  -1   6  -2   10.11    0.77
   1   6   2    9.38    1.20
  -1  -6  -2   10.15    1.05
   1  -6   2    8.24    1.16
   1  -6   2    8.45    1.06
  -1  -6  -2    9.80    1.20
  -1  -6  -2    9.95    0.78
   1  -6   2    8.23    1.07
  -1   6  -3   15.68    1.45
   1   6   3   13.86    1.54
  -1   6  -3   14.23    0.99
   1   6   3   18.16    1.21
   1  -6   3   18.03    1.40
   1  -6   3   17.16    1.29
   1  -6   3   18.66    1.12
  -1  -6  -3   16.24    1.68
   1   6   4   52.58    1.86
  -1   6  -4   58.73    1.97
   1   6   4   61.09    2.57
  -1   6  -4   56.50    2.31
   1  -6   4   55.65    2.32
   1  -6   4   54.52    1.95
  -1  -6  -4   59.46    2.62
   1  -6   4   50.59    2.09
   1   6   5    5.81    1.22
   1   6   5    3.43    0.71
  -1   6  -5    6.73    0.89
  -1   6  -5    5.62    1.11
   1  -6   5    4.71    0.85
  -1  -6  -5    6.46    1.30
   1  -6   5    4.48    1.01
   1  -6   5    6.61    0.96
   1   6   6   28.72    2.38
  -1   6  -6   22.26    1.97
   1   6   6   25.52    1.41
  -1  -6  -6   21.44    2.34
   1  -6   6   24.30    1.94
   1  -6   6   27.38    1.76
  -1   6  -7    3.97    1.27
   1   6   7    2.35    0.75
   1   6   7    0.39    1.26
   1  -6   7    1.23    1.14
   1  -6   7    3.23    1.01
  -1  -6  -7    5.77    1.66
   1  -6   7    2.93    1.04
  -1   6  -8   12.49    1.91
   1   6   8   15.72    1.25
   1   6   8   13.83    1.97
  -1  -6  -8   15.00    2.24
   1  -6   8   13.60    1.56
   1  -6   8   14.96    1.85
   1  -6   8   17.79    1.94
   1   6   9    7.24    1.85
   1   6   9    5.68    1.95
  -1   6  -9   10.40    2.23
   1  -6   9    9.69    1.69
   1  -6   9    7.27    1.50
  -1   7   9    9.22    2.05
  -1   7   9    9.37    1.78
  -1   7   9    7.74    1.41
  -1  -7   9    7.98    1.80
   1  -7  -9    9.39    2.20
  -1  -7   9    9.65    1.49
  -1   7   8   15.46    1.47
  -1   7   8   10.71    2.03
   1   7  -8   10.54    1.39
  -1   7   8   10.48    1.35
   1   7  -8    8.28    2.80
  -1  -7   8   10.03    1.70
  -1  -7   8   11.53    1.48
   1  -7  -8    7.67    1.94
   1   7  -7   36.24    2.94
  -1   7   7   40.65    2.01
   1   7  -7   36.51    2.10
  -1   7   7   43.19    2.80
  -1   7   7   43.36    2.15
  -1  -7   7   37.61    2.28
  -1  -7   7   41.19    2.39
   1  -7  -7   34.46    2.94
  -1  -7   7   39.70    2.66
   1   7  -6   14.41    1.76
  -1   7   6   13.21    1.65
   1   7  -6   11.57    1.24
  -1   7   6   14.78    1.63
   1  -7  -6   15.16    1.77
  -1  -7   6   13.51    1.56
  -1  -7   6   14.73    2.01
  -1  -7   6   13.33    1.33
  -1  -7   6   14.41    1.66
   1   7  -5   23.62    1.55
  -1   7   5   15.47    1.90
  -1   7   5   21.90    1.65
   1   7  -5   21.89    2.05
   1  -7  -5   21.48    2.14
  -1  -7   5   19.40    2.31
  -1  -7   5   18.53    1.86
  -1  -7   5   20.15    1.62
   1   7  -4   14.22    1.74
  -1   7   4   14.03    1.45
   1   7  -4   14.48    1.28
  -1   7   4   16.12    1.56
  -1  -7   4   19.24    2.16
  -1  -7   4   13.84    1.58
   1  -7  -4   13.66    1.50
   1   7  -3    4.61    1.03
  -1   7   3    2.90    0.97
  -1   7   3    4.41    0.92
   1   7  -3    4.06    0.77
  -1  -7   3    2.73    1.17
  -1  -7   3    2.87    0.82
   1  -7  -3    5.60    1.17
  -1  -7   3    2.80    0.96
   1   7  -2   22.13    1.69
  -1   7   2   23.54    0.95
  -1   7   2   25.25    1.65
   1   7  -2   23.56    1.24
  -1  -7   2   24.36    2.15
   1  -7  -2   23.13    1.82
  -1  -7   2   25.97    1.58
  -1  -7   2   22.79    1.55
   1   7  -1   73.80    2.62
   1   7  -1   76.73    2.18
  -1   7   1   85.00    2.07
  -1   7   1   79.22    2.74
  -1  -7   1   84.97    3.25
  -1  -7   1   86.43    2.68
   1  -7  -1   75.08    2.09
   1  -7  -1   72.77    2.82
  -1  -7   1   86.46    2.63
   1   7   0   16.15    1.47
  -1   7   0   15.78    1.52
   1   7   0   14.62    0.91
  -1   7   0   16.09    0.85
  -1  -7   0   16.20    1.34
   1  -7   0   15.18    1.56
  -1  -7   0   18.30    1.28
   1  -7   0   15.65    1.33
   1  -7   0   14.76    1.20
  -1  -7   0   17.86    1.90
   1   7   1  127.48    3.50
   1   7   1  118.23    3.80
  -1   7  -1  114.66    2.81
  -1   7  -1  118.85    3.47
   1  -7   1  127.30    3.39
  -1  -7  -1  118.82    3.30
   1  -7   1  123.44    3.48
  -1  -7  -1  113.20    3.77
  -1  -7  -1  119.03    2.93
   1  -7   1  121.12    3.83
   1   7   2   38.38    2.20
  -1   7  -2   43.30    2.10
  -1   7  -2   42.71    1.53
   1   7   2   44.26    1.93
  -1  -7  -2   43.20    2.38
   1  -7   2   37.07    1.88
   1  -7   2   40.53    2.38
   1  -7   2   36.55    1.80
   1   7   3   15.57    1.81
  -1   7  -3   15.93    1.70
   1   7   3   16.93    1.51
  -1   7  -3   13.90    1.26
  -1  -7  -3   15.91    1.98
   1  -7   3   17.43    1.89
   1  -7   3   17.61    1.64
   1  -7   3   19.30    1.51
   1   7   4   17.42    2.01
  -1   7  -4   16.46    1.21
  -1   7  -4   15.20    1.87
   1  -7   4   20.17    1.79
   1  -7   4   19.83    1.39
  -1  -7  -4   18.11    2.17
   1  -7   4   19.16    1.55
  -1   7  -5   18.99    1.43
  -1   7  -5   19.14    2.13
   1   7   5   20.53    1.56
   1  -7   5   20.72    2.00
  -1  -7  -5   17.64    1.97
   1  -7   5   17.83    1.58
   1  -7   5   16.09    1.78
   1   7   6   11.52    1.78
  -1   7  -6   11.05    1.57
   1   7   6   11.67    1.12
  -1  -7  -6   12.82    1.98
   1  -7   6   14.26    1.75
   1  -7   6   11.23    1.50
   1  -7   6   13.87    1.42
   1   7   7   11.84    1.87
  -1   7  -7   17.69    2.09
   1   7   7   14.76    1.60
   1  -7   7   19.32    1.92
   1  -7   7   17.00    1.68
   1  -7   7   14.32    1.77
  -1  -7  -7   20.80    2.52
   1   7   8    8.58    0.97
   1   7   8    6.40    1.97
   1  -7   8    7.64    1.51
  -1  -7  -8    4.54    2.17
   1  -7   8    5.87    1.43
  -1   8   8    5.08    1.51
  -1   8   8    7.38    2.03
   1   8  -8    4.99    1.39
  -1   8   8    3.18    1.51
   1  -8  -8    6.05    2.22
  -1  -8   8    3.30    1.53
  -1  -8   8    4.39    1.39
  -1   8   7    1.93    1.27
   1   8  -7    5.80    1.22
  -1   8   7    3.57    1.14
  -1   8   7    4.63    1.95
  -1  -8   7    8.39    1.63
   1  -8  -7    4.97    1.96
  -1  -8   7    4.16    1.23
   1   8  -6   13.16    1.43
  -1   8   6   10.87    1.81
  -1   8   6   13.11    1.49
   1   8  -6   12.03    1.99
  -1  -8   6   13.85    1.80
  -1  -8   6   14.63    1.67
   1  -8  -6    9.65    1.86
  -1   8   5   12.39    1.64
   1   8  -5    7.83    1.45
  -1   8   5   10.45    1.36
   1   8  -5    8.76    1.10
   1  -8  -5   10.18    1.64
  -1  -8   5   11.36    1.46
  -1  -8   5   13.21    1.64
  -1  -8   5   10.66    2.05
   1   8  -4   27.71    1.69
  -1   8   4   29.27    2.06
  -1   8   4   27.42    2.22
   1   8  -4   27.28    2.33
  -1  -8   4   27.86    2.99
   1  -8  -4   32.59    2.58
  -1  -8   4   26.31    1.88
  -1  -8   4   19.79    2.59
   1   8  -3   16.27    2.02
   1   8  -3   14.91    1.31
  -1   8   3   11.84    1.44
  -1   8   3   15.31    1.74
  -1  -8   3   14.37    1.83
  -1  -8   3   12.86    1.87
  -1  -8   3   14.77    1.52
   1  -8  -3   15.03    1.68
   1   8  -2   42.95    1.74
  -1   8   2   38.40    1.34
  -1   8   2   38.74    2.13
   1   8  -2   43.00    2.36
  -1  -8   2   39.69    2.05
   1  -8  -2   41.71    2.48
  -1  -8   2   39.94    2.08
  -1  -8   2   35.36    2.69
   1   8  -1   15.79    1.13
  -1   8   1   13.91    0.91
   1   8  -1   14.52    1.73
  -1   8   1   15.24    1.48
   1  -8  -1   16.05    1.23
  -1  -8   1   12.39    1.45
  -1  -8   1   13.69    1.82
   1  -8  -1   16.93    1.95
  -1   8   0   17.51    1.66
   1   8   0   23.56    1.83
   1   8   0   22.64    1.23
  -1   8   0   17.33    1.06
  -1  -8   0   17.79    1.64
   1  -8   0   20.38    2.27
  -1  -8   0   17.64    1.41
  -1  -8   0   21.44    2.17
   1  -8   0   21.85    1.46
  -1   8  -1    5.65    1.22
   1   8   1    4.71    0.98
   1   8   1    6.19    1.43
  -1   8  -1    5.93    0.70
   1  -8   1    4.27    0.85
  -1  -8  -1    6.14    1.52
   1  -8   1    5.90    1.03
  -1  -8  -1    5.70    0.86
   1  -8   1    5.14    1.33
  -1  -8  -1    6.85    1.05
  -1   8  -2    8.72    1.25
   1   8   2   10.97    1.30
  -1   8  -2   10.99    1.04
   1  -8   2   12.25    1.40
  -1  -8  -2    9.07    1.48
   1  -8   2   11.66    1.34
   1  -8   2   11.39    1.74
   1   8   3   16.22    1.46
  -1   8  -3    9.44    0.97
  -1   8  -3   13.73    1.68
   1   8   3   16.33    2.09
   1  -8   3   13.45    1.59
  -1  -8  -3   10.68    1.64
   1  -8   3   13.89    1.56
   1  -8   3   15.86    2.08
  -1   8  -4   16.59    1.41
   1   8   4   14.69    1.45
  -1   8  -4   19.13    2.26
   1   8   4   17.06    1.95
   1  -8   4   18.47    2.27
  -1  -8  -4   18.67    2.13
   1  -8   4   16.63    2.03
   1  -8   4   14.56    1.83
   1   8   5    6.92    1.20
  -1   8  -5    4.11    1.09
  -1   8  -5    8.10    1.72
   1   8   5    5.08    1.66
   1  -8   5    5.40    1.10
   1  -8   5    7.82    1.34
   1  -8   5    6.11    1.16
  -1  -8  -5    4.78    1.69
   1  -8   5    5.15    1.85
   1   8   6   13.81    2.16
   1   8   6   14.07    1.43
   1  -8   6   13.86    1.56
  -1  -8  -6   14.84    2.37
   1  -8   6   17.16    1.86
   1  -8   6   12.87    1.49
   1   8   7    9.77    1.97
   1   8   7    8.47    1.33
   1  -8   7    5.65    1.60
   1  -8   7    5.24    1.31
   1  -8   7    3.14    1.55
  -1  -8  -7    7.74    2.90
   1   9  -7   15.51    1.88
  -1   9   7   13.68    1.93
  -1   9   7   12.96    2.33
  -1  -9   7   16.89    2.12
   1  -9  -7    8.18    2.48
  -1  -9   7   20.46    2.46
  -1   9   6    3.95    1.55
  -1   9   6    6.09    1.85
   1   9  -6    2.69    1.17
   1  -9  -6    5.90    2.07
  -1  -9   6    3.64    1.65
  -1  -9   6    2.75    1.28
  -1   9   5   11.39    1.88
   1   9  -5   15.91    1.79
  -1   9   5    8.84    1.59
  -1  -9   5   10.50    1.44
  -1  -9   5   12.21    1.81
   1  -9  -5   12.47    2.12
   1   9  -4    7.79    1.23
   1   9  -4   10.97    2.36
  -1   9   4    7.45    1.53
  -1   9   4   11.76    1.73
  -1  -9   4    8.58    2.29
  -1  -9   4   10.08    1.36
   1  -9  -4    6.71    1.83
  -1  -9   4    9.32    1.55
  -1   9   3    8.51    0.76
   1   9  -3    8.63    1.74
  -1   9   3    7.93    1.46
   1   9  -3   10.89    1.21
   1  -9  -3   10.04    1.82
  -1  -9   3    4.63    1.79
  -1  -9   3    7.12    1.27
  -1   9   2   29.03    2.27
  -1   9   2   24.71    1.19
   1   9  -2   25.46    1.55
   1   9  -2   24.39    2.47
  -1  -9   2   25.29    3.10
   1  -9  -2   22.94    2.69
  -1  -9   2   27.09    2.15
  -1  -9   2   22.66    1.98
   1   9  -1   38.17    2.54
  -1   9   1   42.53    1.51
   1   9  -1   38.57    1.75
  -1   9   1   42.20    2.56
  -1  -9   1   40.97    3.18
  -1  -9   1   41.52    2.28
  -1  -9   1   45.71    2.30
   1  -9  -1   36.47    1.75
   1  -9  -1   35.94    3.01
   1   9   0   17.97    2.14
   1   9   0   14.50    1.37
  -1   9   0   20.94    2.12
  -1   9   0   16.13    1.14
  -1  -9   0   14.21    1.97
  -1  -9   0   17.16    1.87
   1  -9   0   19.75    1.68
   1  -9   0   17.46    2.23
  -1  -9   0   14.20    1.64
  -1   9  -1   40.61    2.68
  -1   9  -1   40.36    1.62
   1   9   1   47.55    2.62
   1   9   1   43.75    1.81
  -1  -9  -1   43.11    1.95
   1  -9   1   45.37    2.30
   1  -9   1   45.10    3.19
  -1  -9  -1   39.18    3.12
  -1   9  -2   27.81    1.51
   1   9   2   27.07    2.37
   1   9   2   27.95    2.29
  -1   9  -2   24.46    2.56
   1  -9   2   29.32    2.18
  -1  -9  -2   25.96    2.99
   1  -9   2   29.68    2.00
   1  -9   2   25.12    2.97
   1   9   3   30.88    2.35
  -1   9  -3   28.35    2.72
   1   9   3   30.58    2.66
  -1   9  -3   27.28    1.57
   1  -9   3   24.16    2.13
   1  -9   3   24.39    2.29
   1  -9   3   24.47    2.62
  -1  -9  -3   25.45    3.26
   1   9   4   16.38    1.69
  -1   9  -4   13.22    1.55
   1   9   4   18.08    2.13
   1  -9   4   19.31    1.96
   1  -9   4   14.89    1.85
  -1  -9  -4   17.97    2.58
   1   9   5    5.83    1.39
  -1   9  -5    5.47    1.25
   1   9   5    7.62    1.95
  -1  -9  -5    2.89    2.10
   1  -9   5    4.34    1.27
   1  -9   5    5.09    1.52
   1   9   6    7.33    1.59
   1   9   6    3.69    2.00
   1  -9   6    7.26    1.74
   1  -9   6    7.37    1.40
  -1  10   5    9.38    2.01
   1  10  -5    6.22    1.35
  -1 -10   5    6.70    1.50
   1 -10  -5    5.45    2.43
  -1 -10   5    7.56    1.87
   1  10  -4   17.93    1.93
  -1  10   4   22.07    1.36
  -1  10   4   16.08    2.11
  -1 -10   4   19.03    2.08
   1 -10  -4   16.45    2.74
  -1 -10   4   19.95    2.24
  -1  10   3   15.29    2.04
  -1  10   3   17.39    1.21
   1  10  -3   16.96    1.81
   1 -10  -3   23.91    2.77
  -1 -10   3   18.51    2.24
  -1 -10   3   24.09    2.48
  -1  10   2    6.40    1.76
  -1  10   2   12.60    1.16
   1  10  -2    9.32    1.25
   1 -10  -2    9.41    2.34
  -1 -10   2    9.88    1.56
  -1 -10   2    9.44    2.78
  -1  10   1   14.79    2.48
   1  10  -1   17.04    1.60
  -1  10   1   15.49    1.32
  -1 -10   1   13.11    1.61
  -1 -10   1   18.29    1.84
   1 -10  -1   14.27    2.33
   1 -10  -1   19.96    1.76
  -1  10   0    8.54    0.96
   1  10   0   11.80    1.90
   1  10   0   11.77    1.17
  -1 -10   0    7.23    1.44
   1 -10   0   10.87    1.41
  -1 -10   0   11.67    1.47
   1 -10   0    8.02    2.21
  -1  10  -1    6.39    0.96
   1  10   1    7.59    1.01
   1  10   1    2.83    1.67
  -1 -10  -1    7.22    1.23
   1 -10   1    7.83    2.40
   1 -10   1    6.16    1.46
   1  10   2    4.39    1.66
  -1  10  -2    5.83    1.00
   1  10   2    6.05    1.05
   1 -10   2    5.15    2.43
  -1  10  -3    5.30    1.13
   1  10   3    4.25    1.69
   1  10   3    5.47    1.69
   1 -10   3    3.92    1.49
   1 -10   3    3.59    1.23
   1  10   4   15.93    2.33
   1  10   4   14.87    2.04
  -1  10  -4   16.15    1.56
   1 -10   4   15.01    2.00
   1 -10   4   12.27    1.56
   1  10   5    4.40    2.07
   1  10   5    1.44    1.89
   1 -10   5    3.79    1.56
   1 -10   5    3.00    1.83
   1  11  -2    4.60    1.31
  -1 -11   2    5.22    1.52
  -1 -11   2    8.12    2.03
  -1  11   1    5.26    1.00
  -1 -11   1    4.23    1.52
  -1 -11   1    6.01    1.87
   1  11   0    3.82    1.16
  -1  11   0    3.35    0.84
   1 -11   0    3.28    1.57
  -1 -11   0    1.34    1.54
  -1  11  -1    4.12    0.98
   1  11   1    2.80    1.02
   1 -11   1    6.66    2.34
  -1  11  -2    8.21    1.11
   1  11   2    7.21    1.12
   1 -11   2    4.61    2.00
  -2   0  12    3.33    1.48
  -2   0  12    5.07    1.72
  -2   0  12    2.33    1.86
  -2   0  11   -1.21    1.47
  -2   0  11    0.02    1.29
  -2   0  11   -1.51    1.07
  -2   0  10   36.21    2.33
  -2   0  10   36.13    2.24
  -2   0  10   36.34    1.97
  -2   0  10   36.03    2.56
  -2   0   9   -0.29    0.87
  -2   0   9   -0.73    0.67
  -2   0   9    0.12    0.84
  -2   0   9   -0.56    0.78
  -2   0   8   44.66    1.75
  -2   0   8   48.37    2.05
  -2   0   8   48.69    2.03
  -2   0   8   48.93    2.04
  -2   0   7    0.63    0.64
  -2   0   7   -0.32    0.45
  -2   0   7    0.41    0.50
  -2   0   7   -0.39    0.51
  -2   0   6  204.65    4.67
  -2   0   6  199.57    4.51
  -2   0   6  207.09    4.71
  -2   0   6  204.22    4.66
   2   0  -6  198.61    4.53
  -2   0   5    0.23    0.31
  -2   0   5    0.06    0.29
  -2   0   5   -0.25    0.35
   2   0  -5   -0.19    0.35
  -2   0   4  310.18    6.29
  -2   0   4  307.39    6.31
   2   0  -4  300.58    6.13
  -2   0   3   -0.09    0.21
   2   0  -3   -0.06    0.21
  -2   0   3    0.00    0.19
  -2   0   2   25.51    0.75
   2   0  -2   27.62    0.79
  -2   0   2   26.35    0.85
   2   0  -1    0.11    0.17
  -2   0   1    0.22    0.15
   2   0   0 1000.00   18.96
   2   0   1    0.19    0.23
  -2   0  -1    0.21    0.26
   2   0   1    0.06    0.22
  -2   0  -1    0.08    0.23
   2   0   2  190.48    4.15
  -2   0  -2  184.89    3.71
   2   0   2  187.00    4.03
  -2   0  -2  195.57    4.22
  -2   0  -2  194.34    4.12
   2   0   3    0.09    0.31
  -2   0  -3    0.25    0.15
  -2   0  -3   -0.56    0.30
   2   0   3    0.17    0.36
  -2   0  -4  261.02    5.64
   2   0   4  237.05    5.10
  -2   0  -4  255.66    5.03
   2   0   4  215.31    4.62
   2   0   4  238.62    5.31
  -2   0  -5   -0.21    0.54
   2   0   5    0.63    0.64
   2   0   5    0.31    0.46
  -2   0  -5   -0.15    0.23
   2   0   5    0.00    0.23
   2   0   6   25.13    0.82
   2   0   6   28.26    1.74
   2   0   6   27.05    1.52
   2   0   6   26.49    1.42
  -2   0  -6   22.91    1.67
   2   0   7   -1.18    0.74
  -2   0  -7   -0.72    0.83
   2   0   7   -0.61    0.73
   2   0   7   -0.61    0.32
   2   0   7    1.14    0.67
   2   0   8   40.04    2.30
   2   0   8   38.40    2.56
   2   0   8   38.46    1.17
  -2   0  -8   52.57    2.66
   2   0   8   38.70    2.08
   2   0   9   -0.41    1.26
   2   0   9    0.53    1.43
  -2   0  -9   -0.51    1.40
   2   0   9    0.54    1.06
   2   0  10   25.64    3.02
   2   0  10   26.26    2.41
  -2   0 -10   22.68    2.51
   2   0  11    1.07    1.81
   2   0  11   -3.08    1.85
  -2   1  12    0.07    1.26
  -2   1  12    0.96    1.70
  -2   1  12    3.61    1.95
  -2  -1  12   -0.21    1.76
  -2  -1  12    1.87    1.54
  -2  -1  12    1.28    1.86
  -2   1  11   20.77    2.27
  -2   1  11   21.83    2.29
  -2   1  11   22.48    1.96
  -2   1  11   16.44    2.25
  -2  -1  11   22.39    2.50
  -2  -1  11   23.35    2.16
  -2  -1  11   20.86    2.48
  -2   1  10    0.21    0.87
  -2   1  10    0.82    1.19
  -2   1  10   -1.46    1.01
  -2   1  10    0.02    1.07
  -2  -1  10   -0.29    1.12
  -2  -1  10    2.61    1.33
  -2  -1  10    0.25    1.17
  -2  -1  10    0.72    0.86
  -2   1   9   97.70    3.24
  -2   1   9   95.00    3.22
  -2   1   9   99.61    2.83
  -2   1   9   95.12    2.99
  -2  -1   9   93.22    3.27
  -2  -1   9   96.65    3.26
  -2  -1   9   96.29    3.31
  -2  -1   9   98.38    2.92
  -2   1   8    1.75    0.60
  -2   1   8    1.52    0.75
  -2   1   8    1.76    0.67
  -2   1   8    1.49    0.73
  -2  -1   8    2.79    0.84
  -2  -1   8    1.53    0.83
  -2  -1   8    0.17    0.60
  -2   1   7   32.83    1.43
  -2   1   7   32.46    1.33
   2   1  -7   42.04    1.70
  -2   1   7   32.89    1.51
  -2  -1   7   29.28    1.58
  -2  -1   7   30.56    1.59
  -2  -1   7   30.91    1.42
   2   1  -6    1.12    0.52
  -2   1   6    1.27    0.52
  -2   1   6    1.73    0.43
  -2   1   6    1.34    0.48
   2   1  -6    2.43    0.55
  -2   1   6    1.53    0.45
  -2  -1   6    1.22    0.54
  -2  -1   6    1.28    0.53
  -2  -1   6    0.50    0.45
   2   1  -5  178.00    4.09
  -2   1   5  189.04    4.21
  -2   1   5  192.43    4.19
   2   1  -5  181.57    4.08
  -2   1   5  189.47    4.20
  -2   1   5  191.01    4.20
  -2  -1   5  196.17    4.32
  -2  -1   5  194.55    4.47
  -2  -1   5  193.91    4.30
   2   1  -4   13.71    0.81
  -2   1   4   15.12    0.73
   2   1  -4   13.55    0.74
  -2   1   4   15.13    0.63
  -2  -1   4   13.97    0.80
  -2  -1   4   14.57    0.79
   2  -1  -4   14.53    0.64
  -2   1   3  146.51    3.12
   2   1  -3  149.73    3.31
   2   1  -3  152.19    3.36
   2  -1  -3  154.68    3.18
  -2  -1   3  153.77    3.32
  -2  -1   3  149.73    3.26
  -2   1   2   11.56    0.43
   2   1  -2   11.98    0.55
  -2  -1   2   11.45    0.61
   2  -1  -2   11.40    0.45
  -2  -1   2   11.33    0.59
  -2   1   0  126.74    2.72
   2   1   0  125.17    2.57
   2   1   0  121.18    2.75
  -2  -1   0  123.10    2.78
  -2  -1   0  126.05    2.70
  -2  -1   0  125.91    2.59
   2  -1   0  125.63    2.68
  -2   1  -1  159.20    3.27
  -2   1  -1  158.73    3.46
   2   1   1  190.70    3.94
   2   1   1  191.34    4.10
  -2  -1  -1  164.73    3.15
  -2  -1  -1  157.94    3.38
   2  -1   1  186.30    4.00
   2   1   2    7.19    0.51
   2   1   2    6.74    0.67
  -2   1  -2    6.73    0.63
  -2   1  -2    6.68    0.44
  -2  -1  -2    6.31    0.69
  -2  -1  -2    7.15    0.55
   2  -1   2    7.05    0.59
   2   1   3  211.31    4.53
   2   1   3  217.02    4.84
  -2   1  -3  190.33    3.99
  -2   1  -3  197.55    4.42
   2  -1   3  208.29    4.79
  -2  -1  -3  199.79    4.26
   2  -1   3  213.12    4.29
   2  -1   3  210.67    4.70
  -2  -1  -3  196.85    4.50
  -2   1  -4    2.92    0.61
   2   1   4    2.07    0.58
   2   1   4    3.33    0.49
  -2   1  -4    2.28    0.38
   2  -1   4    2.22    0.51
  -2  -1  -4    2.98    0.53
   2  -1   4    3.15    0.57
  -2  -1  -4    2.11    0.57
   2  -1   4    1.83    0.25
  -2   1  -5  103.89    2.42
   2   1   5  104.72    3.10
  -2   1  -5  105.88    2.99
   2   1   5  103.11    2.79
  -2  -1  -5  102.13    2.82
   2  -1   5  108.36    2.43
   2  -1   5  104.95    2.93
   2  -1   5  106.03    3.14
   2  -1   5  108.34    3.00
  -2   1  -6   29.53    1.75
   2   1   6   31.28    1.77
   2   1   6   29.74    1.43
  -2   1  -6   28.61    1.13
   2  -1   6   28.34    1.59
   2  -1   6   29.14    1.61
  -2  -1  -6   29.11    1.56
   2  -1   6   29.01    1.05
   2  -1   6   28.71    1.79
   2   1   7   61.58    2.46
   2   1   7   67.40    2.74
  -2   1  -7   53.28    1.65
  -2   1  -7   53.67    2.48
   2   1   7   66.87    2.31
   2  -1   7   63.64    1.79
   2  -1   7   65.82    2.48
  -2  -1  -7   56.75    2.40
   2  -1   7   62.97    2.50
   2  -1   7   64.62    2.71
   2   1   8    2.94    0.92
  -2   1  -8    2.83    1.26
   2   1   8    1.72    1.00
   2   1   8    1.56    1.15
  -2   1  -8    3.05    0.64
  -2  -1  -8    2.85    1.17
   2  -1   8    1.48    0.96
   2  -1   8    1.24    1.07
   2  -1   8    2.51    1.10
   2  -1   8    3.04    0.57
   2   1   9    1.00    1.33
   2   1   9    3.18    1.08
  -2   1  -9    1.42    1.56
   2   1   9    3.28    1.43
   2  -1   9    1.98    1.39
   2  -1   9    2.93    1.25
   2  -1   9    0.94    1.27
  -2  -1  -9    0.67    1.40
   2  -1   9    2.00    0.71
  -2   1 -10   -0.70    2.05
   2   1  10   -1.62    1.33
   2   1  10   -0.77    1.69
   2  -1  10   -0.11    1.51
   2  -1  10    0.59    0.74
  -2  -1 -10    0.51    1.98
   2  -1  10   -0.89    1.34
   2   1  11    2.62    2.15
   2   1  11    6.37    1.85
   2  -1  11    6.38    2.18
   2  -1  11   10.42    1.90
  -2   2  12   11.45    1.81
  -2   2  12    9.86    1.43
  -2   2  12   11.15    2.27
  -2  -2  12    9.18    2.13
  -2  -2  12    8.33    1.75
  -2   2  11    4.84    1.39
  -2   2  11    5.76    1.68
  -2   2  11    5.31    1.75
  -2   2  11    1.32    1.12
  -2  -2  11    2.72    1.54
  -2  -2  11    6.59    1.46
  -2  -2  11    1.27    1.55
  -2   2  10   34.97    2.55
  -2   2  10   39.01    2.09
  -2   2  10   37.08    1.85
  -2   2  10   31.33    2.45
  -2  -2  10   33.33    2.62
  -2  -2  10   31.38    2.59
  -2  -2  10   33.27    2.52
  -2  -2  10   37.87    2.22
  -2   2   9    3.50    0.86
  -2   2   9    4.01    1.04
   2   2  -9    4.90    1.00
  -2   2   9    3.93    1.01
  -2   2   9    3.88    0.80
  -2  -2   9    2.69    1.04
  -2  -2   9    3.83    1.12
  -2  -2   9    3.71    0.91
   2   2  -8   23.59    1.60
  -2   2   8   29.47    1.45
  -2   2   8   30.45    1.77
  -2   2   8   29.85    1.44
   2   2  -8   24.53    1.65
  -2   2   8   29.23    1.74
  -2  -2   8   29.58    1.58
  -2  -2   8   28.47    1.81
  -2  -2   8   28.96    1.91
  -2   2   7    2.49    0.70
  -2   2   7    2.04    0.51
  -2   2   7    2.87    0.56
  -2   2   7    2.04    0.60
   2   2  -7    0.91    0.69
   2   2  -7    3.23    0.69
  -2  -2   7    2.49    0.78
  -2  -2   7    2.43    0.68
  -2  -2   7    2.32    0.74
  -2   2   6  321.32    6.67
   2   2  -6  331.55    7.11
  -2   2   6  329.50    6.71
  -2   2   6  329.80    6.58
  -2   2   6  321.68    6.77
   2   2  -6  326.83    7.06
  -2  -2   6  328.20    7.14
  -2  -2   6  267.01    7.11
  -2  -2   6  323.07    6.83
  -2   2   5   54.86    1.62
   2   2  -5   57.74    1.87
  -2   2   5   54.14    1.60
   2   2  -5   58.72    1.83
  -2   2   5   55.70    1.49
  -2  -2   5   54.00    1.92
  -2  -2   5   52.97    1.77
  -2  -2   5   54.75    1.78
  -2   2   4  214.86    4.51
   2   2  -4  233.95    4.98
  -2   2   4  222.06    4.56
   2   2  -4  228.24    4.99
  -2  -2   4  220.50    4.79
   2  -2  -4  226.77    4.73
   2   2  -3   11.66    0.76
  -2   2   3   11.81    0.55
   2   2  -3   12.41    0.69
  -2   2   3   12.92    0.52
   2  -2  -3   12.88    0.57
  -2  -2   3   12.37    0.75
  -2  -2   3   12.35    0.71
   2   2  -2    0.89    0.30
   2   2  -2    0.96    0.27
  -2   2   2    2.83    0.36
  -2   2   2    3.27    0.36
   2  -2  -2    1.17    0.22
  -2  -2   2    4.07    0.51
  -2  -2   2    3.86    0.47
   2   2  -1    6.16    0.59
  -2   2   1    7.45    0.45
   2   2  -1    6.19    0.52
  -2  -2   1    7.30    0.71
   2  -2  -1    6.07    0.42
  -2  -2   1    7.59    0.51
   2  -2  -1    6.37    0.43
   2   2   0  541.04   10.52
   2   2   0  548.16   10.79
  -2   2   0  545.41   10.63
  -2  -2   0  543.69   10.83
   2  -2   0  549.16   10.59
  -2  -2   0  554.08   10.55
   2   2   1  145.36    3.39
  -2   2  -1  137.48    3.11
  -2   2  -1  136.65    2.99
   2   2   1  143.53    2.95
  -2  -2  -1  136.93    3.25
   2  -2   1  145.04    3.00
  -2  -2  -1  135.07    2.82
  -2  -2  -1  142.11    2.98
   2  -2   1  140.31    3.21
  -2   2  -2   33.48    1.09
   2   2   2   52.36    1.39
  -2   2  -2   37.09    1.31
   2   2   2   50.58    1.14
   2   2   2   52.33    1.73
   2  -2   2   51.05    1.59
  -2  -2  -2   35.55    1.09
   2  -2   2   52.60    1.42
  -2  -2  -2   33.01    0.83
   2  -2   2   48.61    1.38
   2   2   3    3.62    0.44
  -2   2  -3    2.35    0.57
   2   2   3    3.67    0.64
  -2   2  -3    2.47    0.42
   2  -2   3    2.75    0.54
  -2  -2  -3    2.77    0.45
  -2  -2  -3    1.23    0.58
   2  -2   3    2.83    0.47
   2  -2   3    2.51    0.39
  -2   2  -4   68.69    2.21
   2   2   4   66.45    1.85
   2   2   4   65.63    2.29
  -2   2  -4   67.38    1.84
   2  -2   4   67.00    1.78
   2  -2   4   68.95    2.02
  -2  -2  -4   66.95    1.91
  -2  -2  -4   67.91    2.31
   2  -2   4   70.95    2.20
  -2   2  -5    9.75    0.79
   2   2   5   10.61    1.27
   2   2   5   12.47    0.85
  -2   2  -5   10.81    1.34
   2  -2   5   10.16    1.06
  -2  -2  -5   10.23    0.95
   2  -2   5   10.25    0.77
   2   2   6    2.15    0.96
  -2   2  -6    2.21    0.96
  -2   2  -6    1.95    0.58
   2   2   6    1.43    0.52
  -2  -2  -6    1.93    0.72
   2  -2   6    3.24    0.83
   2  -2   6    2.14    0.84
   2  -2   6    2.08    0.69
  -2  -2  -6    2.58    1.05
   2  -2   6    1.92    0.45
  -2   2  -7    7.70    1.26
   2   2   7    9.28    1.16
   2   2   7    6.22    1.17
  -2   2  -7    9.99    1.09
   2  -2   7    9.17    1.18
  -2  -2  -7    9.22    1.18
   2  -2   7    7.87    0.98
   2  -2   7    8.98    1.20
   2  -2   7    7.73    1.12
   2   2   8   58.68    2.64
   2   2   8   60.43    2.29
   2   2   8   58.48    3.00
  -2   2  -8   71.19    3.19
  -2   2  -8   66.02    2.24
   2  -2   8   60.20    2.75
   2  -2   8   58.51    2.87
   2  -2   8   54.93    2.62
   2  -2   8   61.84    2.01
  -2  -2  -8   69.74    2.82
  -2   2  -9    8.72    1.16
   2   2   9   10.93    1.71
   2   2   9    7.99    1.34
   2   2   9    9.71    1.67
  -2   2  -9   11.75    2.05
   2  -2   9    7.09    1.59
   2  -2   9    8.64    1.51
   2  -2   9    9.59    1.07
   2  -2   9   11.73    1.83
  -2  -2  -9    8.33    1.64
   2   2  10   39.47    2.56
   2   2  10   30.13    3.28
   2  -2  10   33.83    1.89
   2  -2  10   29.92    2.79
   2  -2  10   31.95    3.07
  -2   3  11   23.46    2.21
  -2   3  11   26.25    2.09
  -2   3  11   20.87    2.24
  -2   3  11   25.02    2.97
  -2  -3  11   21.33    2.27
  -2  -3  11   21.14    2.28
  -2  -3  11   25.10    2.40
  -2   3  10    0.84    1.36
   2   3 -10    2.81    1.33
  -2   3  10    2.35    1.00
  -2   3  10    1.35    0.91
  -2   3  10    2.77    1.37
  -2  -3  10    0.51    1.14
  -2  -3  10   -1.33    1.19
  -2  -3  10    0.84    1.55
  -2   3   9   28.84    2.00
  -2   3   9   29.60    1.63
  -2   3   9   27.28    2.02
  -2   3   9   26.88    1.60
   2   3  -9   32.03    2.22
  -2  -3   9   27.53    2.33
  -2  -3   9   25.38    1.83
  -2  -3   9   29.30    2.23
  -2   3   8   11.86    1.44
   2   3  -8   12.50    1.39
   2   3  -8   13.61    1.32
  -2   3   8   11.78    1.09
  -2   3   8   12.98    1.18
  -2   3   8   12.02    1.18
  -2  -3   8   11.31    1.26
  -2  -3   8   12.13    1.53
  -2  -3   8   14.07    1.39
  -2   3   7   25.39    1.13
   2   3  -7   33.10    1.67
  -2   3   7   29.91    1.51
   2   3  -7   33.75    1.75
  -2   3   7   27.00    1.48
  -2  -3   7   26.60    1.54
  -2  -3   7   25.00    1.62
  -2  -3   7   27.59    1.70
  -2   3   6   16.02    1.06
   2   3  -6   15.89    1.17
  -2   3   6   15.08    0.79
   2   3  -6   13.12    1.44
  -2   3   6   17.52    1.09
   2  -3  -6   14.18    1.12
  -2  -3   6   16.14    1.17
  -2  -3   6   13.66    1.26
  -2  -3   6   14.94    1.20
  -2   3   5  139.46    3.31
  -2   3   5  135.52    3.15
  -2   3   5  136.03    2.94
   2   3  -5  115.26    3.10
   2   3  -5  127.12    3.22
  -2  -3   5  142.82    3.70
  -2  -3   5  140.32    3.45
  -2  -3   5  142.16    3.48
   2  -3  -5  119.66    2.96
  -2   3   4   21.49    0.83
  -2   3   4   23.03    0.94
   2   3  -4   20.02    1.11
   2   3  -4   21.37    1.06
  -2  -3   4   23.88    1.15
   2  -3  -4   19.79    0.95
  -2  -3   4   21.35    1.21
  -2  -3   4   22.29    1.05
   2   3  -3  313.35    6.53
  -2   3   3  314.37    6.22
  -2   3   3  330.89    6.49
   2   3  -3  310.01    6.63
  -2  -3   3  321.49    6.89
  -2  -3   3  319.59    6.71
   2  -3  -3  324.21    6.40
   2   3  -2   31.25    1.07
   2   3  -2   26.93    1.12
  -2   3   2   34.62    0.92
  -2   3   2   35.85    1.07
   2  -3  -2   31.60    1.03
   2  -3  -2   30.62    0.85
  -2  -3   2   31.98    1.39
  -2  -3   2   35.55    1.24
  -2   3   1  278.87    5.53
   2   3  -1  256.53    5.42
   2   3  -1  262.85    5.64
  -2  -3   1  281.23    5.71
  -2  -3   1  269.23    5.97
   2  -3  -1  255.28    5.21
   2  -3  -1  267.30    5.37
   2   3   0  120.34    2.75
  -2   3   0  124.26    2.88
  -2   3   0  120.81    2.81
   2   3   0  115.68    3.02
   2  -3   0  123.66    2.45
  -2  -3   0  129.17    2.78
   2  -3   0  123.61    2.75
  -2  -3   0  122.51    3.11
  -2   3  -1  342.87    6.94
  -2   3  -1  340.82    7.00
   2   3   1  356.00    7.04
   2   3   1  352.88    7.49
  -2  -3  -1  339.48    6.77
  -2  -3  -1  341.99    6.72
   2  -3   1  355.56    7.27
   2  -3   1  356.32    6.96
  -2  -3  -1  337.14    7.20
  -2   3  -2    0.89    0.39
  -2   3  -2    1.49    0.49
   2   3   2    2.05    0.30
   2   3   2    1.66    0.52
   2  -3   2    1.47    0.35
   2  -3   2    1.00    0.40
   2  -3   2    1.83    0.42
  -2  -3  -2    1.73    0.56
  -2  -3  -2    1.83    0.35
  -2  -3  -2    0.89    0.25
   2   3   3   41.83    1.23
  -2   3  -3   38.33    1.38
   2   3   3   42.70    1.09
  -2   3  -3   39.05    1.59
   2   3   3   43.88    1.77
   2  -3   3   42.49    1.40
   2  -3   3   43.31    1.61
  -2  -3  -3   39.08    1.25
   2  -3   3   41.59    1.40
  -2  -3  -3   42.24    1.74
  -2   3  -4   18.07    1.07
   2   3   4   18.46    1.35
   2   3   4   19.68    0.59
   2   3   4   19.45    0.89
  -2   3  -4   20.02    1.37
  -2  -3  -4   19.63    0.97
   2  -3   4   18.96    1.09
   2  -3   4   19.79    1.25
   2  -3   4   20.48    1.02
  -2  -3  -4   18.52    1.51
   2   3   5  106.78    2.70
   2   3   5  107.90    3.36
  -2   3  -5  113.51    2.91
  -2   3  -5  107.60    3.35
   2  -3   5  108.51    3.25
   2  -3   5  107.23    2.99
   2  -3   5  112.40    2.79
  -2  -3  -5  110.78    3.46
  -2  -3  -5  108.40    2.77
   2   3   6    6.52    0.84
  -2   3  -6    6.47    1.20
  -2   3  -6    5.46    0.82
   2   3   6    4.84    1.04
  -2  -3  -6    5.05    1.15
   2  -3   6    5.68    0.74
   2  -3   6    5.65    0.82
   2  -3   6    5.13    0.92
  -2  -3  -6    6.33    0.85
  -2   3  -7   38.10    1.80
  -2   3  -7   40.50    2.46
   2   3   7   38.84    1.64
   2   3   7   39.32    2.39
  -2  -3  -7   40.20    2.63
   2  -3   7   37.77    1.62
  -2  -3  -7   37.80    1.95
   2  -3   7   35.14    2.38
   2  -3   7   39.12    2.08
  -2   3  -8    5.54    1.46
  -2   3  -8    3.76    1.52
   2   3   8    6.03    1.51
   2   3   8    7.30    1.09
   2  -3   8    4.61    1.34
   2  -3   8    4.07    1.09
   2  -3   8    4.77    0.90
   2  -3   8    3.37    1.25
   2   3   9   10.63    1.79
   2   3   9   10.52    1.75
  -2   3  -9    6.76    2.08
  -2   3  -9   10.56    1.43
   2   3   9   11.86    1.36
   2  -3   9   11.07    1.71
   2  -3   9    9.95    1.59
  -2  -3  -9   11.37    1.83
   2  -3   9   14.32    1.63
   2   3  10   -1.24    1.82
   2   3  10    0.76    1.34
  -2   3 -10    3.28    1.53
   2  -3  10    0.08    1.71
   2  -3  10    1.39    1.16
   2  -3  10    1.12    1.35
  -2   4  11    2.43    1.23
  -2   4  11    4.12    1.92
  -2   4  11    1.51    1.10
   2   4 -11    1.64    1.86
  -2   4  11    3.26    1.89
  -2  -4  11   -0.07    1.46
  -2  -4  11    0.28    1.59
  -2   4  10    4.18    1.49
  -2   4  10    6.80    1.62
  -2   4  10    9.45    1.26
  -2   4  10    7.67    1.07
   2   4 -10    6.78    1.73
  -2  -4  10    6.44    1.50
  -2  -4  10    6.24    1.37
  -2   4   9    9.71    1.14
   2   4  -9    9.26    1.46
  -2   4   9    8.78    1.36
  -2   4   9    8.53    0.90
  -2   4   9    9.54    1.31
   2   4  -9    7.79    1.15
  -2  -4   9    9.67    1.28
  -2  -4   9    8.20    1.33
  -2  -4   9    5.71    1.35
  -2   4   8   20.55    1.65
   2   4  -8   19.38    1.56
  -2   4   8   21.98    1.65
   2   4  -8   19.00    1.81
  -2  -4   8   21.21    1.69
  -2  -4   8   23.00    1.86
  -2  -4   8   20.61    1.79
   2   4  -7   18.42    1.64
  -2   4   7   14.11    1.25
   2   4  -7   13.90    1.37
  -2   4   7   14.44    1.38
  -2  -4   7   16.22    1.51
   2  -4  -7   17.95    1.53
  -2  -4   7   14.11    1.34
  -2  -4   7   13.49    1.45
   2   4  -6  288.92    6.65
   2   4  -6  294.99    6.59
  -2   4   6  299.78    6.44
  -2   4   6  296.17    6.16
  -2  -4   6  290.67    6.87
  -2  -4   6  277.65    6.48
   2  -4  -6  292.32    6.43
  -2  -4   6  289.87    6.54
   2   4  -5   21.69    1.48
  -2   4   5   18.99    0.94
   2   4  -5   21.49    1.29
  -2   4   5   18.72    1.13
  -2  -4   5   19.97    1.28
   2  -4  -5   20.34    1.19
  -2  -4   5   18.11    1.19
  -2  -4   5   18.43    1.21
  -2   4   4  449.24    8.84
   2   4  -4  463.82    9.71
   2   4  -4  470.52    9.58
  -2   4   4  422.46    8.42
   2  -4  -4  466.10    9.47
  -2  -4   4  426.55    9.16
  -2  -4   4  427.42    8.98
  -2  -4   4  435.67    8.85
  -2   4   3    3.79    0.54
   2   4  -3    2.19    0.56
   2   4  -3    1.50    0.45
  -2  -4   3    2.30    0.51
   2  -4  -3    2.33    0.51
  -2  -4   3    2.58    0.78
  -2   4   2    7.82    0.78
  -2   4   2    7.25    0.48
   2   4  -2   11.78    0.76
   2   4  -2   11.63    0.91
  -2  -4   2    5.88    0.78
  -2  -4   2    6.64    0.74
   2  -4  -2   11.72    0.84
   2  -4  -2   10.91    0.59
  -2   4   1   24.53    0.90
   2   4  -1   27.13    1.36
  -2   4   1   24.89    1.14
   2   4  -1   28.37    1.19
  -2  -4   1   24.92    1.06
   2  -4  -1   27.98    1.19
   2  -4  -1   27.78    0.93
  -2  -4   1   23.23    1.36
  -2   4   0  300.57    6.23
  -2   4   0  300.62    6.34
   2   4   0  326.92    7.12
  -2   4   0  296.32    5.85
   2   4   0  328.22    6.76
  -2  -4   0  297.45    6.63
   2  -4   0  326.12    6.68
  -2  -4   0  313.31    6.24
  -2   4  -1   26.59    1.18
   2   4   1   25.87    1.42
  -2   4  -1   26.44    1.21
   2   4   1   26.44    1.06
   2  -4   1   25.94    0.87
  -2  -4  -1   27.68    1.45
  -2  -4  -1   27.32    0.99
   2  -4   1   27.14    1.17
   2  -4   1   27.27    1.14
   2   4   2   64.07    1.73
  -2   4  -2   56.64    1.84
  -2   4  -2   58.39    1.95
   2   4   2   68.18    2.33
   2  -4   2   63.68    1.75
   2  -4   2   64.64    1.96
  -2  -4  -2   56.23    1.53
  -2  -4  -2   57.95    1.57
   2  -4   2   69.19    2.08
  -2  -4  -2   62.87    2.21
  -2   4  -3    9.99    1.09
   2   4   3   14.16    1.24
   2   4   3   12.04    0.72
  -2   4  -3    9.16    0.97
   2  -4   3   11.85    0.97
   2  -4   3   11.43    0.87
  -2  -4  -3   10.22    1.26
  -2  -4  -3   10.43    0.69
   2  -4   3   11.89    1.03
  -2   4  -4   72.26    2.22
   2   4   4   81.43    1.92
  -2   4  -4   70.35    2.52
   2   4   4   80.57    2.79
  -2  -4  -4   71.79    2.70
  -2  -4  -4   70.80    1.88
   2  -4   4   81.10    2.62
   2  -4   4   82.26    2.35
   2  -4   4   80.82    2.35
   2   4   5    3.02    0.94
  -2   4  -5    2.64    0.77
   2   4   5    3.90    0.49
  -2   4  -5    1.64    0.91
   2   4   5    3.90    0.58
   2  -4   5    3.90    0.65
  -2  -4  -5    3.28    0.59
   2  -4   5    3.66    0.79
   2  -4   5    4.60    0.88
  -2  -4  -5    2.51    1.06
   2   4   6   -0.04    0.54
  -2   4  -6    1.91    0.82
  -2   4  -6    0.30    1.04
   2   4   6   -0.71    0.89
   2  -4   6    0.42    0.76
   2  -4   6    0.18    0.68
  -2  -4  -6    1.81    1.04
   2  -4   6    0.94    0.59
  -2  -4  -6    1.37    0.65
  -2   4  -7    3.03    1.41
   2   4   7    1.13    1.17
  -2   4  -7    2.50    0.96
   2   4   7    3.17    0.81
   2  -4   7    2.25    0.80
  -2  -4  -7    3.38    0.90
   2  -4   7    4.02    1.12
  -2  -4  -7    3.05    1.37
   2  -4   7    3.94    1.11
   2   4   8   25.19    1.61
  -2   4  -8   29.81    2.26
  -2   4  -8   28.67    2.84
   2   4   8   25.22    2.54
  -2  -4  -8   33.49    2.19
   2  -4   8   27.57    2.31
  -2  -4  -8   28.53    3.13
   2  -4   8   25.67    2.19
   2  -4   8   28.03    1.80
  -2   4  -9    0.04    1.38
   2   4   9    4.85    1.17
   2   4   9    3.42    1.66
   2   4   9    5.44    1.79
   2  -4   9    4.10    1.17
   2  -4   9   -1.30    1.58
   2  -4   9    3.19    1.49
   2   4  10   19.12    2.19
   2   4  10   14.50    2.24
  -2   4 -10   13.86    1.89
   2  -4  10   14.84    2.19
   2  -4  10   14.20    1.99
   2  -4  10   14.56    2.13
  -2   5  10    1.64    1.13
  -2   5  10    3.23    1.55
   2   5 -10    1.02    1.73
  -2   5  10    2.95    1.70
  -2  -5  10    4.18    1.50
  -2  -5  10    1.58    1.23
  -2   5   9   23.08    2.06
  -2   5   9   23.41    1.76
   2   5  -9   17.69    1.99
  -2   5   9   23.42    2.32
   2   5  -9   22.64    2.15
  -2  -5   9   20.63    2.26
  -2  -5   9   20.11    2.07
  -2  -5   9   21.98    2.38
  -2   5   8    9.42    1.14
   2   5  -8   12.54    1.56
  -2   5   8   10.53    1.34
   2   5  -8   12.21    1.38
  -2  -5   8    9.48    1.40
   2  -5  -8   13.34    1.53
  -2  -5   8   11.17    1.31
  -2  -5   8    9.83    1.38
  -2   5   7   23.25    1.68
   2   5  -7   24.20    1.69
   2   5  -7   18.61    1.86
   2  -5  -7   22.76    1.82
  -2  -5   7   20.89    1.67
  -2  -5   7   22.47    1.85
  -2  -5   7   21.75    1.71
   2   5  -6    1.01    0.68
  -2   5   6    0.45    0.56
  -2   5   6   -0.02    0.70
   2   5  -6   -0.31    0.81
   2  -5  -6    0.78    0.78
  -2  -5   6   -0.90    0.84
  -2  -5   6    0.43    0.71
  -2  -5   6   -0.55    0.67
   2   5  -5   35.24    1.64
  -2   5   5   32.81    1.60
   2   5  -5   34.06    1.84
  -2   5   5   35.91    1.27
   2  -5  -5   31.07    1.64
  -2  -5   5   37.91    1.65
  -2  -5   5   41.27    1.82
  -2  -5   5   37.61    1.90
   2   5  -4    4.73    0.85
  -2   5   4    6.18    0.78
  -2   5   4    6.41    0.82
   2   5  -4    4.77    0.71
  -2  -5   4    5.63    0.92
  -2  -5   4    5.73    0.82
  -2  -5   4    6.23    1.25
   2  -5  -4    4.88    0.80
  -2   5   3  158.12    3.77
   2   5  -3  146.64    3.60
  -2   5   3  158.19    3.76
  -2  -5   3  153.47    3.85
  -2  -5   3  147.18    3.89
   2  -5  -3  151.86    3.71
  -2   5   2   58.47    1.90
   2   5  -2   53.14    1.66
   2   5  -2   51.11    1.89
  -2   5   2   54.13    1.42
  -2  -5   2   52.30    2.24
   2  -5  -2   53.35    1.86
   2  -5  -2   50.93    1.34
  -2  -5   2   56.27    1.90
   2   5  -1  127.28    3.27
  -2   5   1  132.07    3.31
   2   5  -1  125.38    3.51
  -2   5   1  129.99    2.98
   2  -5  -1  128.78    3.33
  -2  -5   1  122.86    3.64
  -2  -5   1  134.30    3.27
   2  -5  -1  128.48    2.90
   2   5   0   69.24    2.49
  -2   5   0   69.70    1.65
   2   5   0   73.76    2.18
  -2   5   0   69.44    2.20
  -2  -5   0   73.78    2.53
   2  -5   0   76.04    2.03
   2  -5   0   73.15    2.33
  -2  -5   0   77.66    2.13
  -2   5  -1  170.70    3.70
   2   5   1  179.73    4.55
  -2   5  -1  177.20    4.23
   2   5   1  174.76    4.03
  -2   5  -1  177.02    4.15
  -2  -5  -1  176.63    3.96
   2  -5   1  176.41    4.12
  -2  -5  -1  177.30    4.59
   2  -5   1  174.22    3.70
   2  -5   1  176.16    4.18
  -2   5  -2   18.01    1.27
  -2   5  -2   18.60    1.50
   2   5   2   18.41    1.04
   2   5   2   18.24    1.47
   2  -5   2   16.80    1.13
   2  -5   2   16.45    0.88
  -2  -5  -2   17.26    0.85
   2  -5   2   15.64    1.08
  -2  -5  -2   19.59    0.98
  -2  -5  -2   18.44    1.76
   2   5   3   27.80    1.19
  -2   5  -3   32.15    1.62
  -2   5  -3   33.88    1.74
   2   5   3   29.60    1.82
  -2  -5  -3   36.09    2.02
   2  -5   3   26.90    1.23
   2  -5   3   28.30    1.45
  -2  -5  -3   32.61    1.12
   2  -5   3   31.41    1.61
   2   5   4   36.44    2.08
  -2   5  -4   33.77    1.93
  -2   5  -4   36.78    1.89
   2   5   4   36.23    1.33
  -2  -5  -4   33.60    2.11
   2  -5   4   40.36    1.63
   2  -5   4   34.87    1.81
   2  -5   4   36.50    1.63
  -2  -5  -4   35.13    1.18
  -2   5  -5   90.53    2.86
  -2   5  -5   88.74    3.21
   2   5   5   85.75    3.18
   2   5   5   84.45    2.14
  -2  -5  -5   89.11    3.30
   2  -5   5   87.36    2.68
   2  -5   5   89.17    3.06
   2  -5   5   86.47    2.72
  -2  -5  -5   84.92    2.19
   2   5   6    1.49    0.44
   2   5   6   -0.74    1.00
  -2   5  -6    0.31    0.90
  -2   5  -6    1.03    1.13
   2  -5   6    1.67    0.76
  -2  -5  -6    0.98    1.17
   2  -5   6    0.70    0.83
   2  -5   6    0.94    0.85
  -2  -5  -6    0.46    0.67
   2   5   7   16.87    2.24
  -2   5  -7   10.48    1.65
  -2   5  -7   16.45    1.96
  -2  -5  -7   14.23    2.01
   2  -5   7   16.78    1.61
   2  -5   7   13.49    1.68
  -2  -5  -7   14.19    1.48
   2  -5   7   17.29    1.62
   2   5   8    1.82    1.62
  -2   5  -8    1.40    1.39
   2  -5   8    3.11    1.28
   2  -5   8   -0.13    1.28
  -2  -5  -8    2.53    1.96
  -2   5  -9    2.68    1.78
   2   5   9    2.17    1.89
   2   5   9    3.17    0.99
   2  -5   9    2.57    1.28
   2  -5   9   -0.90    1.36
  -2   6  10    0.95    1.37
  -2   6  10    2.68    1.91
  -2   6  10    5.49    1.72
  -2   6  10    4.30    1.39
  -2  -6  10    5.29    1.86
  -2  -6  10    4.08    1.48
   2   6  -9   11.43    1.52
  -2   6   9    8.75    1.71
  -2   6   9   10.27    1.39
   2   6  -9   10.94    2.12
  -2   6   9    8.10    1.33
  -2  -6   9   10.19    1.41
   2  -6  -9   12.06    2.03
  -2  -6   9    8.70    1.57
  -2   6   8   24.51    2.24
  -2   6   8   23.30    1.87
  -2   6   8   21.27    1.84
   2   6  -8   17.21    1.85
   2   6  -8   17.30    1.99
  -2  -6   8   18.19    2.22
  -2  -6   8   17.55    1.81
   2  -6  -8   16.78    1.79
  -2  -6   8   17.91    1.92
   2   6  -7   17.37    2.18
   2   6  -7   15.62    1.59
  -2   6   7   13.44    1.15
  -2   6   7   12.27    1.43
  -2   6   7   14.26    1.64
  -2  -6   7   15.36    1.58
   2  -6  -7   14.50    1.52
  -2  -6   7   13.71    1.68
  -2  -6   7   16.73    1.77
   2   6  -6   65.48    2.77
   2   6  -6   65.64    2.51
  -2   6   6   67.63    2.02
  -2   6   6   69.18    2.41
  -2   6   6   66.58    2.54
  -2  -6   6   67.52    2.84
   2  -6  -6   58.37    3.94
  -2  -6   6   62.68    2.63
  -2  -6   6   67.73    2.45
  -2  -6   6   66.02    3.07
  -2   6   5   14.02    1.43
   2   6  -5   12.19    1.33
  -2   6   5   14.23    0.95
  -2   6   5   13.94    1.46
   2   6  -5   14.05    1.29
  -2  -6   5   12.82    1.54
  -2  -6   5   15.13    1.39
   2  -6  -5   14.61    1.51
  -2  -6   5   14.31    1.67
   2   6  -4   90.22    3.04
  -2   6   4   84.36    2.63
   2   6  -4   93.84    2.76
  -2   6   4   83.63    2.61
  -2  -6   4   80.23    2.70
  -2  -6   4   82.84    2.85
  -2  -6   4   86.02    3.21
   2  -6  -4   94.49    2.96
  -2   6   3   15.89    1.36
  -2   6   3   17.07    1.30
   2   6  -3   17.18    1.11
  -2  -6   3   17.28    1.35
   2  -6  -3   15.54    1.44
  -2  -6   3   18.38    1.78
  -2  -6   3   17.35    1.29
   2   6  -2    7.41    0.82
  -2   6   2    7.25    0.91
   2   6  -2    6.28    0.94
   2  -6  -2    7.46    0.97
  -2  -6   2    7.98    0.97
  -2  -6   2    7.08    0.82
   2  -6  -2    6.37    0.63
  -2  -6   2    5.51    1.04
  -2   6   1   31.49    1.26
   2   6  -1   35.49    1.72
  -2   6   1   33.95    1.65
   2   6  -1   35.89    1.35
  -2  -6   1   33.95    1.56
   2  -6  -1   38.08    1.84
  -2  -6   1   31.52    1.98
   2  -6  -1   35.01    1.31
  -2   6   0   44.94    1.63
  -2   6   0   45.33    1.85
   2   6   0   43.88    1.77
  -2   6   0   43.67    1.21
   2   6   0   40.34    2.03
  -2  -6   0   45.52    1.73
   2  -6   0   42.35    1.96
  -2  -6   0   42.97    2.21
   2  -6   0   42.32    1.57
  -2   6  -1    7.95    0.65
  -2   6  -1    6.60    0.88
   2   6   1    6.00    1.03
  -2   6  -1    8.73    1.07
   2   6   1    5.59    0.82
   2  -6   1    8.24    1.05
  -2  -6  -1    8.11    0.82
  -2  -6  -1    8.75    1.33
  -2   6  -2   90.16    2.31
   2   6   2   95.12    2.68
  -2   6  -2   91.25    2.85
   2   6   2   98.22    3.27
   2  -6   2   97.68    2.93
  -2  -6  -2   91.60    2.55
   2  -6   2   93.23    2.84
   2  -6   2   95.90    2.43
  -2  -6  -2   93.57    3.27
  -2  -6  -2   88.23    2.23
  -2   6  -3    8.26    1.20
   2   6   3    5.48    0.78
  -2   6  -3    7.55    1.10
   2   6   3    6.75    1.29
   2  -6   3    4.89    0.80
  -2  -6  -3    5.59    1.17
   2  -6   3    4.67    0.87
   2  -6   3    5.82    0.71
  -2   6  -4   47.71    2.18
  -2   6  -4   48.23    2.21
   2   6   4   56.75    2.71
   2   6   4   57.31    1.91
   2  -6   4   55.11    2.41
   2  -6   4   55.17    2.23
   2  -6   4   55.56    2.00
  -2  -6  -4   49.05    2.51
   2   6   5   13.20    1.70
   2   6   5   12.58    1.15
  -2   6  -5   15.31    1.75
  -2   6  -5   14.82    1.67
   2  -6   5   12.80    1.49
   2  -6   5   13.20    1.40
   2  -6   5   13.47    1.69
  -2  -6  -5   12.11    1.62
  -2   6  -6    9.41    1.40
   2   6   6    9.12    1.03
  -2   6  -6    9.28    1.59
   2   6   6    8.75    1.68
   2  -6   6    8.32    1.17
   2  -6   6   10.14    1.31
   2  -6   6    9.88    1.41
  -2  -6  -6    9.24    1.84
  -2   6  -7    3.30    1.36
  -2   6  -7    3.30    1.83
   2   6   7    3.75    0.62
   2   6   7    2.36    1.41
   2  -6   7    5.98    1.26
   2  -6   7    4.05    1.16
   2  -6   7    5.02    1.25
  -2  -6  -7    6.02    1.90
   2   6   8    7.78    1.84
  -2   6  -8    7.63    1.77
   2  -6   8   12.02    2.32
   2  -6   8    6.58    1.54
   2  -6   8    9.88    1.48
  -2  -6  -8    7.12    2.50
   2   6   9    5.49    2.08
  -2   6  -9    5.24    2.22
   2  -6   9    3.90    1.47
   2  -6   9    2.58    1.60
  -2   7   9   37.91    2.56
  -2   7   9   38.53    3.33
   2   7  -9   40.23    2.68
  -2   7   9   31.34    2.53
  -2  -7   9   33.12    2.91
  -2  -7   9   30.94    2.67
   2  -7  -9   40.12    3.61
  -2   7   8    3.51    1.30
  -2   7   8    3.65    1.61
  -2   7   8    4.03    1.15
   2   7  -8    2.21    1.15
  -2  -7   8    2.14    1.20
   2  -7  -8    3.80    1.58
  -2  -7   8    2.30    1.28
  -2   7   7    1.13    1.35
  -2   7   7    2.51    0.92
   2   7  -7    2.15    1.51
  -2   7   7    1.37    1.04
   2   7  -7    2.72    1.10
  -2  -7   7    3.23    1.05
  -2  -7   7    1.46    1.75
   2  -7  -7    2.35    1.42
  -2  -7   7    2.25    1.31
  -2   7   6   -0.03    0.93
  -2   7   6    0.58    0.63
  -2   7   6    0.61    1.03
   2   7  -6   -0.49    0.75
   2   7  -6   -0.09    1.32
  -2  -7   6    0.32    1.01
  -2  -7   6    1.57    0.97
   2  -7  -6    0.06    1.16
  -2  -7   6    2.14    1.65
  -2   7   5   24.31    1.91
  -2   7   5   28.76    1.80
   2   7  -5   28.69    2.20
   2   7  -5   27.26    1.76
  -2   7   5   28.98    1.17
  -2  -7   5   28.79    1.79
  -2  -7   5   27.90    2.57
  -2  -7   5   28.32    2.15
   2  -7  -5   27.43    2.13
  -2   7   4   17.40    1.60
   2   7  -4   16.75    1.87
   2   7  -4   12.73    1.31
  -2   7   4   18.16    1.65
  -2  -7   4   16.20    1.86
  -2  -7   4   16.34    1.72
  -2  -7   4   15.63    1.75
   2  -7  -4   15.06    1.80
   2   7  -3   55.41    2.48
   2   7  -3   61.32    2.06
  -2   7   3   70.53    2.42
  -2  -7   3   62.85    3.03
  -2  -7   3   60.99    2.51
   2  -7  -3   56.72    2.91
  -2  -7   3   64.24    2.45
  -2   7   2   24.34    1.61
   2   7  -2   29.41    1.87
   2   7  -2   27.81    1.40
  -2  -7   2   25.27    1.61
   2  -7  -2   26.88    1.11
  -2  -7   2   25.25    2.18
  -2  -7   2   24.08    1.63
   2  -7  -2   29.19    1.94
   2   7  -1  111.49    3.34
  -2   7   1   97.75    3.14
   2   7  -1  110.06    2.92
  -2  -7   1  103.32    3.69
  -2  -7   1  101.32    2.98
   2  -7  -1  108.05    2.79
   2  -7  -1  110.15    3.53
  -2  -7   1  104.72    3.06
   2   7   0   12.54    1.46
   2   7   0   11.16    1.40
  -2   7   0   11.18    0.72
  -2   7   0   11.63    1.47
  -2  -7   0   13.99    1.64
  -2  -7   0   11.05    1.23
   2  -7   0   12.58    1.43
  -2  -7   0   14.69    1.33
   2  -7   0   11.65    1.17
  -2   7  -1   12.63    1.30
  -2   7  -1   10.30    0.80
   2   7   1   17.58    1.48
   2   7   1   15.89    1.77
   2  -7   1   15.41    1.35
  -2  -7  -1   11.67    1.15
   2  -7   1   15.62    1.79
  -2  -7  -1   11.55    1.31
  -2  -7  -1    9.79    1.45
  -2   7  -2    3.64    0.96
   2   7   2    4.79    0.96
  -2   7  -2    4.59    0.64
  -2   7  -2    7.07    1.14
   2   7   2    6.41    1.19
   2  -7   2    7.05    1.33
   2  -7   2    5.84    1.06
  -2  -7  -2    4.28    1.26
   2  -7   2    5.27    0.82
  -2  -7  -2    4.59    0.85
  -2  -7  -2    5.56    0.65
   2   7   3   14.95    1.97
   2   7   3   11.61    1.44
  -2   7  -3   15.71    1.67
  -2   7  -3   15.15    1.76
   2  -7   3   14.93    1.63
  -2  -7  -3   19.22    2.24
   2  -7   3   15.32    1.20
   2   7   4   25.66    1.62
  -2   7  -4   21.13    2.00
  -2   7  -4   17.82    1.90
   2   7   4   25.17    2.26
   2  -7   4   24.36    1.55
  -2  -7  -4   18.98    2.40
   2  -7   4   23.79    1.77
   2   7   5   34.02    2.64
   2   7   5   36.41    1.75
  -2   7  -5   34.37    2.43
   2  -7   5   36.50    1.95
   2  -7   5   30.85    2.28
   2  -7   5   38.92    2.08
  -2  -7  -5   28.33    2.83
   2   7   6    6.15    1.59
   2   7   6    8.40    1.01
  -2   7  -6    7.42    1.56
   2  -7   6    8.68    1.51
  -2  -7  -6    5.22    1.81
   2  -7   6    9.14    1.30
   2  -7   6    8.50    1.34
   2   7   7   15.11    1.35
  -2   7  -7   13.55    2.06
   2   7   7   16.91    2.22
   2  -7   7   13.63    1.63
   2  -7   7   16.57    2.01
  -2  -7  -7    9.45    2.33
   2  -7   7   11.89    1.57
   2   7   8    3.17    1.96
   2  -7   8    5.16    1.59
   2  -7   8    4.36    1.50
   2   8  -8    9.30    1.53
  -2   8   8    6.30    1.31
  -2   8   8    8.64    1.99
  -2   8   8    8.12    1.70
   2  -8  -8    9.08    2.11
  -2  -8   8    8.03    1.79
  -2  -8   8    7.84    1.40
  -2   8   7    5.08    1.46
  -2   8   7    5.25    1.14
   2   8  -7    7.04    1.47
  -2   8   7    7.13    2.66
  -2  -8   7    8.73    1.51
  -2  -8   7    6.49    1.69
   2  -8  -7    6.89    1.89
   2   8  -6   23.18    1.91
  -2   8   6   27.93    2.26
  -2   8   6   24.92    2.45
  -2   8   6   25.35    1.39
   2   8  -6   18.50    2.20
  -2  -8   6   24.51    2.36
  -2  -8   6   22.16    2.04
  -2  -8   6   19.43    2.69
   2  -8  -6   20.60    2.65
   2   8  -5    8.94    1.75
   2   8  -5   10.39    1.21
  -2   8   5   10.73    1.48
  -2   8   5   12.13    1.45
  -2  -8   5   12.63    1.43
  -2  -8   5   10.01    1.52
   2  -8  -5    8.86    1.58
  -2  -8   5   13.05    2.42
  -2   8   4   23.39    2.04
   2   8  -4   24.28    1.68
   2   8  -4   28.42    2.35
  -2  -8   4   21.04    1.78
  -2  -8   4   22.06    2.35
   2  -8  -4   23.62    2.33
  -2  -8   4   23.70    2.72
   2   8  -3    5.67    1.30
   2   8  -3    8.46    1.07
  -2   8   3    7.64    1.19
  -2  -8   3    5.84    0.99
  -2  -8   3    7.65    1.41
  -2  -8   3    4.17    1.51
   2  -8  -3    8.44    1.51
  -2   8   2   17.59    1.87
   2   8  -2   18.41    1.35
   2   8  -2   14.94    1.85
  -2  -8   2   16.87    1.78
   2  -8  -2   21.21    2.07
  -2  -8   2   20.07    2.19
  -2  -8   2   16.01    1.68
   2   8  -1   10.73    1.10
   2   8  -1    9.24    1.28
  -2   8   1   13.02    1.64
  -2  -8   1    9.62    1.57
   2  -8  -1    9.94    1.52
   2  -8  -1   11.27    1.22
  -2  -8   1   12.01    1.51
  -2  -8   1    9.76    1.63
  -2   8   0   18.05    0.93
   2   8   0   17.47    1.20
  -2   8   0   17.68    1.87
   2   8   0   18.79    1.75
   2  -8   0   15.80    1.41
  -2  -8   0   21.68    1.73
  -2  -8   0   18.24    2.33
   2  -8   0   17.21    2.14
  -2  -8   0   18.89    1.56
   2   8   1    7.32    1.23
  -2   8  -1    7.43    0.76
   2   8   1    3.51    1.17
  -2   8  -1    7.64    1.29
   2  -8   1    4.84    1.06
  -2  -8  -1    6.94    1.12
   2  -8   1    6.35    1.43
  -2  -8  -1    7.92    1.00
  -2  -8  -1    6.17    1.54
   2   8   2   29.35    2.41
   2   8   2   33.38    1.98
  -2   8  -2   29.42    1.38
  -2   8  -2   32.67    2.32
   2  -8   2   31.58    2.03
  -2  -8  -2   32.56    1.56
  -2  -8  -2   28.81    1.32
   2  -8   2   28.46    2.57
  -2  -8  -2   29.19    2.74
   2   8   3   16.55    1.77
   2   8   3   18.18    2.22
  -2   8  -3   18.32    2.16
  -2  -8  -3   18.60    2.36
   2  -8   3   16.47    2.08
   2  -8   3   18.87    1.96
   2  -8   3   13.11    1.47
  -2   8  -4   19.06    2.01
   2   8   4   14.55    1.86
   2   8   4   17.80    1.78
  -2  -8  -4   23.90    2.86
   2  -8   4   21.80    2.83
   2  -8   4   16.46    1.55
   2  -8   4   17.85    1.88
   2  -8   4   17.88    2.09
   2   8   5   17.90    1.85
   2   8   5   16.31    2.00
  -2   8  -5   13.57    1.98
   2  -8   5   11.94    1.74
  -2  -8  -5   14.37    2.40
   2  -8   5   17.84    1.87
   2  -8   5   14.68    1.58
   2   8   6    7.15    1.92
   2  -8   6    6.66    1.51
   2  -8   6    7.51    1.36
   2  -8   6    5.90    1.43
   2   8   7    9.32    2.11
   2  -8   7    2.94    1.60
   2  -8   7    6.94    1.39
   2  -8   7    8.26    1.72
   2   9  -7    2.45    1.41
  -2   9   7    4.51    1.97
  -2   9   7   -1.60    1.78
  -2  -9   7    0.27    1.45
  -2  -9   7    2.04    1.69
   2  -9  -7    1.53    2.07
  -2   9   6    6.15    1.71
  -2   9   6    6.67    1.83
   2   9  -6    5.18    1.30
   2  -9  -6    3.92    1.90
  -2  -9   6    4.24    1.25
  -2  -9   6    6.72    1.72
   2   9  -5    5.57    1.21
  -2   9   5    8.19    1.70
  -2  -9   5    6.62    1.56
  -2  -9   5    5.92    1.19
   2  -9  -5    6.71    1.89
  -2   9   4   12.58    1.69
   2   9  -4    7.84    2.68
   2   9  -4   12.61    1.39
   2  -9  -4   11.35    1.95
  -2  -9   4   10.66    1.70
  -2  -9   4   13.23    1.66
  -2   9   3   39.62    2.62
   2   9  -3   30.62    2.75
   2  -9  -3   36.62    3.01
  -2  -9   3   34.19    3.49
  -2  -9   3   33.59    2.92
  -2  -9   3   29.92    2.22
   2   9  -2    9.24    1.53
  -2   9   2    9.09    1.49
   2   9  -2   15.55    1.42
   2  -9  -2   12.38    1.87
  -2  -9   2    7.17    1.87
  -2  -9   2   10.32    1.51
  -2  -9   2   10.37    1.30
   2   9  -1   35.81    1.81
   2   9  -1   31.98    2.49
  -2   9   1   29.02    2.39
  -2  -9   1   27.92    3.07
  -2  -9   1   30.11    2.10
  -2  -9   1   31.19    2.15
   2  -9  -1   35.25    1.78
   2  -9  -1   36.22    2.87
   2   9   0   15.53    1.73
  -2   9   0   17.76    1.06
  -2   9   0   19.36    2.23
   2   9   0   15.59    1.38
  -2  -9   0   17.90    1.80
  -2  -9   0   17.55    2.04
   2  -9   0   22.85    2.86
   2  -9   0   18.63    1.70
  -2  -9   0   16.18    2.18
  -2   9  -1    5.64    0.75
   2   9   1    5.96    1.38
  -2   9  -1    6.91    1.63
   2   9   1    6.92    1.41
  -2  -9  -1    1.25    1.80
  -2  -9  -1    5.61    1.18
   2  -9   1    6.09    1.19
  -2  -9  -1    4.76    1.11
   2  -9   1    6.13    1.84
   2   9   2   10.63    1.68
   2   9   2   12.93    1.64
  -2   9  -2   11.01    0.99
  -2   9  -2    9.55    1.65
   2  -9   2   13.05    1.62
  -2  -9  -2   10.48    2.27
   2  -9   2    9.68    2.08
   2   9   3   17.04    2.16
   2   9   3   14.41    1.61
   2  -9   3   13.82    1.73
   2  -9   3   10.54    2.37
  -2  -9  -3   11.99    2.50
   2   9   4    8.49    1.87
   2   9   4    8.80    1.44
   2  -9   4    9.83    1.40
  -2  -9  -4    5.10    2.83
   2  -9   4   11.41    1.71
   2   9   5   16.50    2.23
   2   9   5   19.28    1.79
   2  -9   5   20.65    2.03
   2  -9   5   17.68    2.10
   2   9   6    4.49    1.76
   2   9   6    1.17    1.93
   2  -9   6    3.80    1.54
   2  -9   6    4.64    1.45
   2  -9   6    1.64    1.58
   2  10  -5    7.30    1.42
  -2 -10   5    4.16    1.34
   2 -10  -5    6.49    2.34
  -2 -10   5    9.20    1.89
   2  10  -4   10.86    1.43
  -2 -10   4    7.09    1.43
  -2 -10   4    9.36    1.79
   2 -10  -4   11.60    2.27
   2  10  -3    2.93    1.11
  -2 -10   3    3.72    1.36
  -2 -10   3    4.27    1.45
   2 -10  -3    6.41    2.09
   2  10  -2    5.12    1.07
   2 -10  -2    5.41    1.92
  -2 -10   2    3.28    1.27
  -2 -10   2    3.77    1.88
  -2 -10   1   10.35    1.65
   2 -10  -1    8.24    1.25
  -2 -10   1    7.65    1.57
   2 -10  -1    3.54    2.11
   2  10   0    6.69    1.80
   2  10   0    5.77    1.07
  -2 -10   0    6.10    1.45
   2 -10   0    5.55    2.26
   2 -10   0    7.74    1.41
  -2 -10   0    6.89    1.36
   2  10   1   10.58    1.86
   2  10   1   13.92    1.32
  -2 -10  -1   15.34    1.99
   2 -10   1   15.98    1.80
   2 -10   1   12.92    2.63
   2  10   2    7.63    1.81
   2  10   2   10.41    2.06
   2 -10   2    9.69    1.74
   2  10   3   10.23    1.98
   2  10   3   12.91    1.96
   2 -10   3   11.95    1.93
   2  10   4    6.27    1.98
   2  10   4    5.93    1.87
   2 -10   4    6.04    1.86
   2  11  -2    3.72    1.30
  -2 -11   2    5.01    2.02
  -2 -11   2    4.05    1.55
   2  11  -1    1.28    1.16
  -2 -11   1    4.44    1.40
  -2 -11   1    2.68    2.13
   2  11   0    6.23    1.27
   2 -11   0    8.67    1.65
  -2 -11   0   11.35    1.91
  -2 -11   0    8.91    1.75
   2  11   1    5.02    1.32
   2 -11   1    9.78    1.92
  -3   0  12    0.77    1.78
  -3   0  12   -1.24    1.48
  -3   0  12   -0.31    1.59
  -3   0  11    0.59    1.63
  -3   0  11    0.45    1.39
  -3   0  11    1.36    1.37
  -3   0  11    1.63    1.17
  -3   0  10   22.75    1.79
  -3   0  10   20.25    1.98
  -3   0  10   23.41    2.00
  -3   0  10   23.15    2.18
  -3   0   9    1.53    0.81
  -3   0   9    0.22    0.83
  -3   0   9   -0.36    0.84
  -3   0   9   -0.71    0.73
  -3   0   8  103.92    3.09
  -3   0   8  106.31    3.17
  -3   0   8  103.08    3.03
  -3   0   8  102.57    2.94
   3   0  -7   -0.13    0.53
  -3   0   7    0.05    0.60
  -3   0   7   -0.10    0.56
  -3   0   7    0.26    0.51
  -3   0   7    0.24    0.45
   3   0  -6  130.49    3.22
  -3   0   6  121.56    3.12
  -3   0   6  125.47    3.10
  -3   0   5    0.10    0.36
   3   0  -5    0.43    0.40
  -3   0   4  303.98    6.27
   3   0  -4  328.53    6.67
  -3   0   4  313.67    6.43
  -3   0   3   -0.26    0.22
  -3   0   3    0.15    0.30
   3   0  -3   -0.10    0.18
   3   0  -2  286.44    5.57
  -3   0   2  285.31    5.55
  -3   0   1    0.03    0.20
  -3   0   1   -0.14    0.27
   3   0  -1   -0.07    0.23
   3   0   0  631.78   12.13
   3   0   0  613.34   12.06
  -3   0   0  577.29   11.23
  -3   0   0  571.89   11.14
  -3   0  -1    0.15    0.31
   3   0   1   -0.03    0.27
  -3   0  -1   -0.15    0.33
   3   0   1    0.30    0.33
  -3   0  -2   81.35    2.18
   3   0   2   87.09    2.29
  -3   0  -2   81.12    2.27
   3   0   2   88.95    2.38
   3   0   3    0.15    0.34
   3   0   3    0.25    0.38
  -3   0  -3   -0.05    0.41
  -3   0  -3   -0.06    0.18
   3   0   4  171.86    4.06
  -3   0  -4  163.18    3.28
   3   0   4  165.09    4.22
  -3   0  -4  165.99    4.02
  -3   0  -5    0.27    0.62
   3   0   5   -0.21    0.57
   3   0   5    0.12    0.47
   3   0   6  142.80    4.23
   3   0   6  148.14    3.93
  -3   0  -6  157.04    4.22
   3   0   7    0.79    1.32
  -3   0  -7   -1.31    0.99
   3   0   7   -1.07    0.72
   3   0   7    0.04    0.95
   3   0   8  100.74    3.96
  -3   0  -8   88.46    3.58
   3   0   8   94.72    3.49
   3   0   9    0.74    1.55
  -3   0  -9    0.72    1.79
   3   0   9    1.20    1.20
   3   0  10    8.28    1.85
  -3   0 -10    6.63    2.32
   3   0  10    2.48    1.90
  -3   1  12    2.62    2.82
  -3   1  12    1.62    1.87
  -3   1  12    0.99    1.61
  -3  -1  12    0.27    1.85
  -3  -1  12    0.25    1.54
  -3  -1  12   -1.24    1.58
  -3   1  11   18.45    2.03
  -3   1  11   20.70    2.03
  -3   1  11   12.31    2.88
  -3   1  11   21.84    3.55
  -3  -1  11   19.45    2.21
  -3  -1  11   19.39    2.43
  -3  -1  11   19.41    1.99
  -3   1  10   11.28    1.25
  -3   1  10   10.71    1.36
  -3   1  10   10.65    1.42
  -3   1  10   11.72    1.54
  -3  -1  10   12.02    1.32
  -3  -1  10   10.96    1.46
  -3  -1  10    9.69    1.46
  -3  -1  10   13.23    1.60
  -3   1   9   -0.58    0.68
  -3   1   9    0.05    0.79
  -3   1   9    0.91    0.96
  -3   1   9    0.64    0.78
  -3  -1   9    0.35    0.95
  -3  -1   9   -0.02    0.93
  -3  -1   9   -0.25    0.79
  -3  -1   9    1.07    0.82
  -3   1   8   16.90    1.26
   3   1  -8   17.29    1.39
  -3   1   8   16.28    1.45
  -3   1   8   13.35    1.24
  -3   1   8   14.92    1.28
  -3  -1   8   15.21    1.43
  -3  -1   8   18.50    1.39
  -3  -1   8   16.22    1.39
   3   1  -7   97.70    2.83
  -3   1   7  110.89    3.03
  -3   1   7  108.67    2.97
  -3   1   7  108.44    2.99
  -3   1   7  112.33    2.90
  -3  -1   7  112.64    3.06
  -3  -1   7  113.97    3.26
  -3  -1   7  109.57    3.08
   3   1  -6   19.71    1.16
  -3   1   6   21.34    1.11
  -3   1   6   18.17    0.95
  -3   1   6   18.73    1.10
  -3  -1   6   19.55    1.16
  -3  -1   6   17.99    1.15
   3  -1  -6   21.18    1.12
  -3   1   5  220.69    4.77
   3   1  -5  230.46    5.02
  -3   1   5  206.22    4.57
   3   1  -5  222.46    5.04
  -3   1   5  218.97    4.47
   3  -1  -5  229.33    4.84
  -3  -1   5  219.84    4.80
  -3  -1   5  208.66    4.71
   3   1  -4   32.35    1.27
   3   1  -4   34.50    1.18
  -3   1   4   31.13    0.87
  -3   1   4   32.74    1.04
   3  -1  -4   33.74    1.04
  -3  -1   4   31.45    1.23
  -3  -1   4   31.58    1.15
  -3   1   3  172.59    3.52
   3   1  -3  160.07    3.45
   3  -1  -3  155.58    3.29
  -3  -1   3  173.16    3.79
  -3  -1   3  167.01    3.68
   3   1  -2    1.34    0.36
   3   1  -2    1.00    0.29
  -3   1   2    0.98    0.31
   3  -1  -2    1.11    0.20
  -3  -1   2    1.26    0.34
  -3  -1   2    1.28    0.30
  -3   1   1   21.18    0.84
   3   1  -1   19.80    0.81
   3  -1  -1   20.16    0.73
  -3  -1   1   21.71    0.80
  -3  -1   1   21.48    0.86
   3  -1  -1   20.86    0.81
   3   1   0   20.27    0.91
  -3   1   0   20.33    0.88
   3  -1   0   20.78    0.85
  -3  -1   0   19.87    0.90
  -3  -1   0   20.08    0.70
  -3  -1   0   21.64    0.88
   3  -1   0   20.14    0.77
   3   1   1  223.84    4.70
   3   1   1  222.69    4.84
  -3   1  -1  232.86    4.97
  -3  -1  -1  227.34    4.58
   3  -1   1  221.95    4.75
  -3  -1  -1  233.25    5.01
   3  -1   1  215.37    4.68
  -3  -1  -1  233.49    4.90
  -3   1  -2   54.44    1.72
   3   1   2   56.33    1.65
  -3   1  -2   53.06    1.38
  -3  -1  -2   51.99    1.61
   3  -1   2   55.54    1.73
  -3  -1  -2   55.25    1.80
  -3  -1  -2   52.82    1.18
   3  -1   2   54.53    1.71
  -3   1  -3  189.47    4.37
   3   1   3  186.82    4.20
   3   1   3  190.48    4.50
  -3   1  -3  181.67    3.84
   3  -1   3  183.77    4.32
  -3  -1  -3  187.00    4.24
   3  -1   3  182.56    4.41
  -3  -1  -3  186.96    4.48
  -3   1  -4   11.03    0.66
   3   1   4   10.15    0.86
   3   1   4   10.01    1.13
  -3   1  -4   11.31    1.10
  -3  -1  -4   10.66    1.21
   3  -1   4   10.50    1.03
   3  -1   4   10.94    0.97
  -3  -1  -4   10.57    0.99
   3   1   5   80.44    2.84
   3   1   5   82.61    2.45
  -3   1  -5   78.56    1.99
  -3   1  -5   82.68    2.74
   3  -1   5   80.88    2.77
   3  -1   5   81.53    2.62
  -3  -1  -5   82.95    2.54
  -3   1  -6    3.84    0.98
   3   1   6    4.33    0.95
  -3   1  -6    4.69    0.55
   3   1   6    4.83    1.14
   3  -1   6    3.50    0.95
   3  -1   6    4.21    0.90
  -3  -1  -6    3.59    0.95
   3  -1   6    3.76    0.90
  -3   1  -7    3.31    1.13
   3   1   7    4.00    1.42
   3   1   7    2.42    0.77
   3  -1   7    3.13    0.94
   3  -1   7    3.71    0.94
   3  -1   7    1.86    0.97
  -3  -1  -7    2.18    1.00
  -3   1  -8    0.52    0.58
   3   1   8    1.19    1.15
   3   1   8    0.33    0.90
   3   1   8    0.07    1.45
  -3   1  -8   -0.04    1.38
  -3  -1  -8    1.31    1.30
   3  -1   8   -0.13    1.09
   3  -1   8    0.50    1.21
   3  -1   8    2.78    1.07
   3   1   9   10.94    1.90
   3   1   9   17.89    2.12
  -3   1  -9   10.57    2.07
   3  -1   9   15.55    1.91
  -3  -1  -9   16.68    2.16
   3  -1   9   10.14    1.53
   3   1  10    2.58    1.90
   3   1  10    3.05    1.53
   3  -1  10   -1.34    1.51
  -3  -1 -10    1.15    2.17
   3  -1  10    1.41    1.82
  -3   2  12    6.86    1.77
  -3   2  12    6.05    2.02
  -3   2  12    5.21    1.59
  -3  -2  12    4.55    1.79
  -3  -2  12    7.11    1.77
  -3  -2  12    5.57    2.01
  -3   2  11    1.83    1.27
  -3   2  11    2.06    1.59
  -3   2  11    1.66    1.17
  -3   2  11    1.80    1.44
  -3  -2  11    2.93    1.42
  -3  -2  11    5.02    1.58
  -3  -2  11    2.90    1.38
  -3   2  10   58.83    2.85
  -3   2  10   57.89    2.78
  -3   2  10   57.16    2.43
  -3   2  10   59.40    2.44
  -3  -2  10   57.74    3.92
  -3  -2  10   58.13    2.99
  -3  -2  10   57.27    2.99
  -3   2   9    1.26    0.73
  -3   2   9    1.99    0.91
  -3   2   9    1.02    0.79
   3   2  -9    1.61    1.01
  -3   2   9    0.62    0.97
  -3  -2   9   -0.63    0.96
  -3  -2   9    3.76    1.17
  -3  -2   9    1.68    0.89
   3   2  -8  110.66    3.30
  -3   2   8  106.50    3.00
   3   2  -8  109.62    3.30
  -3   2   8  106.41    3.05
  -3   2   8  108.20    2.93
  -3   2   8  101.48    3.04
  -3  -2   8  108.08    3.16
  -3  -2   8  104.86    3.45
  -3  -2   8  103.61    3.22
   3   2  -7    4.31    0.80
  -3   2   7    2.12    0.58
  -3   2   7    2.61    0.61
  -3   2   7    2.78    0.65
   3   2  -7    4.06    0.85
  -3   2   7    3.69    0.58
  -3  -2   7    3.89    0.80
  -3  -2   7    2.69    0.73
  -3  -2   7    3.14    0.72
  -3   2   6   80.77    2.14
   3   2  -6   94.81    2.63
  -3   2   6   79.93    2.20
  -3   2   6   79.24    2.18
   3   2  -6   92.10    2.71
  -3  -2   6   78.83    2.44
  -3  -2   6   79.62    2.41
  -3  -2   6   80.62    2.65
   3   2  -5   15.47    1.08
  -3   2   5   16.08    0.82
   3   2  -5   16.12    0.98
  -3   2   5   15.94    0.73
  -3  -2   5   17.42    1.04
  -3  -2   5   16.41    1.07
   3   2  -4   11.09    0.77
  -3   2   4   16.82    0.68
   3   2  -4   11.32    0.89
  -3   2   4   18.88    0.74
  -3  -2   4   18.46    0.93
   3  -2  -4   10.82    0.59
  -3  -2   4   19.33    1.06
  -3   2   3   11.89    0.64
  -3   2   3   11.53    0.50
   3   2  -3   11.02    0.78
   3   2  -3   11.09    0.70
  -3   2   3   13.56    0.43
   3  -2  -3   10.53    0.49
   3  -2  -3   11.07    0.38
  -3  -2   3   11.94    0.81
  -3  -2   3   11.38    0.89
   3   2  -2  133.62    3.09
   3   2  -2  133.02    3.10
  -3   2   2  131.26    2.96
  -3  -2   2  133.82    3.22
  -3  -2   2  142.14    3.13
   3  -2  -2  132.74    2.66
   3   2  -1    7.61    0.59
   3   2  -1    6.67    0.71
  -3   2   1    6.85    0.56
  -3  -2   1    6.08    0.53
   3  -2  -1    8.23    0.53
  -3  -2   1    6.47    0.69
   3   2   0  121.88    2.69
  -3   2   0  141.09    3.20
   3   2   0  118.75    2.99
  -3  -2   0  134.16    3.31
  -3  -2   0  144.26    3.03
   3  -2   0  123.43    2.83
  -3  -2   0  139.82    3.16
   3   2   1   34.94    1.40
  -3   2  -1   36.41    1.31
  -3   2  -1   36.58    1.19
   3   2   1   35.12    0.99
  -3  -2  -1   35.42    1.42
  -3  -2  -1   35.62    1.00
  -3  -2  -1   37.12    1.25
   3  -2   1   35.09    1.23
   3   2   2  122.69    2.89
  -3   2  -2  122.39    2.85
  -3   2  -2  127.92    3.17
   3   2   2  119.16    3.23
  -3  -2  -2  124.87    2.96
  -3  -2  -2  126.16    3.27
   3  -2   2  123.99    3.09
  -3   2  -3   12.90    1.06
   3   2   3   13.61    0.84
   3   2   3   14.00    1.11
  -3   2  -3   13.37    0.80
   3  -2   3   14.35    0.98
  -3  -2  -3   14.60    1.23
  -3  -2  -3   12.88    0.89
  -3   2  -4   70.28    1.93
   3   2   4   71.47    2.52
   3   2   4   70.99    2.06
  -3   2  -4   73.59    2.49
  -3  -2  -4   72.69    2.18
   3  -2   4   71.53    2.35
  -3  -2  -4   69.89    2.86
   3  -2   4   72.26    2.43
   3  -2   4   69.25    2.14
   3   2   5    7.73    0.95
  -3   2  -5    8.18    1.10
  -3   2  -5    8.00    0.87
   3   2   5    9.32    1.23
   3  -2   5    9.47    1.24
   3  -2   5    8.87    1.03
   3  -2   5    9.22    1.16
  -3  -2  -5    9.92    1.34
  -3  -2  -5    9.22    1.11
   3   2   6  155.29    4.50
  -3   2  -6  156.04    4.45
  -3   2  -6  156.39    3.67
   3   2   6  156.35    3.91
   3  -2   6  157.81    4.32
  -3  -2  -6  154.82    4.71
   3  -2   6  155.91    4.51
   3  -2   6  150.68    4.08
  -3  -2  -6  161.60    4.10
  -3   2  -7    0.83    1.26
  -3   2  -7    0.78    0.73
   3   2   7    3.28    1.08
   3   2   7    1.46    0.74
   3  -2   7    1.14    0.94
  -3  -2  -7    2.67    1.06
   3  -2   7    0.93    1.00
   3  -2   7   -0.08    0.87
  -3   2  -8   74.96    2.33
   3   2   8   80.42    3.66
  -3   2  -8   70.77    3.47
   3   2   8   75.94    2.85
   3  -2   8   78.23    3.18
   3  -2   8   78.45    3.28
   3  -2   8   76.60    3.37
  -3  -2  -8   76.16    3.22
  -3   2  -9   -3.16    1.74
  -3   2  -9   -0.32    0.99
   3   2   9   -0.53    1.54
  -3  -2  -9    0.23    1.69
   3  -2   9    2.45    1.26
   3  -2   9   -0.12    1.37
   3   2  10    3.45    2.06
   3   2  10    3.16    1.68
   3  -2  10    6.37    1.93
  -3  -2 -10    3.02    2.17
   3  -2  10    4.35    1.73
  -3   3  11   27.75    2.84
  -3   3  11   25.63    2.90
  -3   3  11   25.43    2.25
  -3   3  11   25.90    2.24
  -3  -3  11   27.28    2.52
  -3  -3  11   22.95    2.86
  -3   3  10    4.72    1.33
  -3   3  10    2.57    1.26
   3   3 -10    1.61    1.15
   3   3 -10    2.62    1.34
  -3   3  10    3.50    1.08
  -3   3  10    2.68    1.06
  -3  -3  10    2.37    1.16
  -3  -3  10    1.97    1.31
  -3  -3  10    4.52    1.37
   3   3  -9   21.02    2.05
   3   3  -9   19.65    1.69
  -3   3   9   14.13    1.44
  -3   3   9   14.82    1.48
  -3   3   9   15.16    1.74
  -3   3   9   17.49    1.71
  -3  -3   9   14.97    1.76
  -3  -3   9   19.25    2.02
  -3  -3   9   16.04    1.87
  -3   3   8    3.56    0.78
   3   3  -8    3.26    0.91
  -3   3   8    3.87    0.88
  -3   3   8    3.63    0.85
   3   3  -8    2.51    0.92
  -3   3   8    3.47    0.70
  -3  -3   8    3.25    0.99
  -3  -3   8    3.41    0.86
  -3  -3   8    3.65    0.97
   3   3  -7   47.91    1.99
  -3   3   7   58.57    1.94
  -3   3   7   56.49    1.95
   3   3  -7   46.66    2.06
  -3   3   7   55.25    1.74
  -3  -3   7   58.22    2.36
  -3  -3   7   58.24    2.19
  -3  -3   7   54.86    2.17
  -3   3   6   42.64    1.50
  -3   3   6   43.18    1.52
  -3   3   6   43.80    1.36
   3   3  -6   42.65    1.88
   3   3  -6   43.80    1.78
  -3  -3   6   44.61    1.78
  -3  -3   6   44.79    1.99
  -3  -3   6   43.77    1.83
  -3   3   5  411.84    8.24
   3   3  -5  430.57    8.79
  -3   3   5  412.78    8.31
   3   3  -5  417.73    8.86
  -3  -3   5  422.49    8.77
   3  -3  -5  414.29    8.35
  -3  -3   5  421.63    8.69
   3   3  -4   19.37    1.03
  -3   3   4   18.95    0.71
   3   3  -4   18.25    1.14
  -3   3   4   19.19    0.75
  -3   3   4   18.56    0.77
  -3  -3   4   18.72    1.12
   3  -3  -4   19.94    0.91
  -3  -3   4   20.27    1.28
  -3   3   3  102.09    2.30
   3   3  -3  108.56    2.69
   3   3  -3  105.59    2.79
   3  -3  -3  109.39    2.39
  -3  -3   3  101.59    2.83
  -3  -3   3  102.41    2.67
   3   3  -2   82.38    2.31
  -3   3   2   83.19    1.98
   3   3  -2   83.37    2.25
  -3  -3   2   81.07    2.41
   3  -3  -2   83.57    1.95
   3  -3  -2   80.80    1.97
  -3  -3   2   82.54    2.21
   3   3  -1  275.76    5.80
  -3   3   1  272.87    5.66
   3   3  -1  281.95    6.07
  -3  -3   1  270.75    6.01
  -3  -3   1  281.50    5.76
   3  -3  -1  273.75    5.68
  -3   3   0   39.09    1.33
   3   3   0   41.15    1.29
  -3   3   0   37.08    1.30
   3   3   0   39.58    1.58
   3  -3   0   41.26    1.32
  -3  -3   0   34.87    1.53
  -3  -3   0   38.17    1.37
   3  -3   0   39.04    1.02
  -3   3  -1  167.70    3.93
   3   3   1  174.89    4.25
  -3   3  -1  170.22    3.83
   3   3   1  172.06    3.68
  -3  -3  -1  169.49    4.18
   3  -3   1  173.80    3.64
   3  -3   1  173.11    4.00
  -3  -3  -1  173.14    3.79
  -3  -3  -1  171.27    3.60
  -3   3  -2   68.79    2.15
   3   3   2   72.68    2.37
   3   3   2   71.54    1.71
  -3   3  -2   67.97    1.95
  -3  -3  -2   70.85    2.34
   3  -3   2   71.55    1.89
  -3  -3  -2   65.53    1.87
  -3  -3  -2   67.30    1.62
   3  -3   2   74.12    2.21
   3   3   3  127.89    3.62
   3   3   3  127.04    2.66
  -3   3  -3  129.51    3.14
  -3   3  -3  129.15    3.48
   3   3   3  130.54    3.09
   3  -3   3  134.76    3.46
   3  -3   3  132.87    3.14
  -3  -3  -3  134.27    3.67
  -3  -3  -3  127.86    3.10
   3   3   4    0.58    0.67
   3   3   4    1.99    0.52
  -3   3  -4    0.38    0.50
  -3   3  -4    1.71    0.77
  -3  -3  -4    1.28    0.85
   3  -3   4    1.22    0.60
  -3  -3  -4    1.07    0.54
   3  -3   4    1.72    0.61
   3   3   5   91.27    3.21
  -3   3  -5   88.06    2.48
   3   3   5   93.68    2.59
  -3   3  -5   85.33    3.01
   3  -3   5   97.09    3.09
  -3  -3  -5   82.95    2.48
   3  -3   5   96.65    2.83
   3  -3   5  101.00    2.57
  -3  -3  -5   86.96    3.16
  -3   3  -6   12.51    1.48
  -3   3  -6   11.11    1.24
   3   3   6   11.47    1.15
   3   3   6   14.97    1.69
   3  -3   6   14.53    1.43
  -3  -3  -6   13.20    1.40
  -3  -3  -6    7.73    1.31
   3  -3   6   14.34    1.48
   3  -3   6   12.57    1.09
   3   3   7   11.45    1.29
  -3   3  -7    7.50    1.54
   3   3   7    7.17    1.51
  -3   3  -7    5.56    0.94
   3  -3   7    8.04    1.21
   3  -3   7    8.13    1.28
   3  -3   7    8.41    0.90
  -3  -3  -7    7.75    1.77
   3  -3   7   10.57    1.50
  -3  -3  -7    7.96    1.83
   3   3   8    2.01    0.97
   3   3   8    1.62    1.62
  -3   3  -8    2.43    1.61
  -3   3  -8    2.17    1.39
  -3  -3  -8    2.33    1.41
   3  -3   8    1.59    1.30
   3  -3   8    2.72    1.30
   3  -3   8    2.44    1.17
   3   3   9   18.14    2.30
   3   3   9   22.86    2.15
  -3   3  -9   18.19    2.16
   3  -3   9   16.10    2.03
  -3  -3  -9   23.58    2.32
   3  -3   9   26.82    2.53
   3   3  10    0.36    2.00
   3   3  10    1.68    1.46
  -3  -3 -10    0.42    2.16
   3  -3  10    3.20    1.82
   3  -3  10    1.02    1.56
  -3   4  11    0.05    1.08
  -3   4  11   -0.19    1.77
  -3   4  11    2.02    1.98
  -3   4  11    2.67    1.29
   3   4 -11   -0.86    1.81
  -3  -4  11    0.59    1.41
  -3  -4  11    1.54    1.52
   3   4 -10   25.29    2.85
   3   4 -10   22.48    2.20
  -3   4  10   27.96    2.31
  -3   4  10   26.15    2.44
  -3   4  10   26.76    1.99
  -3   4  10   26.32    1.72
  -3  -4  10   27.00    2.22
  -3  -4  10   26.01    2.57
   3   4  -9    1.04    0.97
  -3   4   9    3.51    1.01
  -3   4   9    2.16    1.04
   3   4  -9    3.25    1.29
  -3   4   9    3.46    0.82
  -3   4   9    2.29    1.53
  -3  -4   9    2.49    1.27
  -3  -4   9    3.46    1.32
  -3  -4   9   -0.38    1.06
  -3   4   8   12.56    1.45
   3   4  -8   14.38    1.78
  -3   4   8   15.89    1.55
   3   4  -8   14.97    1.58
  -3  -4   8   16.18    1.71
  -3  -4   8   14.09    1.60
  -3  -4   8   12.90    1.39
   3   4  -7   12.26    1.25
   3   4  -7   13.23    1.48
  -3   4   7   13.88    1.23
  -3   4   7   12.89    1.22
  -3  -4   7   12.97    1.29
  -3  -4   7   12.91    1.39
  -3  -4   7   12.31    1.44
   3   4  -6   32.84    1.87
  -3   4   6   23.22    1.13
   3   4  -6   32.27    1.63
  -3   4   6   26.68    1.30
   3  -4  -6   33.16    1.42
  -3  -4   6   24.87    1.51
  -3  -4   6   26.52    1.69
  -3  -4   6   25.67    1.53
  -3   4   5   22.97    0.91
   3   4  -5   22.38    1.50
   3   4  -5   22.16    1.27
  -3   4   5   21.68    1.08
   3  -4  -5   21.28    1.12
  -3  -4   5   23.25    1.38
  -3  -4   5   23.88    1.42
   3   4  -4   38.93    1.77
   3   4  -4   42.86    1.57
  -3   4   4   52.64    1.30
  -3   4   4   57.90    1.66
  -3  -4   4   54.88    1.95
   3  -4  -4   40.57    1.38
  -3  -4   4   55.42    2.21
   3   4  -3   20.44    1.28
   3   4  -3   22.10    1.10
  -3   4   3   18.14    0.73
  -3  -4   3   17.75    1.40
  -3  -4   3   17.64    1.05
   3  -4  -3   23.52    1.02
   3   4  -2  219.31    5.11
   3   4  -2  217.04    4.73
   3   4  -2  209.12    4.88
  -3   4   2  221.12    4.60
  -3  -4   2  221.39    4.95
   3  -4  -2  222.42    4.68
   3  -4  -2  217.51    4.52
  -3  -4   2  221.90    5.28
   3   4  -1   11.70    1.12
  -3   4   1   14.06    0.82
   3   4  -1   11.24    0.91
  -3   4   1   12.88    0.99
  -3  -4   1   13.93    0.93
  -3  -4   1   13.23    1.22
   3  -4  -1   12.00    0.71
   3  -4  -1   12.41    0.89
   3   4   0   91.30    2.37
  -3   4   0  109.53    2.81
   3   4   0   88.30    2.74
  -3   4   0  106.07    2.71
  -3  -4   0  108.18    2.60
   3  -4   0   90.93    2.35
   3  -4   0   91.00    1.95
  -3  -4   0  103.83    3.10
   3   4   1   11.73    0.78
  -3   4  -1   10.76    1.01
  -3   4  -1   11.92    0.96
   3   4   1    9.22    1.14
   3  -4   1   10.29    0.87
  -3  -4  -1   12.07    0.84
   3  -4   1   10.14    0.63
  -3  -4  -1   11.77    1.23
  -3  -4  -1   12.44    0.75
   3   4   2  104.96    2.49
  -3   4  -2  112.86    2.88
  -3   4  -2  108.19    3.07
   3   4   2  106.62    3.20
  -3  -4  -2  106.57    2.49
  -3  -4  -2  107.49    3.26
   3  -4   2  104.70    2.91
  -3  -4  -2  106.53    2.66
   3  -4   2  105.23    2.54
   3   4   3    9.49    1.19
   3   4   3    8.83    0.65
  -3   4  -3    9.52    1.05
  -3   4  -3    8.71    1.13
   3  -4   3    9.40    0.86
  -3  -4  -3    9.79    0.82
  -3  -4  -3    9.04    1.21
   3  -4   3    9.79    1.02
   3   4   4   32.33    0.93
   3   4   4   30.51    1.99
  -3   4  -4   40.89    2.05
  -3   4  -4   42.95    1.76
   3  -4   4   32.65    1.46
   3  -4   4   34.38    1.74
   3  -4   4   32.32    1.49
  -3  -4  -4   43.33    2.29
  -3  -4  -4   39.82    1.52
   3   4   5    4.68    1.02
  -3   4  -5    3.50    1.12
   3   4   5    4.80    0.69
  -3  -4  -5    4.76    1.33
   3  -4   5    4.33    0.91
  -3  -4  -5    3.97    0.73
   3  -4   5    3.62    0.70
   3  -4   5    5.31    0.84
   3   4   6   88.18    2.53
  -3   4  -6   92.39    2.91
  -3   4  -6   89.02    3.46
   3  -4   6   87.49    3.14
   3  -4   6   90.58    2.66
  -3  -4  -6   90.40    3.59
  -3  -4  -6   89.26    2.71
   3  -4   6   87.35    2.91
   3   4   7    3.37    1.40
  -3   4  -7    2.90    1.46
   3   4   7    3.51    0.82
  -3   4  -7    2.62    1.07
   3  -4   7    2.98    1.09
  -3  -4  -7    4.14    1.55
  -3  -4  -7    2.73    1.13
   3  -4   7    1.86    0.94
   3  -4   7    2.00    0.82
   3   4   8   26.53    1.81
  -3   4  -8   25.18    2.18
   3   4   8   23.20    2.78
  -3   4  -8   31.55    3.96
   3  -4   8   27.76    1.80
   3  -4   8   26.66    2.38
   3  -4   8   26.51    2.61
   3  -4   8   24.33    2.65
  -3  -4  -8   29.03    2.49
  -3  -4  -8   26.54    2.96
   3   4   9   -0.36    1.12
  -3   4  -9   -0.09    1.52
   3   4   9    3.35    1.91
   3  -4   9    4.79    1.65
   3  -4   9    1.31    1.70
  -3  -4  -9    2.19    1.77
  -3   5  11   12.57    2.07
  -3   5  11   14.99    1.72
  -3   5  11   16.05    2.20
  -3  -5  11    9.89    1.92
  -3  -5  11   16.61    2.12
  -3   5  10    2.36    1.42
  -3   5  10    1.74    1.51
   3   5 -10    1.67    1.76
   3   5 -10    1.04    1.33
  -3   5  10    0.75    1.24
  -3  -5  10    2.13    1.62
  -3  -5  10    1.14    1.36
  -3   5   9   -1.02    0.97
  -3   5   9    0.29    1.09
   3   5  -9    1.93    1.40
   3   5  -9    0.35    1.03
  -3  -5   9   -1.23    1.21
  -3  -5   9    0.73    1.14
  -3  -5   9    1.44    1.42
   3   5  -8   23.50    2.22
   3   5  -8   25.32    1.81
  -3   5   8   24.09    1.88
  -3  -5   8   30.09    2.05
  -3  -5   8   31.81    2.18
  -3  -5   8   26.72    2.05
   3   5  -7   26.83    2.07
   3   5  -7   25.76    1.64
  -3   5   7   28.46    1.41
  -3   5   7   31.76    1.70
  -3  -5   7   28.43    1.96
  -3  -5   7   28.70    1.82
  -3  -5   7   23.17    2.77
   3  -5  -7   23.97    1.61
  -3   5   6   30.59    1.55
   3   5  -6   30.62    2.01
  -3   5   6   30.91    1.22
   3   5  -6   33.52    1.79
  -3  -5   6   29.14    1.74
   3  -5  -6   33.90    1.61
  -3  -5   6   27.83    1.96
  -3  -5   6   29.18    1.90
   3   5  -5  207.97    4.95
  -3   5   5  204.44    4.64
  -3   5   5  194.63    4.18
   3   5  -5  205.11    5.16
  -3  -5   5  210.97    5.44
  -3  -5   5  207.46    5.01
   3  -5  -5  203.41    4.71
   3   5  -4   20.69    1.21
   3   5  -4   17.09    1.47
  -3   5   4   19.88    1.15
  -3  -5   4   20.10    1.79
  -3  -5   4   19.38    1.31
   3  -5  -4   20.82    1.21
   3   5  -3  153.69    3.74
   3   5  -3  146.53    3.94
  -3   5   3  139.02    2.96
  -3   5   3  130.67    3.80
  -3  -5   3  141.22    3.55
  -3  -5   3  139.83    4.07
   3  -5  -3  156.96    3.66
   3   5  -2   67.93    2.04
   3   5  -2   69.00    2.26
  -3   5   2   62.53    2.16
  -3   5   2   62.09    1.70
  -3  -5   2   60.87    2.91
   3  -5  -2   68.90    1.83
   3  -5  -2   68.62    2.13
  -3  -5   2   62.37    2.06
   3   5  -1  138.86    3.57
  -3   5   1  139.58    3.63
   3   5  -1  138.53    3.82
  -3   5   1  136.42    3.29
  -3  -5   1  138.45    4.03
  -3  -5   1  146.30    3.49
   3  -5  -1  144.56    3.59
   3  -5  -1  146.78    3.31
  -3   5   0   11.27    0.95
   3   5   0   14.11    1.34
   3   5   0   14.26    1.07
  -3   5   0   12.10    1.27
  -3  -5   0   12.11    0.97
   3  -5   0   14.41    0.93
   3   5   1   64.24    2.51
  -3   5  -1   61.46    2.70
   3   5   1   67.11    2.01
  -3   5  -1   62.23    2.08
   3  -5   1   65.26    2.12
  -3  -5  -1   58.06    1.81
  -3  -5  -1   59.65    1.83
  -3  -5  -1   62.42    2.48
   3  -5   1   65.55    1.68
  -3   5  -2   26.07    1.62
  -3   5  -2   25.46    1.54
   3   5   2   24.39    1.16
   3   5   2   24.35    1.78
  -3  -5  -2   26.10    1.20
   3  -5   2   27.58    1.45
   3  -5   2   24.94    1.08
  -3  -5  -2   30.12    1.99
  -3  -5  -2   27.59    1.22
  -3   5  -3  142.86    3.73
   3   5   3  146.05    3.43
  -3   5  -3  143.37    3.95
   3   5   3  153.46    4.39
  -3  -5  -3  143.33    3.24
  -3  -5  -3  147.78    4.27
   3  -5   3  151.87    3.59
  -3  -5  -3  133.03    3.28
   3  -5   3  154.49    4.09
  -3   5  -4    1.89    0.76
  -3   5  -4    1.61    1.00
   3   5   4    3.53    0.53
   3   5   4    2.88    1.02
   3  -5   4    3.31    0.76
   3  -5   4    2.84    0.83
  -3  -5  -4    1.54    1.04
   3  -5   4    2.57    0.82
  -3  -5  -4    0.57    0.53
  -3   5  -5   51.15    2.25
   3   5   5   52.10    2.90
  -3   5  -5   53.25    2.62
   3   5   5   51.76    1.64
   3  -5   5   58.31    3.75
   3  -5   5   53.36    2.12
  -3  -5  -5   49.87    1.77
   3  -5   5   60.66    2.18
  -3  -5  -5   49.26    2.82
  -3   5  -6    1.07    1.02
  -3   5  -6    1.95    1.22
   3   5   6    0.25    1.34
   3  -5   6    0.96    0.80
   3  -5   6    2.63    0.88
   3  -5   6    1.22    0.87
  -3  -5  -6    0.64    0.82
  -3  -5  -6    2.21    1.40
   3   5   7    5.41    1.46
  -3   5  -7    3.91    1.65
  -3   5  -7    4.77    1.28
   3  -5   7    3.62    0.97
  -3  -5  -7    4.52    1.16
   3  -5   7    5.93    1.31
   3  -5   7    1.94    1.14
  -3  -5  -7    3.91    1.82
  -3   5  -8    0.88    1.43
   3   5   8   -1.52    1.63
   3  -5   8   -1.53    1.56
   3  -5   8   -0.29    1.23
   3  -5   8    0.96    1.34
  -3  -5  -8    0.70    1.45
  -3   5  -9   14.80    2.15
   3   5   9    8.33    1.98
   3  -5   9    8.31    2.15
   3  -5   9    9.89    1.80
  -3   6  10   28.39    2.56
   3   6 -10   24.54    2.56
  -3   6  10   29.33    2.63
  -3   6  10   30.77    3.05
  -3  -6  10   27.38    3.01
  -3  -6  10   22.15    2.60
  -3   6   9    5.93    1.28
  -3   6   9    9.36    1.59
  -3   6   9    9.73    1.43
   3   6  -9    5.68    1.39
  -3  -6   9    5.02    1.34
  -3  -6   9    6.63    1.51
  -3   6   8   35.03    2.26
   3   6  -8   33.53    2.36
   3   6  -8   33.81    2.91
  -3   6   8   29.34    1.79
   3  -6  -8   28.79    2.37
  -3  -6   8   28.16    2.22
  -3  -6   8   32.54    2.49
  -3  -6   8   28.26    2.34
  -3  -6   8   33.38    3.16
  -3   6   7   25.39    1.38
   3   6  -7   27.25    2.41
  -3   6   7   27.11    1.90
   3   6  -7   25.79    1.97
  -3   6   7   28.44    1.95
   3  -6  -7   29.52    1.95
  -3  -6   7   26.98    2.58
  -3  -6   7   24.43    1.93
  -3  -6   7   23.15    2.09
  -3   6   6   18.71    1.64
  -3   6   6   18.96    1.02
   3   6  -6   17.58    1.64
  -3   6   6   17.09    1.52
   3   6  -6   22.44    2.09
  -3  -6   6   18.58    1.81
  -3  -6   6   18.53    2.30
   3  -6  -6   18.81    1.63
  -3  -6   6   17.05    1.66
  -3   6   5   11.84    1.47
  -3   6   5   12.41    1.26
   3   6  -5   15.10    1.70
   3   6  -5   11.19    1.31
   3  -6  -5   11.76    1.39
  -3  -6   5   12.29    1.37
  -3  -6   5   11.37    1.52
  -3  -6   5   10.84    1.36
   3   6  -4   22.23    1.34
   3   6  -4   22.06    1.71
  -3   6   4   22.79    1.63
  -3  -6   4   23.38    1.59
  -3  -6   4   25.38    2.02
  -3  -6   4   21.65    1.63
   3  -6  -4   20.02    1.44
   3   6  -3    5.35    0.75
  -3   6   3    3.19    0.82
   3   6  -3    4.70    0.87
  -3  -6   3    3.89    1.04
   3  -6  -3    6.20    0.88
  -3  -6   3    5.32    0.93
   3   6  -2   47.47    2.07
  -3   6   2   58.33    2.20
  -3   6   2   57.79    1.73
   3   6  -2   49.59    1.78
   3  -6  -2   50.69    2.02
  -3  -6   2   60.43    2.18
  -3  -6   2   60.54    2.70
   3  -6  -2   49.45    1.53
   3   6  -1   14.72    1.36
   3   6  -1   10.37    1.39
  -3   6   1   13.81    1.32
  -3   6   1   12.24    1.01
   3  -6  -1   14.89    1.34
  -3  -6   1   12.60    1.46
  -3  -6   1   13.45    1.21
   3  -6  -1   13.03    1.01
   3   6   0   77.97    2.91
  -3   6   0   75.26    2.36
   3   6   0   81.00    2.53
  -3   6   0   77.89    2.58
  -3  -6   0   78.06    2.99
   3  -6   0   75.02    2.65
  -3  -6   0   78.63    2.40
   3  -6   0   78.76    2.37
  -3   6  -1   15.30    1.36
   3   6   1   12.31    1.17
   3   6   1   12.08    1.41
  -3   6  -1   11.98    1.42
   3  -6   1   13.04    1.20
  -3  -6  -1   14.18    1.80
   3  -6   1    9.91    0.71
  -3  -6  -1   12.72    1.19
  -3   6  -2   24.84    1.68
   3   6   2   28.94    1.96
   3   6   2   30.35    1.48
  -3   6  -2   24.80    1.71
  -3  -6  -2   20.19    2.14
  -3  -6  -2   21.14    1.15
   3  -6   2   29.17    1.21
   3  -6   2   29.21    1.66
  -3  -6  -2   22.88    1.36
  -3   6  -3   15.69    1.56
   3   6   3   15.88    1.90
   3   6   3   17.02    1.23
  -3   6  -3   17.72    1.57
  -3  -6  -3   23.18    2.14
   3  -6   3   16.89    1.19
  -3  -6  -3   15.76    1.05
   3  -6   3   20.20    1.56
  -3   6  -4   22.56    1.84
   3   6   4   20.99    1.23
  -3   6  -4   23.04    1.92
   3  -6   4   20.69    1.78
  -3  -6  -4   21.41    1.18
   3  -6   4   20.74    1.38
   3  -6   4   22.92    1.55
  -3  -6  -4   20.54    2.26
   3   6   5   12.32    1.57
  -3   6  -5   13.72    1.64
  -3   6  -5   11.50    1.34
   3   6   5   13.47    1.04
  -3  -6  -5   13.08    1.94
  -3  -6  -5   14.02    1.20
   3  -6   5   11.70    1.44
   3  -6   5   11.13    1.40
   3  -6   5   13.37    1.51
   3   6   6   26.70    2.63
  -3   6  -6   33.22    2.49
  -3   6  -6   28.21    2.81
   3  -6   6   27.67    2.09
  -3  -6  -6   29.70    1.57
  -3  -6  -6   29.07    3.28
   3  -6   6   28.72    1.96
   3  -6   6   32.62    2.34
  -3   6  -7    6.65    1.61
   3   6   7    7.19    1.80
   3  -6   7    4.83    1.18
  -3  -6  -7    6.05    2.01
   3  -6   7    4.94    1.49
   3  -6   7    6.94    1.42
   3   6   8    8.56    1.94
  -3   6  -8   10.32    1.92
   3  -6   8   10.02    1.70
   3  -6   8   14.48    2.16
  -3   7   9    1.44    1.55
  -3   7   9   -3.00    1.62
  -3   7   9    3.16    1.28
   3   7  -9    3.16    1.33
  -3  -7   9    0.49    1.31
   3  -7  -9    2.00    1.87
  -3  -7   9   -0.24    1.46
  -3   7   8    8.83    1.55
  -3   7   8    7.77    1.49
   3   7  -8    4.48    1.28
  -3   7   8    6.92    1.09
  -3  -7   8    7.98    1.66
   3  -7  -8    8.76    1.67
  -3  -7   8    7.48    1.43
  -3   7   7   23.73    1.38
   3   7  -7   24.02    2.87
   3   7  -7   26.60    2.04
  -3   7   7   24.19    2.12
  -3   7   7   23.81    2.12
   3  -7  -7   27.71    2.35
  -3  -7   7   23.73    2.38
  -3  -7   7   23.44    2.16
  -3  -7   7   19.29    2.56
  -3   7   6    8.25    1.27
   3   7  -6    8.58    1.48
   3   7  -6   10.55    1.37
  -3   7   6   11.42    1.43
   3  -7  -6    9.29    1.69
  -3  -7   6    7.66    1.18
  -3  -7   6    6.89    1.33
  -3  -7   6    9.69    1.85
   3   7  -5   21.32    2.15
  -3   7   5   24.24    1.69
   3   7  -5   19.79    1.81
  -3   7   5   23.44    1.82
  -3  -7   5   21.91    1.75
  -3  -7   5   20.23    1.96
   3  -7  -5   21.95    1.90
  -3  -7   5   21.29    2.55
   3   7  -4   11.19    1.53
   3   7  -4   12.56    1.25
  -3   7   4   12.71    1.55
  -3  -7   4   15.08    1.40
  -3  -7   4   12.83    1.67
  -3  -7   4   15.11    1.68
   3  -7  -4   16.01    1.72
   3   7  -3   20.65    1.78
   3   7  -3   18.68    1.37
  -3   7   3   17.96    1.61
   3  -7  -3   21.40    1.82
  -3  -7   3   17.63    1.59
  -3  -7   3   16.21    2.11
  -3  -7   3   15.98    1.58
   3   7  -2    9.92    1.12
   3   7  -2    9.46    1.10
  -3   7   2   11.24    1.04
  -3   7   2   12.99    1.55
  -3  -7   2   10.11    1.12
   3  -7  -2   11.06    0.93
   3  -7  -2   10.70    1.29
  -3  -7   2   11.24    1.25
  -3  -7   2   11.76    1.72
  -3   7   1   13.08    1.14
   3   7  -1   11.84    1.38
   3   7  -1   12.96    1.01
  -3   7   1   12.78    1.54
   3   7  -1   12.75    1.59
   3  -7  -1   11.68    1.12
  -3  -7   1   14.73    1.92
   3  -7  -1   12.11    1.39
  -3  -7   1   12.58    1.42
   3   7   0    6.18    1.01
  -3   7   0    4.59    0.87
  -3   7   0    4.08    1.02
   3   7   0    6.56    1.29
   3  -7   0    7.18    1.30
  -3  -7   0    5.11    1.40
  -3  -7   0    4.12    0.94
   3  -7   0    5.97    0.90
   3   7   1   33.68    1.80
   3   7   1   29.79    2.16
  -3   7  -1   35.87    1.92
  -3   7  -1   35.51    2.03
   3  -7   1   34.72    1.80
  -3  -7  -1   33.67    2.51
  -3  -7  -1   33.50    1.75
   3  -7   1   36.45    2.24
  -3   7  -2    2.31    0.99
  -3   7  -2    2.07    1.06
   3   7   2    3.55    1.02
   3  -7   2    4.26    0.66
  -3  -7  -2    3.06    0.92
  -3  -7  -2    4.18    1.45
   3  -7   2    3.11    0.96
  -3  -7  -2    2.88    0.73
   3   7   3   74.92    3.31
  -3   7  -3   73.53    2.88
   3   7   3   77.79    2.53
  -3   7  -3   70.25    2.86
  -3  -7  -3   78.36    3.61
  -3  -7  -3   65.08    2.04
   3  -7   3   78.42    2.97
   3  -7   3   73.82    2.32
  -3   7  -4    1.13    1.20
   3   7   4    0.31    1.18
   3   7   4    2.53    0.88
  -3   7  -4    3.79    1.21
   3  -7   4    2.45    0.78
  -3  -7  -4    1.18    1.51
   3  -7   4    1.31    1.04
  -3   7  -5   23.29    2.54
  -3   7  -5   21.06    2.35
   3   7   5   24.31    2.65
   3   7   5   28.02    1.58
  -3  -7  -5   20.35    2.55
   3  -7   5   26.74    1.85
   3  -7   5   24.03    2.11
   3   7   6    5.56    1.83
   3   7   6    7.19    0.86
  -3   7  -6   10.53    1.85
   3  -7   6    6.93    1.32
   3  -7   6    7.88    1.56
   3  -7   6   10.36    1.50
  -3  -7  -6    8.77    2.33
   3   7   7    0.71    1.81
  -3   7  -7   -0.09    1.77
   3  -7   7   -0.41    1.41
   3  -7   7    1.18    1.41
  -3   8   8   24.89    2.84
  -3   8   8   22.50    2.88
   3   8  -8   30.11    2.56
  -3  -8   8   22.21    2.40
  -3  -8   8   25.58    2.86
   3  -8  -8   23.82    3.00
  -3   8   7    7.49    1.61
   3   8  -7    6.74    1.33
  -3   8   7    9.00    1.62
  -3  -8   7    6.31    1.45
  -3  -8   7    5.41    1.60
   3  -8  -7    7.22    1.75
  -3   8   6    7.97    1.37
  -3   8   6    7.78    1.49
   3   8  -6    7.06    1.33
  -3  -8   6    8.18    1.28
   3  -8  -6    6.66    1.53
  -3  -8   6    7.36    1.51
  -3  -8   6    5.23    2.44
  -3   8   5   11.74    1.51
   3   8  -5   11.86    1.40
   3   8  -5   11.98    1.88
   3  -8  -5   11.52    1.63
  -3  -8   5   14.48    1.69
  -3  -8   5    9.56    1.94
  -3  -8   5   13.53    1.56
   3   8  -4   14.14    1.63
   3   8  -4   18.42    1.59
  -3   8   4   13.25    1.54
  -3  -8   4   12.78    1.57
   3  -8  -4   15.45    1.67
  -3  -8   4   12.44    1.82
  -3  -8   4   16.98    1.76
   3   8  -3   35.71    1.88
  -3   8   3   37.11    2.23
   3   8  -3   37.76    2.46
  -3  -8   3   34.65    2.27
   3  -8  -3   35.79    2.36
  -3  -8   3   35.12    2.08
  -3  -8   3   35.39    3.01
   3   8  -2   34.16    2.32
  -3   8   2   42.51    2.43
   3   8  -2   37.11    1.83
  -3  -8   2   33.92    2.80
  -3  -8   2   42.02    2.19
   3  -8  -2   38.28    1.74
   3  -8  -2   40.66    2.41
  -3  -8   2   42.18    2.70
   3   8  -1   39.27    2.28
  -3   8   1   35.35    2.21
   3   8  -1   38.48    1.77
  -3  -8   1   37.19    2.05
   3  -8  -1   40.43    2.54
  -3  -8   1   26.69    3.28
  -3  -8   1   30.97    2.78
   3  -8  -1   38.71    1.77
  -3   8   0   84.08    3.21
   3   8   0   85.30    3.43
   3   8   0   90.58    3.15
   3  -8   0   91.44    2.87
  -3  -8   0   84.67    3.81
   3  -8   0   92.19    3.50
  -3  -8   0   85.93    2.96
  -3  -8   0   90.76    2.93
  -3   8  -1    3.61    1.08
  -3   8  -1    3.35    1.32
   3   8   1    4.47    1.25
   3   8   1    4.92    1.18
   3  -8   1    5.23    1.08
  -3  -8  -1    3.88    1.04
   3  -8   1    6.78    1.51
  -3  -8  -1    4.34    1.71
   3   8   2    4.55    1.12
  -3   8  -2    6.36    1.28
  -3   8  -2    6.78    1.39
   3   8   2    6.83    1.53
  -3  -8  -2    5.65    0.90
   3  -8   2    4.96    1.18
   3  -8   2    5.88    1.65
  -3  -8  -2    3.81    1.03
  -3  -8  -2    4.82    1.75
  -3   8  -3    8.98    1.61
   3   8   3   12.91    1.32
   3   8   3   11.62    1.97
  -3   8  -3   12.37    1.61
   3  -8   3   11.95    1.99
  -3  -8  -3    8.87    1.95
   3  -8   3   11.79    1.51
  -3   8  -4    8.52    1.67
  -3   8  -4    8.10    1.72
   3   8   4    8.24    1.66
   3   8   4    9.03    1.22
   3  -8   4   10.65    1.59
   3  -8   4    9.78    1.24
  -3  -8  -4    6.59    1.98
   3   8   5    6.72    1.85
  -3   8  -5    6.32    1.87
  -3   8  -5    7.27    2.34
   3   8   5    9.88    1.41
   3  -8   5    5.09    1.27
   3  -8   5    9.91    1.67
   3   8   6   12.76    1.21
   3   8   6   13.40    2.28
   3  -8   6   11.69    1.82
   3  -8   6   14.51    1.71
  -3   9   7    7.18    2.04
   3   9  -7    9.55    1.56
  -3  -9   7   10.01    1.62
   3  -9  -7    6.48    2.10
  -3  -9   7   10.70    1.88
  -3   9   6    6.15    1.80
   3   9  -6   10.27    1.53
  -3  -9   6   10.46    1.58
   3  -9  -6    8.49    1.98
  -3  -9   6    4.94    1.71
  -3   9   5   17.99    2.01
   3   9  -5   18.56    2.05
  -3  -9   5   17.58    2.00
  -3  -9   5   19.04    2.12
   3  -9  -5   15.00    2.05
   3   9  -4    5.46    1.09
  -3   9   4    9.23    1.70
  -3  -9   4    8.56    1.69
   3  -9  -4    8.62    1.85
  -3  -9   4    8.63    1.37
   3   9  -3   20.17    2.16
   3   9  -3   21.80    1.77
  -3   9   3   24.01    2.54
  -3  -9   3   20.91    2.05
  -3  -9   3   22.78    2.79
   3  -9  -3   21.55    2.78
  -3  -9   3   25.43    2.30
   3   9  -2   17.65    1.95
   3   9  -2   19.20    1.64
  -3   9   2   14.85    1.82
  -3  -9   2   16.18    2.31
  -3  -9   2   17.96    1.97
  -3  -9   2   19.24    2.17
   3  -9  -2   17.73    1.34
   3  -9  -2   20.47    2.08
   3   9  -1   20.04    1.95
   3   9  -1   21.47    2.38
  -3   9   1   19.69    2.45
  -3  -9   1   17.34    1.98
   3  -9  -1   22.86    2.29
   3  -9  -1   19.80    1.64
  -3  -9   1   20.01    2.05
  -3  -9   1   12.78    2.08
   3   9   0    9.28    1.05
  -3   9   0    8.22    1.76
   3   9   0    8.59    1.50
  -3  -9   0    7.95    1.90
  -3  -9   0    8.49    1.28
   3  -9   0    7.64    1.84
   3  -9   0   11.68    1.33
  -3  -9   0    8.59    1.37
   3   9   1   21.78    2.41
  -3   9  -1   12.31    1.73
   3   9   1   17.89    1.87
  -3  -9  -1   19.59    2.71
  -3  -9  -1   15.84    1.63
  -3  -9  -1   16.55    1.96
   3  -9   1   15.07    2.12
   3  -9   1   17.01    2.08
   3   9   2    8.43    1.44
   3   9   2    9.09    1.73
   3  -9   2   10.36    1.55
  -3  -9  -2   10.89    2.48
  -3  -9  -2    7.96    1.18
  -3  -9  -2    8.07    1.24
   3  -9   2    6.15    2.05
   3   9   3    4.35    1.67
   3   9   3    5.56    1.32
   3  -9   3    6.55    2.20
   3  -9   3    4.70    1.41
   3   9   4    5.93    1.82
   3   9   4    2.07    1.42
   3  -9   4    2.82    1.50
   3   9   5    3.60    1.38
   3   9   5    1.18    1.86
   3  -9   5    4.54    1.72
   3  -9   5    3.97    1.41
   3  10  -5    5.61    1.60
   3 -10  -5    9.90    2.29
  -3 -10   5    7.19    1.96
  -3 -10   5    5.24    1.53
   3  10  -4    3.41    1.31
   3 -10  -4    4.23    2.11
  -3 -10   4    4.82    1.41
  -3 -10   4    4.88    1.68
   3  10  -3    5.29    1.32
  -3 -10   3    6.61    1.61
   3 -10  -3    6.95    2.25
  -3 -10   3    4.29    1.40
   3  10  -2   19.22    1.94
  -3 -10   2   21.91    2.19
  -3 -10   2   25.41    2.50
   3 -10  -2   17.02    2.47
   3  10  -1    4.80    1.15
   3 -10  -1    7.09    1.31
  -3 -10   1    5.55    1.66
   3 -10  -1    8.47    2.15
  -3 -10   1    5.94    1.40
   3  10   0   23.02    1.96
   3  10   0   22.63    2.39
  -3 -10   0   22.36    2.51
  -3 -10   0   20.79    2.57
   3 -10   0   22.90    2.25
   3 -10   0   22.92    2.89
   3  10   1    9.33    1.25
   3  10   1    8.90    1.87
   3 -10   1    9.55    2.34
  -3 -10  -1   13.20    1.66
  -3 -10  -1   12.24    1.61
  -3 -10  -1   11.30    1.67
   3  10   2    7.38    1.89
   3  10   2    8.82    1.79
   3 -10   2    7.01    1.71
  -3 -10  -2    4.70    1.46
   3  10   3    5.31    2.03
   3  10   3    8.79    1.92
   3 -10   3    8.33    2.07
  -4   0  12   13.65    2.09
  -4   0  12   17.14    2.13
  -4   0  12   15.98    1.87
  -4   0  11   -0.49    1.23
  -4   0  11   -0.42    1.59
  -4   0  11    1.23    1.26
  -4   0  11   -1.23    1.35
  -4   0  10   43.79    2.47
  -4   0  10   43.55    2.26
  -4   0  10   43.12    2.37
  -4   0  10   45.30    2.58
  -4   0   9   -0.26    0.92
  -4   0   9    1.65    0.90
  -4   0   9   -0.10    0.75
  -4   0   9    0.41    0.73
  -4   0   8   16.02    1.38
  -4   0   8   18.06    1.31
  -4   0   8   17.73    1.48
  -4   0   8   16.37    1.33
   4   0  -8   18.16    1.49
   4   0  -7    0.16    0.60
  -4   0   7   -0.05    0.57
  -4   0   7   -0.09    0.53
  -4   0   6  108.27    3.00
  -4   0   6  112.86    2.88
   4   0  -6  104.21    2.75
  -4   0   5   -0.22    0.40
  -4   0   5    0.54    0.40
   4   0  -5   -0.41    0.39
  -4   0   4   84.47    1.98
   4   0  -4   82.77    2.09
  -4   0   4   85.65    2.34
   4   0  -3   -0.14    0.22
  -4   0   3   -0.10    0.22
  -4   0   3   -0.28    0.30
  -4   0   2  101.59    2.24
   4   0  -2   93.63    2.13
  -4   0   1    0.26    0.28
   4   0  -1    0.37    0.26
  -4   0   1    0.27    0.33
  -4   0   0    3.50    0.48
   4   0   0    2.61    0.45
  -4   0   0    3.32    0.54
   4   0   0    2.93    0.41
  -4   0  -1    0.41    0.45
  -4   0  -1   -0.19    0.38
   4   0   1   -0.29    0.36
   4   0   1   -0.44    0.31
  -4   0  -2  327.47    6.94
   4   0   2  310.96    6.67
   4   0   2  313.77    6.75
  -4   0  -2  320.23    6.98
  -4   0  -3    0.18    0.58
   4   0   3   -0.01    0.42
  -4   0  -3   -0.05    0.27
   4   0   3   -0.06    0.53
   4   0   4  122.60    3.53
   4   0   4  125.08    3.37
  -4   0  -4  117.78    3.41
  -4   0  -4  113.89    2.42
  -4   0  -5   -0.08    0.74
   4   0   5   -0.41    0.66
   4   0   5   -0.16    0.54
   4   0   6   31.49    1.83
   4   0   6   28.58    1.99
  -4   0  -6   21.38    1.80
  -4   0  -7    2.02    1.26
   4   0   7   -2.44    1.04
   4   0   7    0.46    0.93
   4   0   8    8.96    1.42
   4   0   8   12.64    1.79
  -4   0  -8   15.98    2.02
   4   0   8    9.13    1.60
   4   0   9   -1.73    1.24
  -4   0  -9   -1.10    1.99
   4   0   9    1.27    1.75
   4   0  10    2.69    2.19
   4   0  10    8.93    1.94
  -4   1  12    1.66    1.69
  -4   1  12    3.00    1.62
  -4   1  12    5.44    1.83
  -4  -1  12    6.03    2.06
  -4  -1  12    4.60    1.82
  -4  -1  12    7.69    1.70
  -4   1  11    6.49    1.75
  -4   1  11    5.49    1.30
  -4   1  11    8.91    1.64
  -4   1  11    7.53    1.75
  -4  -1  11    7.27    1.69
  -4  -1  11    6.60    1.41
  -4  -1  11    8.78    1.69
  -4   1  10    3.89    1.27
  -4   1  10    3.51    1.04
  -4   1  10    2.54    1.01
  -4   1  10    2.51    1.15
  -4  -1  10    1.86    1.25
  -4  -1  10    4.39    1.18
  -4  -1  10    3.79    1.21
  -4   1   9   52.21    2.24
  -4   1   9   55.88    2.31
   4   1  -9   48.02    2.22
  -4   1   9   52.83    2.18
  -4   1   9   58.35    2.38
  -4  -1   9   57.68    2.48
  -4  -1   9   56.01    2.53
  -4  -1   9   55.87    2.38
  -4   1   8    4.87    0.77
  -4   1   8    4.99    0.94
  -4   1   8    6.00    0.86
  -4   1   8    4.94    0.87
   4   1  -8    5.85    0.94
  -4  -1   8    6.45    1.04
  -4  -1   8    4.41    0.90
  -4  -1   8    5.86    0.85
  -4   1   7  187.21    4.28
   4   1  -7  185.76    4.51
  -4   1   7  179.66    4.40
  -4   1   7  176.71    4.05
  -4  -1   7  180.95    4.38
   4  -1  -7  185.15    4.37
  -4  -1   7  174.59    4.42
   4   1  -6   19.01    1.15
  -4   1   6   17.53    0.84
  -4   1   6   19.93    1.05
  -4   1   6   18.91    1.16
  -4  -1   6   18.68    1.23
  -4  -1   6   18.60    1.17
   4  -1  -6   18.92    1.11
   4   1  -5  236.43    5.17
  -4   1   5  233.79    4.76
  -4   1   5  239.00    5.04
  -4  -1   5  238.23    5.34
  -4  -1   5  244.39    5.21
   4  -1  -5  234.23    5.00
   4   1  -4    6.49    0.68
   4  -1  -4    6.52    0.56
  -4  -1   4    6.02    0.72
  -4  -1   4    6.17    0.76
   4   1  -3  373.71    7.41
   4  -1  -3  361.42    7.23
  -4  -1   3  352.01    7.05
  -4  -1   3  344.23    7.20
   4   1  -2   23.58    0.94
  -4   1   2   23.54    1.03
   4  -1  -2   22.93    0.69
  -4  -1   2   24.04    0.99
  -4  -1   2   23.06    0.96
  -4   1   1  108.54    2.63
   4   1  -1  101.85    2.53
  -4  -1   1  103.65    2.63
   4  -1  -1  102.66    2.31
  -4  -1   1  104.32    2.57
   4  -1  -1  102.08    2.54
  -4  -1   1  106.70    2.50
   4   1   0   34.67    1.29
  -4   1   0   31.14    1.24
   4  -1   0   35.03    1.27
  -4  -1   0   32.75    1.03
   4  -1   0   34.39    1.15
  -4  -1   0   31.44    1.25
  -4  -1   0   32.58    1.25
   4   1   1  473.78    9.79
   4   1   1  493.20    9.69
  -4   1  -1  458.12    9.28
  -4  -1  -1  448.16    9.19
   4  -1   1  471.18    9.69
   4  -1   1  472.86    9.63
  -4  -1  -1  448.59    8.80
  -4  -1  -1  455.10    9.30
  -4   1  -2   14.87    0.78
  -4   1  -2   15.56    1.09
   4   1   2   17.05    1.00
   4   1   2   15.17    1.13
  -4  -1  -2   15.38    1.02
   4  -1   2   16.98    1.03
  -4  -1  -2   16.47    0.64
  -4  -1  -2   14.01    1.14
   4  -1   2   14.72    1.05
  -4   1  -3   53.54    1.50
  -4   1  -3   56.62    2.07
   4   1   3   67.23    2.10
   4   1   3   71.47    2.37
  -4  -1  -3   54.16    1.91
   4  -1   3   64.65    2.16
   4  -1   3   67.58    2.30
  -4  -1  -3   57.69    2.17
  -4   1  -4   10.33    0.74
   4   1   4   11.84    1.22
   4   1   4   11.43    1.03
  -4   1  -4   11.36    1.26
  -4  -1  -4   11.66    1.19
   4  -1   4    9.47    1.11
  -4  -1  -4   10.81    1.43
   4  -1   4    8.88    1.05
  -4   1  -5   21.75    1.70
   4   1   5   18.42    1.73
  -4   1  -5   22.25    0.96
   4   1   5   18.35    1.31
   4  -1   5   18.76    1.60
  -4  -1  -5   20.14    1.58
   4  -1   5   17.51    1.42
  -4   1  -6    7.45    1.29
   4   1   6    7.43    1.32
   4   1   6    6.77    0.99
  -4   1  -6    6.23    0.57
   4  -1   6    6.21    1.11
   4  -1   6    4.82    1.20
  -4  -1  -6    5.83    1.15
  -4   1  -7   65.84    3.03
   4   1   7   58.89    2.55
   4   1   7   57.64    3.03
  -4   1  -7   61.60    1.70
   4  -1   7   58.46    2.61
   4  -1   7   55.79    2.69
  -4  -1  -7   66.02    2.92
   4  -1   7   61.17    2.85
  -4   1  -8   -0.03    1.64
   4   1   8    3.13    1.43
   4   1   8    0.98    1.12
   4  -1   8    1.61    1.14
  -4  -1  -8    2.31    1.56
   4  -1   8    1.23    1.41
   4  -1   8    0.48    1.36
   4   1   9   17.86    1.86
   4   1   9   19.68    2.48
   4  -1   9   17.76    1.95
  -4  -1  -9   17.06    2.44
   4  -1   9   16.99    2.32
  -4   2  12   20.37    2.05
  -4   2  12   23.44    2.75
  -4   2  12   19.67    3.69
  -4  -2  12   19.93    2.01
  -4  -2  12   21.04    2.29
  -4  -2  12   22.36    2.96
  -4   2  11   -0.38    1.56
  -4   2  11    1.57    1.30
  -4   2  11    0.01    1.30
  -4   2  11    1.34    1.28
  -4  -2  11   -0.73    1.27
  -4  -2  11    2.35    1.55
  -4  -2  11    1.00    1.45
   4   2 -10   55.97    2.62
  -4   2  10   60.52    2.82
  -4   2  10   59.72    2.57
  -4   2  10   59.17    2.58
  -4   2  10   66.45    2.59
  -4  -2  10   58.59    2.73
  -4  -2  10   60.60    2.95
  -4  -2  10   59.66    3.05
   4   2  -9   31.39    1.93
  -4   2   9   33.88    1.88
  -4   2   9   31.74    1.77
  -4   2   9   34.27    1.95
  -4   2   9   31.28    1.84
  -4  -2   9   30.98    2.09
  -4  -2   9   31.06    2.04
  -4  -2   9   32.48    2.08
  -4   2   8   21.06    1.37
   4   2  -8   22.61    1.65
  -4   2   8   20.63    1.50
  -4   2   8   20.83    1.33
  -4   2   8   19.86    1.51
  -4  -2   8   20.61    1.71
  -4  -2   8   19.43    1.58
  -4  -2   8   19.23    1.63
  -4   2   7   40.51    1.46
   4   2  -7   42.29    1.97
   4   2  -7   44.21    1.87
  -4   2   7   41.75    1.65
  -4   2   7   39.86    1.75
  -4  -2   7   41.72    1.85
  -4  -2   7   42.73    1.90
  -4   2   6   45.69    1.35
   4   2  -6   42.27    1.87
  -4   2   6   48.02    1.56
   4   2  -6   43.00    1.65
  -4  -2   6   50.94    1.84
  -4  -2   6   47.53    1.87
   4  -2  -6   44.05    1.53
  -4   2   5   10.84    0.89
   4   2  -5   13.40    0.97
  -4   2   5   11.94    0.75
   4   2  -5   14.67    1.13
  -4  -2   5   13.04    1.06
   4  -2  -5   13.05    0.80
  -4  -2   5   10.75    1.03
   4   2  -4  140.59    3.32
   4   2  -4  135.37    3.44
  -4  -2   4  126.53    3.24
  -4  -2   4  132.40    3.24
   4  -2  -4  138.96    3.00
  -4   2   3   46.52    1.43
   4   2  -3   43.55    1.55
   4   2  -3   44.56    1.43
  -4  -2   3   44.98    1.62
   4  -2  -3   42.83    1.13
  -4  -2   3   44.18    1.54
   4   2  -2   34.75    1.30
   4   2  -2   36.21    1.30
  -4   2   2   39.74    1.34
  -4  -2   2   41.18    1.35
  -4  -2   2   38.77    1.47
   4  -2  -2   36.11    0.91
   4   2  -1   20.89    0.93
  -4   2   1   20.64    0.99
   4   2  -1   19.93    1.08
   4  -2  -1   19.65    0.95
  -4  -2   1   21.21    0.90
   4  -2  -1   19.73    0.77
  -4  -2   1   19.56    1.07
  -4   2   0   20.30    1.09
   4   2   0   23.03    0.92
   4   2   0   23.66    1.21
  -4  -2   0   23.13    0.88
   4  -2   0   24.56    1.02
  -4  -2   0   21.89    1.19
   4  -2   0   24.11    0.97
  -4  -2   0   22.07    1.08
   4   2   1   35.25    1.57
  -4   2  -1   34.34    1.42
  -4  -2  -1   34.17    1.05
   4  -2   1   36.05    1.64
   4  -2   1   36.52    1.40
  -4  -2  -1   33.67    1.52
  -4  -2  -1   33.94    1.34
   4   2   2  112.28    2.84
  -4   2  -2  116.19    2.79
   4   2   2  109.07    3.14
  -4   2  -2  117.50    3.16
  -4  -2  -2  119.14    3.28
  -4  -2  -2  116.20    2.99
   4  -2   2  105.56    2.93
  -4  -2  -2  116.77    2.49
   4  -2   2  111.03    2.98
  -4   2  -3    8.59    1.10
   4   2   3    8.32    0.99
   4   2   3    9.99    0.85
  -4   2  -3   10.04    0.82
  -4  -2  -3    8.84    1.14
  -4  -2  -3    9.23    1.02
   4  -2   3    9.19    0.99
   4  -2   3    8.86    1.06
   4   2   4  115.41    3.09
   4   2   4  110.82    3.48
  -4   2  -4  107.92    2.73
  -4   2  -4  112.62    3.37
   4  -2   4  111.93    3.32
  -4  -2  -4  110.92    3.52
   4  -2   4  115.72    3.32
  -4  -2  -4  116.50    3.14
   4   2   5   28.12    1.49
   4   2   5   25.11    1.91
  -4   2  -5   27.18    1.25
  -4   2  -5   30.20    1.93
  -4  -2  -5   23.92    2.10
  -4  -2  -5   26.81    2.18
   4  -2   5   25.13    1.58
   4  -2   5   26.91    1.82
   4  -2   5   25.51    1.57
  -4   2  -6   48.09    1.71
   4   2   6   46.58    3.01
  -4   2  -6   45.14    2.51
   4   2   6   52.29    2.12
  -4  -2  -6   48.95    2.88
   4  -2   6   49.81    2.70
   4  -2   6   55.79    2.29
  -4  -2  -6   48.59    2.26
   4  -2   6   51.53    2.81
   4   2   7    8.03    1.45
  -4   2  -7    8.35    0.92
   4   2   7   14.54    1.57
  -4   2  -7   10.06    1.64
  -4  -2  -7   10.66    1.45
   4  -2   7   12.32    1.48
   4  -2   7   12.32    1.52
   4  -2   7   10.95    1.55
   4   2   8    9.22    1.88
   4   2   8    9.71    2.14
  -4   2  -8    8.85    1.04
  -4   2  -8    6.91    2.00
   4  -2   8    4.82    1.50
  -4  -2  -8   11.29    1.79
   4  -2   8    7.63    1.63
   4  -2   8    7.10    1.37
  -4   2  -9    2.09    1.14
   4   2   9    1.43    1.40
   4   2   9   -1.89    1.59
   4  -2   9    0.93    1.52
  -4  -2  -9    1.88    2.04
   4  -2   9    0.82    1.56
  -4   3  11    9.25    1.68
  -4   3  11   13.86    1.59
  -4   3  11   12.45    1.84
  -4   3  11   12.00    1.57
   4   3 -11    9.11    1.57
  -4  -3  11    9.70    1.62
  -4  -3  11    9.16    1.87
  -4   3  10   -0.91    1.17
   4   3 -10   -1.11    1.01
  -4   3  10    0.61    1.11
  -4   3  10    0.73    1.09
  -4   3  10    1.07    1.03
  -4  -3  10    1.69    1.13
  -4  -3  10    2.81    1.47
  -4  -3  10    0.16    1.22
  -4   3   9   92.59    3.02
  -4   3   9   92.75    2.77
   4   3  -9   84.78    3.26
  -4   3   9   88.32    2.94
   4   3  -9   88.23    3.01
  -4   3   9   91.24    2.84
  -4  -3   9   92.00    3.29
  -4  -3   9   83.18    3.47
  -4  -3   9   86.64    3.15
  -4   3   8   -0.09    1.29
  -4   3   8    0.64    0.70
  -4   3   8    0.16    0.67
   4   3  -8    0.50    0.75
   4   3  -8   -0.64    0.77
  -4   3   8    1.41    0.73
  -4  -3   8   -1.39    0.74
  -4  -3   8    0.51    0.83
   4   3  -7  146.60    3.93
  -4   3   7  140.33    3.34
  -4   3   7  136.26    3.23
   4   3  -7  141.27    4.00
  -4   3   7  131.83    3.29
  -4  -3   7  134.28    3.80
  -4  -3   7  139.15    4.02
  -4  -3   7  133.69    3.70
   4   3  -6    9.36    1.09
  -4   3   6    8.87    0.84
   4   3  -6    8.52    0.96
  -4   3   6    8.51    0.70
  -4  -3   6    7.08    0.97
  -4  -3   6   10.25    1.09
  -4  -3   6   10.20    1.20
  -4   3   5   38.33    1.20
   4   3  -5   51.12    2.00
   4   3  -5   50.15    1.78
  -4   3   5   38.09    1.11
  -4   3   5   39.34    1.33
  -4  -3   5   39.36    1.81
  -4  -3   5   44.51    1.78
  -4   3   4   64.22    1.78
   4   3  -4   61.30    1.90
   4   3  -4   63.26    2.12
  -4  -3   4   64.45    2.08
  -4  -3   4   65.07    2.24
   4   3  -3   12.46    0.84
  -4   3   3   12.90    0.78
   4   3  -3   13.90    1.02
  -4  -3   3   11.64    0.97
   4  -3  -3   14.18    0.56
  -4  -3   3   12.30    1.17
  -4   3   2   31.11    1.19
   4   3  -2   30.70    1.48
   4   3  -2   29.26    1.27
   4  -3  -2   27.65    0.93
   4  -3  -2   29.76    1.10
  -4  -3   2   31.51    1.51
  -4  -3   2   31.65    1.30
   4   3  -1  185.93    4.17
  -4   3   1  180.17    4.10
   4   3  -1  186.30    4.46
  -4  -3   1  177.98    4.40
   4  -3  -1  185.15    4.17
  -4  -3   1  186.93    4.09
   4   3   0   80.04    2.09
   4   3   0   78.54    2.50
  -4   3   0   77.71    2.23
   4  -3   0   81.63    2.25
  -4  -3   0   80.24    2.03
  -4  -3   0   75.32    2.43
  -4  -3   0   78.61    2.21
   4   3   1   45.76    1.89
  -4   3  -1   45.17    1.60
   4   3   1   47.58    1.37
  -4   3  -1   44.21    1.68
  -4  -3  -1   43.26    1.30
  -4  -3  -1   43.53    1.55
   4  -3   1   45.73    1.68
  -4  -3  -1   46.61    1.91
  -4   3  -2   34.01    1.61
  -4   3  -2   38.95    1.45
   4   3   2   37.67    1.13
   4   3   2   40.30    1.76
  -4  -3  -2   35.13    1.09
  -4  -3  -2   36.91    1.86
   4  -3   2   38.13    1.61
  -4  -3  -2   35.47    1.44
   4   3   3    8.82    1.13
   4   3   3   10.18    0.83
  -4   3  -3    3.55    0.65
  -4   3  -3    2.64    0.77
   4  -3   3    9.29    1.01
  -4  -3  -3    4.07    0.70
  -4  -3  -3    3.23    0.95
   4  -3   3    8.33    0.92
  -4   3  -4    0.74    0.80
   4   3   4    0.97    0.84
  -4   3  -4    0.35    0.55
   4   3   4    0.62    0.53
   4  -3   4    0.60    0.61
  -4  -3  -4    1.28    0.96
   4  -3   4    0.44    0.64
  -4  -3  -4    0.22    0.68
   4   3   5   38.39    2.24
  -4   3  -5   44.94    2.36
   4   3   5   36.39    1.65
  -4   3  -5   45.33    1.79
   4  -3   5   36.16    1.94
   4  -3   5   41.70    1.91
  -4  -3  -5   44.55    1.97
   4  -3   5   38.36    2.22
  -4  -3  -5   45.62    2.67
   4   3   6    0.40    1.05
   4   3   6   -0.54    0.72
  -4   3  -6    0.24    1.21
  -4   3  -6    0.40    0.81
  -4  -3  -6    1.53    1.31
   4  -3   6    1.28    1.10
   4  -3   6    0.58    0.78
  -4  -3  -6    0.33    0.98
   4  -3   6    1.72    0.94
  -4   3  -7   89.80    3.90
   4   3   7   89.11    3.03
   4   3   7   94.97    3.95
  -4   3  -7   93.22    2.94
  -4  -3  -7   90.93    4.39
   4  -3   7   91.45    3.35
   4  -3   7   87.52    3.48
   4  -3   7   92.20    3.61
  -4  -3  -7   97.95    3.37
   4   3   8    1.69    1.19
  -4   3  -8    2.43    1.23
   4   3   8    1.95    1.58
   4  -3   8    1.17    1.26
   4  -3   8    1.85    1.59
   4  -3   8    0.83    1.33
  -4  -3  -8    3.07    1.71
  -4   3  -9   10.81    2.29
   4   3   9   14.94    2.41
   4   3   9   13.76    1.77
   4  -3   9   12.63    1.99
  -4  -3  -9   13.10    2.32
   4  -3   9   12.15    1.90
  -4   4  11    6.10    1.25
  -4   4  11    5.70    1.66
  -4   4  11    4.24    1.86
   4   4 -11    3.45    1.41
  -4   4  11    3.59    1.50
  -4  -4  11    7.84    1.56
  -4  -4  11    6.85    1.82
   4   4 -10   25.35    2.21
   4   4 -10   21.98    2.19
  -4   4  10   25.79    2.24
  -4   4  10   28.21    2.27
  -4   4  10   27.98    2.70
  -4   4  10   28.07    1.80
  -4  -4  10   26.98    2.56
  -4  -4  10   28.78    2.47
   4   4  -9    1.79    1.38
  -4   4   9    0.44    0.82
  -4   4   9    1.08    0.96
  -4   4   9    1.22    0.94
   4   4  -9   -0.93    0.90
  -4   4   9    1.63    0.98
  -4  -4   9    0.33    1.22
  -4  -4   9    0.39    1.30
  -4  -4   9    1.08    1.02
  -4   4   8   28.31    1.59
   4   4  -8   34.68    1.99
  -4   4   8   29.25    1.63
   4   4  -8   30.21    2.26
  -4   4   8   29.42    1.37
  -4  -4   8   27.15    1.98
  -4  -4   8   25.87    1.95
  -4  -4   8   32.84    1.93
  -4   4   7    9.69    1.10
   4   4  -7    8.05    1.11
  -4   4   7    9.10    0.92
  -4   4   7   11.20    1.06
   4   4  -7    5.85    1.00
  -4   4   7    7.58    0.89
  -4  -4   7    8.94    1.21
  -4  -4   7    8.64    1.17
  -4  -4   7    8.17    0.99
  -4  -4   7   11.01    1.40
  -4   4   6   25.24    1.07
  -4   4   6   25.46    1.15
  -4   4   6   26.69    1.08
   4   4  -6   17.82    1.59
   4   4  -6   23.11    1.44
  -4  -4   6   30.10    2.07
  -4  -4   6   23.09    1.56
   4   4  -5    6.02    0.80
  -4   4   5    5.59    0.57
  -4   4   5    6.83    0.70
  -4   4   5    7.48    0.67
   4   4  -5    6.37    1.01
  -4  -4   5    8.50    1.02
   4  -4  -5    5.86    0.56
   4   4  -4  225.12    5.18
  -4   4   4  227.53    4.81
  -4  -4   4  233.61    5.65
  -4  -4   4  233.60    5.37
   4  -4  -4  229.59    4.70
   4   4  -3   69.26    2.26
  -4   4   3   74.93    1.97
   4   4  -3   66.82    2.08
   4  -4  -3   68.96    1.79
  -4  -4   3   73.33    2.32
  -4  -4   3   74.24    2.61
   4   4  -2  226.16    5.07
  -4   4   2  229.17    4.87
   4   4  -2  221.23    5.30
   4  -4  -2  218.71    4.77
  -4  -4   2  216.90    5.41
  -4  -4   2  231.14    5.11
   4  -4  -2  221.33    4.71
   4   4  -1   67.50    2.06
   4   4  -1   69.98    2.43
  -4   4   1   69.13    2.04
  -4  -4   1   66.12    2.45
  -4  -4   1   71.05    2.07
   4  -4  -1   67.71    1.95
   4   4   0  369.88    8.14
  -4   4   0  379.16    7.85
  -4   4   0  367.08    7.81
   4   4   0  371.18    7.59
  -4  -4   0  373.89    7.60
   4  -4   0  357.51    7.14
  -4  -4   0  363.84    8.18
   4  -4   0  371.52    7.72
   4   4   1   64.33    2.27
  -4   4  -1   60.23    1.99
   4   4   1   63.82    1.82
  -4   4  -1   62.09    2.09
   4  -4   1   63.45    2.06
  -4  -4  -1   48.12    2.64
  -4  -4  -1   60.59    1.71
   4  -4   1   60.38    1.65
  -4  -4  -1   57.95    1.87
  -4   4  -2   33.33    2.02
   4   4   2   36.69    1.25
  -4   4  -2   40.58    1.66
   4   4   2   36.34    1.92
  -4  -4  -2   38.01    1.29
   4  -4   2   38.74    1.69
   4  -4   2   36.50    1.33
  -4  -4  -2   38.34    1.54
  -4   4  -3   18.59    1.33
  -4   4  -3   17.38    1.52
   4   4   3   21.48    1.78
   4   4   3   18.05    0.80
  -4  -4  -3   17.77    1.23
   4  -4   3   16.89    1.15
  -4  -4  -3   17.57    0.83
   4  -4   3   19.44    1.41
  -4  -4  -3   19.55    1.78
  -4   4  -4   98.65    3.29
   4   4   4   96.77    3.42
  -4  -4  -4   92.89    2.74
  -4  -4  -4   96.78    3.62
   4  -4   4   98.82    3.20
   4  -4   4   94.87    2.77
  -4   4  -5   13.25    1.51
  -4   4  -5   11.96    1.46
   4   4   5   17.11    1.24
   4  -4   5   13.96    1.66
  -4  -4  -5   13.20    1.70
  -4  -4  -5   14.28    1.50
   4  -4   5   14.85    1.41
   4   4   6   27.74    2.42
  -4   4  -6   28.59    1.92
  -4   4  -6   26.75    2.46
   4   4   6   28.31    1.62
   4  -4   6   28.83    2.05
  -4  -4  -6   25.77    2.78
   4  -4   6   29.68    1.94
  -4   4  -7    0.96    1.16
   4   4   7    1.06    1.66
   4   4   7    2.90    0.93
  -4   4  -7    5.60    1.94
  -4  -4  -7    3.59    1.31
   4  -4   7    1.45    1.38
  -4  -4  -7    0.80    1.95
   4  -4   7    2.10    1.19
   4  -4   7   -0.35    1.15
  -4   4  -8    3.94    1.50
   4   4   8    4.17    1.18
   4   4   8    2.51    1.78
   4  -4   8    7.07    1.58
   4  -4   8    5.62    1.72
  -4  -4  -8    5.54    1.78
  -4   4  -9    0.74    2.19
   4   4   9    1.21    2.15
   4   4   9    1.38    1.41
   4  -4   9    2.40    1.89
   4  -4   9    1.10    1.70
  -4  -4  -9    4.85    2.18
  -4   5  11    0.04    1.50
   4   5 -11   -2.61    1.32
  -4   5  11    2.57    1.62
  -4   5  11    4.50    1.79
  -4  -5  11    3.69    1.90
  -4  -5  11    0.45    1.49
  -4   5  10    2.13    1.29
   4   5 -10    2.44    1.29
  -4   5  10    2.52    1.41
  -4   5  10    2.51    1.32
  -4  -5  10    5.22    1.43
  -4  -5  10    1.22    1.66
  -4   5   9   25.36    1.98
  -4   5   9   29.30    1.90
   4   5  -9   24.25    2.74
   4   5  -9   23.15    2.29
  -4  -5   9   23.58    2.19
  -4  -5   9   26.42    2.48
  -4  -5   9   26.31    3.08
  -4   5   8   -0.55    0.81
   4   5  -8   -0.15    0.84
   4   5  -8    0.76    1.15
  -4   5   8    0.79    0.93
  -4  -5   8    0.87    1.09
  -4  -5   8    1.88    1.47
  -4  -5   8    0.41    1.00
  -4   5   7   25.97    1.53
  -4   5   7   26.81    1.28
   4   5  -7   30.66    1.82
   4   5  -7   27.27    2.19
  -4  -5   7   25.79    1.92
   4  -5  -7   27.33    1.54
  -4  -5   7   27.34    2.43
  -4  -5   7   24.54    1.86
   4   5  -6   11.82    1.34
  -4   5   6   14.57    1.20
   4   5  -6   11.31    1.29
  -4   5   6   13.34    0.84
  -4  -5   6   12.61    1.59
  -4  -5   6   14.33    1.84
   4  -5  -6   12.81    1.08
  -4  -5   6   15.65    1.52
   4   5  -5   18.40    1.28
   4   5  -5   19.64    1.68
  -4  -5   5   18.77    1.86
   4  -5  -5   21.53    1.16
  -4  -5   5   17.60    1.51
  -4   5   4   17.18    0.86
   4   5  -4   21.72    1.28
   4   5  -4   22.17    1.60
   4  -5  -4   21.29    1.14
  -4  -5   4   20.68    1.84
  -4  -5   4   17.27    1.42
  -4   5   3   52.57    1.58
   4   5  -3   48.81    1.78
   4   5  -3   44.22    1.96
  -4  -5   3   52.30    2.45
   4  -5  -3   44.93    1.58
  -4  -5   3   51.91    1.95
  -4   5   2   18.49    1.02
  -4   5   2   18.14    1.34
   4   5  -2   21.70    1.60
   4  -5  -2   21.84    1.24
   4  -5  -2   23.90    1.16
  -4  -5   2   17.63    1.24
  -4  -5   2   16.48    1.63
   4   5  -1   96.62    2.77
  -4   5   1   88.99    2.48
  -4   5   1   87.83    2.71
   4   5  -1   93.25    3.01
  -4  -5   1   92.79    2.61
  -4  -5   1   88.51    3.10
   4  -5  -1   94.85    2.66
   4  -5  -1   94.88    2.56
   4   5   0   53.41    2.31
  -4   5   0   56.34    2.00
   4   5   0   56.52    1.94
  -4   5   0   58.87    2.15
   4  -5   0   54.61    1.34
   4  -5   0   54.91    1.90
  -4  -5   0   56.60    2.49
  -4  -5   0   58.72    1.92
  -4   5  -1   74.53    2.50
  -4   5  -1   77.56    2.54
   4   5   1   79.73    2.29
   4   5   1   78.87    2.84
  -4  -5  -1   74.50    2.94
   4  -5   1   79.09    1.98
  -4  -5  -1   74.81    2.17
   4  -5   1   78.58    2.49
  -4  -5  -1   76.79    2.28
  -4   5  -2    8.45    1.03
  -4   5  -2    7.18    1.02
   4   5   2    8.87    0.91
   4   5   2    6.83    1.08
  -4  -5  -2    9.47    0.98
  -4  -5  -2    9.86    1.08
   4  -5   2    9.38    1.12
   4  -5   2    7.64    0.74
  -4  -5  -2    8.53    1.27
   4   5   3   33.70    2.11
   4   5   3   29.51    1.23
  -4   5  -3   21.33    1.62
  -4   5  -3   20.19    1.54
  -4  -5  -3   20.73    1.33
  -4  -5  -3   23.72    1.16
   4  -5   3   28.70    1.41
   4  -5   3   29.90    1.80
  -4  -5  -3   23.23    2.16
   4   5   4   11.02    2.55
  -4   5  -4   14.76    1.51
   4   5   4   13.36    0.83
  -4   5  -4   13.52    1.58
   4  -5   4   13.54    1.50
  -4  -5  -4   13.10    1.33
   4  -5   4   12.82    1.27
  -4  -5  -4   15.96    1.88
   4   5   5   13.31    1.65
  -4   5  -5   24.50    1.86
  -4   5  -5   23.22    2.22
  -4  -5  -5   24.07    1.67
   4  -5   5   15.96    1.67
   4  -5   5   16.39    1.51
  -4  -5  -5   22.98    2.84
  -4   5  -6    2.54    1.62
  -4   5  -6    2.67    1.19
   4   5   6    2.32    1.41
  -4  -5  -6    2.41    1.79
  -4  -5  -6    2.94    1.15
   4  -5   6    3.97    1.11
   4  -5   6    5.14    1.22
  -4   5  -7   25.06    2.61
   4   5   7   17.83    2.13
   4  -5   7   20.23    2.21
   4  -5   7   20.26    2.27
  -4  -5  -7   20.19    2.68
  -4   5  -8    4.80    1.68
   4   5   8    6.06    2.05
  -4  -5  -8    1.87    1.84
   4  -5   8    1.41    1.68
   4  -5   8    4.90    1.51
   4   6 -10   17.97    1.87
  -4   6  10   16.66    1.89
  -4   6  10   18.93    1.74
  -4  -6  10   15.77    1.81
  -4  -6  10   17.67    2.53
  -4   6   9    0.46    1.14
   4   6  -9    0.91    1.21
  -4   6   9    0.28    1.27
  -4  -6   9    1.68    1.26
  -4  -6   9   -2.51    2.23
  -4  -6   9    1.45    1.45
  -4   6   8    4.63    1.19
   4   6  -8    5.33    1.15
  -4   6   8    4.22    0.87
   4   6  -8    2.45    1.42
  -4  -6   8    3.37    2.03
  -4  -6   8    4.66    1.26
  -4  -6   8    4.65    1.44
   4   6  -7    8.24    1.27
   4   6  -7    9.58    1.57
  -4   6   7    9.54    1.11
  -4   6   7    9.61    0.96
  -4  -6   7    9.77    1.40
   4  -6  -7   10.87    1.45
  -4  -6   7   10.03    1.83
  -4  -6   7    6.55    1.01
   4   6  -6   64.27    3.00
  -4   6   6   63.78    2.17
   4   6  -6   66.55    2.58
   4  -6  -6   67.87    2.29
  -4  -6   6   65.63    2.86
  -4  -6   6   56.59    2.47
  -4  -6   6   64.05    3.21
   4   6  -5    8.97    1.00
   4   6  -5   10.38    1.32
  -4  -6   5   12.16    1.73
   4  -6  -5    9.11    1.22
  -4  -6   5   10.41    1.38
   4   6  -4   67.51    2.65
   4   6  -4   64.05    2.30
  -4   6   4   63.60    2.28
   4  -6  -4   63.71    2.18
  -4  -6   4   64.16    2.84
  -4  -6   4   62.79    2.45
  -4   6   3    7.50    0.88
  -4   6   3    6.67    1.10
   4   6  -3   10.90    1.30
   4   6  -3    9.47    1.10
   4  -6  -3   11.41    1.24
  -4  -6   3    9.84    1.15
  -4  -6   3    6.59    1.29
   4   6  -2   45.43    1.74
   4   6  -2   43.55    2.26
   4   6  -2   44.29    2.07
  -4   6   2   37.58    1.51
  -4   6   2   39.20    1.90
  -4  -6   2   36.61    2.26
   4  -6  -2   46.14    1.88
   4  -6  -2   45.22    1.66
  -4  -6   2   40.23    1.87
   4   6  -1    2.80    0.78
  -4   6   1    4.79    0.97
   4   6  -1    2.92    0.98
  -4   6   1    5.15    0.80
  -4  -6   1    4.61    0.87
   4  -6  -1    3.01    0.89
  -4  -6   1    4.68    1.24
   4  -6  -1    3.24    0.68
   4   6   0    4.11    1.00
  -4   6   0    5.18    1.01
  -4   6   0    5.46    1.09
   4  -6   0    2.90    0.75
  -4  -6   0    6.75    0.88
  -4  -6   0    4.63    1.15
   4  -6   0    3.50    0.92
  -4   6  -1   26.61    1.84
   4   6   1   30.38    1.56
   4   6   1   26.20    2.02
  -4   6  -1   26.49    1.68
   4  -6   1   26.96    1.57
  -4  -6  -1   28.45    1.50
  -4  -6  -1   28.28    2.30
   4  -6   1   25.36    1.04
  -4  -6  -1   28.31    1.55
   4   6   2   43.92    2.43
   4   6   2   47.84    1.84
  -4   6  -2   51.90    2.29
  -4   6  -2   51.39    2.30
   4  -6   2   52.39    2.21
   4  -6   2   47.37    1.60
  -4  -6  -2   53.23    2.95
  -4  -6  -2   51.20    1.96
  -4  -6  -2   53.42    1.89
   4   6   3   23.76    2.18
  -4   6  -3   28.65    2.01
   4   6   3   26.08    1.38
  -4   6  -3   26.15    1.91
   4  -6   3   26.52    1.45
  -4  -6  -3   22.66    2.37
  -4  -6  -3   29.11    1.49
  -4  -6  -3   27.01    1.51
   4  -6   3   27.91    1.88
   4   6   4  120.48    2.95
  -4   6  -4  115.91    3.96
   4   6   4  111.47    4.16
  -4   6  -4  116.29    3.66
  -4  -6  -4  113.84    3.13
  -4  -6  -4  114.30    4.34
   4  -6   4  119.73    3.31
   4  -6   4  120.19    3.88
   4   6   5   14.89    0.96
  -4   6  -5   15.50    1.64
  -4   6  -5   12.69    1.76
   4   6   5   14.46    2.04
   4  -6   5   16.04    1.44
  -4  -6  -5   12.44    1.26
  -4  -6  -5   12.15    2.16
   4  -6   5   14.97    1.91
  -4   6  -6   16.74    3.36
  -4   6  -6   20.80    2.56
   4   6   6   15.41    2.01
  -4  -6  -6   14.64    2.48
   4  -6   6   22.16    2.15
  -4  -6  -6   17.90    1.97
   4  -6   6   20.80    2.17
  -4   6  -7    0.82    1.65
   4   6   7    0.95    1.70
  -4  -6  -7    1.12    1.44
   4  -6   7   -0.98    1.38
   4  -6   7    2.82    1.51
   4   6   8   -3.44    2.07
  -4   6  -8    0.72    1.90
   4  -6   8    1.93    1.64
  -4   7   9   19.56    2.10
   4   7  -9   18.85    1.96
  -4   7   9   21.48    2.55
  -4   7   9   25.73    2.18
  -4  -7   9   19.53    2.49
  -4  -7   9   23.96    2.54
  -4   7   8    7.36    0.87
  -4   7   8    6.06    1.42
  -4   7   8    6.55    1.51
   4   7  -8    5.63    1.38
  -4  -7   8    7.53    1.71
  -4  -7   8    8.47    1.62
   4   7  -7   40.68    3.10
  -4   7   7   41.86    2.66
  -4   7   7   39.36    2.48
   4   7  -7   37.37    2.55
  -4  -7   7   45.95    2.75
  -4  -7   7   38.11    2.49
   4  -7  -7   41.56    2.38
  -4  -7   7   35.97    3.65
   4   7  -6   16.73    1.93
  -4   7   6   19.96    2.12
   4   7  -6   16.28    1.66
  -4  -7   6   17.16    2.02
  -4  -7   6   15.10    1.78
  -4  -7   6   20.75    2.46
   4  -7  -6   19.36    1.96
   4   7  -5   63.10    3.03
   4   7  -5   61.67    2.51
  -4   7   5   57.75    2.65
  -4  -7   5   62.97    2.83
  -4  -7   5   54.56    2.49
  -4  -7   5   56.79    3.22
   4  -7  -5   60.08    2.46
  -4   7   4   10.88    1.32
   4   7  -4   11.14    1.54
   4  -7  -4   13.05    1.58
  -4  -7   4   10.25    1.29
  -4  -7   4   14.72    1.57
  -4  -7   4    9.96    1.56
  -4   7   3   14.10    1.06
   4   7  -3   16.46    1.39
  -4   7   3   18.01    1.72
   4   7  -3   14.62    1.74
  -4  -7   3   16.67    2.00
   4  -7  -3   18.59    1.72
  -4  -7   3   12.63    2.07
   4  -7  -3   15.26    1.05
   4   7  -2   13.02    1.30
   4   7  -2   14.33    1.68
  -4   7   2   13.24    1.34
  -4   7   2   12.47    1.18
   4  -7  -2   14.12    1.41
  -4  -7   2   12.93    1.70
   4  -7  -2   13.58    1.25
  -4  -7   2   13.12    1.54
  -4   7   1    4.81    0.86
  -4   7   1    4.62    1.05
   4   7  -1    2.32    0.95
   4  -7  -1    2.41    0.77
  -4  -7   1    4.16    1.28
   4  -7  -1    3.56    1.06
  -4  -7   1    6.06    1.03
  -4   7   0   17.10    1.84
   4   7   0   16.60    2.39
  -4   7   0   21.62    1.67
   4   7   0   21.70    1.77
   4  -7   0   24.72    1.65
  -4  -7   0   19.52    2.40
  -4  -7   0   21.28    1.68
   4  -7   0   24.79    1.95
   4   7   1   42.55    2.40
  -4   7  -1   40.63    2.27
   4   7   1   37.20    1.98
  -4   7  -1   40.57    2.12
  -4  -7  -1   40.06    2.86
  -4  -7  -1   37.41    1.93
   4  -7   1   39.50    2.06
  -4  -7  -1   36.26    1.84
   4  -7   1   43.19    2.39
  -4   7  -2   13.07    1.57
   4   7   2   15.32    2.04
  -4   7  -2   16.32    1.78
  -4  -7  -2   12.68    1.99
  -4  -7  -2   13.69    1.51
   4  -7   2   11.88    1.46
   4  -7   2   16.44    1.09
  -4  -7  -2   14.90    1.44
  -4   7  -3   14.82    1.78
  -4   7  -3   16.10    1.74
   4   7   3   17.31    2.07
   4   7   3   17.18    1.56
   4  -7   3   18.33    1.92
   4  -7   3   14.48    1.35
  -4  -7  -3   13.19    1.45
  -4  -7  -3   15.04    2.24
  -4   7  -4   12.79    1.75
   4   7   4   19.41    1.48
   4   7   4   18.35    2.16
  -4   7  -4   15.68    1.86
   4  -7   4   15.03    1.88
  -4  -7  -4   12.79    2.13
   4  -7   4   16.54    1.61
  -4  -7  -4   13.87    1.53
   4   7   5   12.38    1.95
   4   7   5   12.02    1.32
  -4   7  -5   13.07    2.08
  -4   7  -5   13.09    1.79
  -4  -7  -5   12.22    3.00
   4  -7   5   16.61    1.51
  -4  -7  -5   13.16    1.31
   4  -7   5   13.85    1.67
   4   7   6    1.57    1.78
  -4   7  -6    5.35    1.88
   4  -7   6    3.60    1.42
   4  -7   6    2.14    1.37
   4   7   7   10.79    2.21
   4  -7   7    8.43    1.82
  -4   8   8    3.61    1.80
   4   8  -8    1.14    1.37
  -4   8   8   -1.52    1.48
  -4  -8   8    0.13    1.31
   4  -8  -8   -0.24    1.70
  -4  -8   8    2.22    1.57
   4   8  -7   -0.71    1.18
  -4   8   7    3.08    1.68
  -4  -8   7   -0.63    1.28
  -4  -8   7    1.63    1.34
   4  -8  -7    1.18    1.58
  -4   8   6   23.20    2.58
   4   8  -6   23.90    2.18
  -4  -8   6   22.86    2.36
   4  -8  -6   26.20    2.54
  -4  -8   6   22.59    2.17
  -4   8   5   13.11    1.68
   4   8  -5   11.70    1.99
   4   8  -5   11.63    1.38
   4  -8  -5   10.01    1.57
  -4  -8   5   13.23    2.09
  -4  -8   5   13.07    1.71
  -4  -8   5   14.87    1.61
   4   8  -4   18.34    1.63
   4   8  -4   20.03    2.08
  -4   8   4   21.90    2.20
  -4  -8   4   15.36    1.92
  -4  -8   4   15.88    2.03
   4  -8  -4   18.90    2.19
  -4  -8   4   12.75    2.03
  -4   8   3   11.18    1.41
   4   8  -3    6.46    1.04
   4   8  -3    9.65    1.55
  -4  -8   3   10.94    1.56
  -4  -8   3   11.30    2.06
   4  -8  -3    8.47    1.40
  -4  -8   3    8.63    1.29
   4   8  -2   33.68    2.45
   4   8  -2   28.60    2.14
  -4   8   2   25.14    2.26
  -4   8   2   27.66    1.54
   4  -8  -2   35.45    2.37
  -4  -8   2   27.27    2.77
   4  -8  -2   33.91    1.71
  -4  -8   2   26.71    2.07
   4   8  -1   18.54    2.09
  -4   8   1   20.70    2.17
  -4   8   1   20.69    1.63
   4   8  -1   20.45    1.84
   4   8  -1   16.49    2.16
  -4  -8   1   17.89    2.23
   4  -8  -1   19.31    2.26
   4  -8  -1   20.61    1.58
  -4  -8   1   20.64    2.36
  -4   8   0   12.69    1.37
   4   8   0    9.02    1.46
  -4   8   0   10.39    1.60
   4   8   0   11.32    1.38
   4  -8   0    9.32    1.19
   4  -8   0   12.24    1.68
  -4  -8   0   10.10    1.87
  -4  -8   0   13.89    1.74
   4   8   1   16.68    1.87
   4   8   1   17.19    1.89
  -4   8  -1   13.49    1.66
  -4   8  -1   16.56    1.82
  -4  -8  -1   14.05    1.39
  -4  -8  -1   14.60    1.65
   4  -8   1   18.96    2.01
   4  -8   1   14.71    1.47
  -4  -8  -1   13.60    2.00
  -4   8  -2   37.27    2.43
   4   8   2   35.30    2.81
  -4   8  -2   41.06    2.84
   4   8   2   37.61    2.18
   4  -8   2   33.46    2.75
  -4  -8  -2   41.49    2.28
   4  -8   2   37.15    2.94
  -4  -8  -2   39.81    3.84
  -4  -8  -2   36.73    2.04
   4   8   3   11.81    1.93
   4   8   3   10.44    1.27
  -4   8  -3    8.22    1.55
  -4   8  -3    6.98    1.69
   4  -8   3    9.91    1.56
   4  -8   3   10.83    1.37
  -4  -8  -3    5.46    2.10
  -4  -8  -3    7.18    1.14
  -4   8  -4   23.66    2.46
  -4   8  -4   20.50    2.18
   4   8   4   22.73    2.53
   4   8   4   22.78    3.00
   4  -8   4   28.02    2.48
   4  -8   4   23.08    1.98
   4   8   5    1.11    1.05
   4   8   5    2.25    1.78
   4  -8   5    2.74    1.35
   4  -8   5    3.17    1.58
   4   8   6    1.48    2.14
   4  -8   6    4.82    1.60
   4  -8   6    2.82    1.62
   4   9  -7    7.43    1.55
  -4  -9   7    7.51    1.93
  -4  -9   7    6.52    1.60
   4   9  -6    3.95    1.36
  -4  -9   6    0.47    1.69
   4  -9  -6    1.49    1.68
  -4  -9   6    0.70    1.24
   4   9  -5    6.25    1.29
  -4  -9   5    5.46    1.78
  -4  -9   5    4.80    1.39
   4  -9  -5    6.44    1.76
  -4   9   4    9.46    1.77
   4   9  -4   10.99    1.44
  -4  -9   4   12.78    1.67
   4  -9  -4   12.69    1.94
  -4  -9   4   12.30    1.68
   4   9  -3   11.74    1.34
  -4   9   3    8.48    1.71
   4   9  -3   13.87    2.03
   4  -9  -3   13.44    1.93
  -4  -9   3   12.61    1.55
  -4  -9   3   13.89    1.80
   4   9  -2   36.23    3.01
  -4   9   2   29.78    2.70
   4   9  -2   34.25    2.05
  -4  -9   2   33.83    2.52
  -4  -9   2   38.44    3.89
   4  -9  -2   33.60    1.88
   4  -9  -2   34.17    2.93
  -4   9   1   37.40    2.96
   4   9  -1   38.49    2.88
   4   9  -1   35.85    2.13
   4  -9  -1   41.97    3.29
   4  -9  -1   45.14    2.16
  -4  -9   1   40.41    4.20
  -4  -9   1   36.87    2.55
  -4  -9   1   48.68    2.71
   4   9   0   31.72    2.72
   4   9   0   33.75    2.77
  -4  -9   0   33.35    2.42
  -4  -9   0   31.79    2.39
   4  -9   0   36.78    2.22
   4  -9   0   33.79    3.13
   4   9   1   31.64    2.56
   4   9   1   29.63    2.81
  -4   9  -1   25.33    2.35
  -4  -9  -1   30.07    2.42
   4  -9   1   29.55    2.83
   4  -9   1   27.98    3.40
  -4  -9  -1   30.06    2.22
  -4   9  -2    5.71    1.64
   4   9   2    6.26    1.65
   4   9   2    7.86    1.52
  -4  -9  -2    3.13    2.63
  -4  -9  -2    5.77    1.48
   4  -9   2    5.09    2.16
   4  -9   2    7.54    1.53
   4   9   3    4.02    1.49
   4   9   3    5.73    1.92
  -4   9  -3    3.10    1.82
   4  -9   3    4.80    1.58
  -4  -9  -3    5.28    1.28
   4   9   4    3.87    1.45
   4   9   4    2.97    2.00
   4  -9   4    0.77    1.61
   4  10  -5    2.22    1.39
   4 -10  -5   -0.13    2.00
  -4 -10   5    1.11    1.47
  -4 -10   5    0.01    1.77
   4  10  -4    7.20    1.42
  -4 -10   4    5.57    1.49
  -4 -10   4    9.75    2.11
   4 -10  -4    8.09    2.21
  -4 -10   3    4.21    1.48
   4 -10  -3    7.79    2.21
  -4 -10   3    0.78    1.69
   4  10  -2   16.56    1.70
  -4 -10   2   12.45    1.85
  -4 -10   2   13.66    2.01
   4 -10  -2   10.42    2.35
   4 -10  -2   15.68    1.53
   4  10  -1   11.49    1.40
   4 -10  -1   13.33    1.56
  -4 -10   1   16.13    1.96
   4 -10  -1   12.63    2.47
   4  10   0    8.54    2.03
   4  10   0    5.72    1.28
  -4 -10   0    8.20    1.83
   4 -10   0    8.37    1.59
  -4 -10   0    5.36    1.56
   4 -10   0    6.82    2.48
   4  10   1    4.92    1.88
   4  10   1    5.14    1.90
  -4 -10  -1    7.88    1.62
  -4 -10  -1    6.16    1.58
  -4 -10  -1    2.79    1.53
   4 -10   1    7.45    1.73
   4 -10   1   -0.11    3.51
   4  10   2    2.22    1.95
   4  10   2    2.24    1.87
  -4 -10  -2    2.80    1.63
   4 -10   2   -0.71    1.61
  -5   0  12   11.85    1.91
  -5   0  12   10.97    1.76
  -5   0  11    1.21    1.28
  -5   0  11   -0.04    1.16
  -5   0  11   -1.07    1.38
  -5   0  11    2.38    1.52
  -5   0  10   10.24    1.74
  -5   0  10   10.40    1.54
  -5   0  10   13.69    1.47
  -5   0  10   12.60    1.36
  -5   0   9   -0.18    0.74
  -5   0   9   -0.35    0.93
  -5   0   9    1.32    0.91
   5   0  -9    1.05    1.05
  -5   0   9   -0.41    0.91
  -5   0   8   50.38    2.17
  -5   0   8   44.58    1.76
  -5   0   8   46.57    1.98
   5   0  -8   45.12    2.04
   5   0  -7    0.17    0.62
  -5   0   7   -1.41    0.61
  -5   0   7    0.21    0.65
   5   0  -6  119.75    3.11
  -5   0   6  119.56    2.81
  -5   0   6  117.13    3.25
  -5   0   5    0.08    0.45
  -5   0   5    0.51    0.40
   5   0  -5   -0.19    0.45
  -5   0   4  468.35    9.56
  -5   0   4  459.73    9.00
   5   0  -4  469.69    9.37
  -5   0   3   -0.04    0.26
  -5   0   3   -0.26    0.35
   5   0  -3   -0.40    0.31
   5   0  -2  194.31    4.13
  -5   0   2  193.29    4.08
  -5   0   2  194.17    4.44
   5   0  -1   -0.64    0.28
  -5   0   1   -0.04    0.45
  -5   0   1   -0.08    0.33
   5   0   0  454.93    9.41
   5   0   0  472.04    9.55
  -5   0   0  468.32    9.60
  -5   0   0  483.20    9.79
   5   0   1    0.25    0.51
  -5   0  -1    0.26    0.53
  -5   0  -1    0.40    0.53
   5   0   1    0.07    0.41
   5   0   2  685.05   14.09
  -5   0  -2  677.76   13.79
  -5   0  -2  684.68   13.87
   5   0   2  704.23   14.04
  -5   0  -3   -0.26    0.35
   5   0   3   -0.87    0.64
  -5   0  -3   -0.74    0.70
   5   0   3    0.11    0.53
   5   0   4   58.56    2.25
  -5   0  -4   48.62    2.20
   5   0   4   59.74    2.48
  -5   0  -4   47.31    1.27
   5   0   5    0.83    0.98
  -5   0  -5   -0.19    0.92
   5   0   5    0.31    0.74
   5   0   6   24.55    2.08
   5   0   6   28.81    2.28
  -5   0  -6   27.11    2.23
   5   0   7   -0.19    1.28
   5   0   7   -1.86    0.99
  -5   0  -7   -1.06    1.42
  -5   0  -8    3.87    1.99
   5   0   8    3.03    1.74
   5   0   8    1.75    1.36
   5   0   9    0.51    2.05
   5   0   9    2.50    1.62
  -5   1  12    0.44    1.70
  -5   1  12    0.17    1.62
  -5   1  12   -0.77    1.56
  -5  -1  12   -0.13    1.57
  -5  -1  12    3.02    1.98
  -5  -1  12    1.32    1.68
  -5   1  11   17.66    1.79
  -5   1  11   18.25    2.31
  -5   1  11   15.88    1.96
  -5   1  11   17.88    1.89
  -5  -1  11   17.42    2.01
  -5  -1  11   17.11    1.81
  -5  -1  11   17.26    1.71
  -5   1  10    1.73    1.28
   5   1 -10   -0.14    1.04
  -5   1  10    2.21    1.13
  -5   1  10    0.26    0.94
  -5   1  10    2.35    1.15
  -5  -1  10    2.58    1.17
  -5  -1  10    0.51    0.99
  -5  -1  10    2.07    1.27
  -5  -1  10    2.72    1.21
  -5   1   9   42.00    2.21
   5   1  -9   45.82    2.24
  -5   1   9   37.66    2.06
  -5   1   9   43.06    2.07
  -5   1   9   41.81    1.85
  -5  -1   9   42.14    2.49
  -5  -1   9   43.22    2.24
  -5   1   8   16.39    1.52
  -5   1   8   14.31    1.40
  -5   1   8   14.02    1.15
   5   1  -8   16.20    1.56
  -5  -1   8   12.90    1.46
   5  -1  -8   12.95    1.44
  -5  -1   8   13.92    1.50
  -5   1   7    5.51    0.80
  -5   1   7    7.50    1.00
  -5   1   7    7.33    0.76
   5   1  -7    3.79    0.80
   5  -1  -7    3.65    0.77
  -5  -1   7    7.70    1.04
  -5  -1   7    4.53    0.83
   5   1  -6   27.64    1.41
  -5   1   6   28.48    1.24
  -5   1   6   27.25    0.90
  -5   1   6   28.70    1.51
  -5   1   6   25.31    0.92
  -5  -1   6   25.61    1.34
  -5  -1   6   27.75    1.55
   5  -1  -6   29.62    1.37
   5   1  -5  132.45    3.26
  -5  -1   5  126.00    3.33
   5  -1  -5  134.33    3.14
  -5  -1   5  125.87    3.09
   5   1  -4   12.85    0.86
  -5  -1   4   11.57    0.87
   5  -1  -4   12.55    0.73
  -5  -1   4   11.64    0.92
  -5   1   3  141.58    3.41
   5   1  -3  139.44    3.20
  -5  -1   3  138.35    3.42
   5  -1  -3  139.82    3.05
  -5  -1   3  142.73    3.26
   5   1  -2    2.76    0.49
  -5   1   2    3.76    0.63
  -5  -1   2    4.10    0.58
  -5  -1   2    4.30    0.57
   5  -1  -2    3.88    0.45
   5   1  -1  141.05    3.40
  -5   1   1  114.28    2.96
   5  -1  -1  141.11    3.20
  -5  -1   1  116.74    2.99
  -5  -1   1  114.13    2.78
  -5  -1   1  112.61    2.87
   5  -1  -1  141.39    3.45
  -5   1   0    5.59    0.70
   5   1   0    8.66    0.90
  -5  -1   0    6.80    0.80
  -5  -1   0    7.83    0.92
   5  -1   0    7.83    0.76
   5  -1   0    7.42    0.71
  -5  -1   0    5.74    0.58
   5   1   1    8.35    0.85
  -5   1  -1   16.87    1.17
   5   1   1   11.28    1.08
   5  -1   1    9.73    0.88
  -5  -1  -1   14.74    0.77
  -5  -1  -1   14.31    1.10
   5  -1   1   10.21    0.94
  -5  -1  -1   14.71    1.16
   5   1   2    0.10    0.56
  -5   1  -2    1.12    0.65
   5   1   2    0.30    0.44
   5  -1   2    0.97    0.50
  -5  -1  -2    0.71    0.35
  -5  -1  -2    0.76    0.68
   5  -1   2    0.98    0.49
  -5  -1  -2    0.76    0.55
  -5   1  -3  181.15    3.86
   5   1   3  178.45    4.61
  -5   1  -3  183.12    4.59
   5   1   3  178.87    4.40
  -5  -1  -3  151.51    5.39
  -5  -1  -3  179.30    3.60
   5  -1   3  172.45    4.52
   5  -1   3  175.23    4.43
  -5  -1  -3  183.26    4.67
  -5   1  -4   15.30    0.93
  -5   1  -4   13.88    1.58
   5   1   4   14.36    1.27
   5   1   4   16.07    1.61
   5  -1   4   15.08    1.46
  -5  -1  -4   15.27    1.49
  -5  -1  -4   16.94    1.80
   5  -1   4   16.12    1.38
  -5   1  -5   81.42    2.12
   5   1   5   81.41    3.21
  -5   1  -5   83.53    3.11
   5   1   5   81.73    2.75
  -5  -1  -5   89.40    3.07
   5  -1   5   86.38    2.91
   5  -1   5   81.51    3.13
  -5   1  -6   10.89    0.91
   5   1   6   11.26    1.30
   5   1   6    8.23    1.37
  -5   1  -6   11.29    1.63
   5  -1   6   10.45    1.33
   5  -1   6   13.62    1.64
  -5  -1  -6   12.27    1.49
   5   1   7   47.29    2.49
   5   1   7   49.52    3.19
  -5   1  -7   45.84    3.00
  -5  -1  -7   41.61    2.89
   5  -1   7   53.39    2.69
   5  -1   7   45.00    2.81
   5  -1   7   48.53    2.86
   5   1   8    2.77    1.74
   5   1   8    3.21    1.31
  -5   1  -8    2.57    2.05
  -5  -1  -8    7.72    2.03
   5  -1   8    3.38    1.44
   5  -1   8    3.73    1.63
   5   1   9    2.38    1.94
   5   1   9    0.55    1.56
   5  -1   9   -2.14    1.89
   5  -1   9    2.32    1.57
  -5   2  12    4.48    1.56
  -5   2  12    4.44    1.80
  -5   2  12    5.81    1.86
  -5  -2  12    6.73    1.94
  -5  -2  12    5.36    1.85
  -5  -2  12    2.61    1.72
  -5   2  11    0.83    1.50
  -5   2  11    4.25    1.49
   5   2 -11    5.38    1.46
  -5   2  11    3.78    1.34
  -5   2  11    1.61    1.36
  -5  -2  11    1.96    1.37
  -5  -2  11    2.42    1.47
  -5  -2  11    0.09    1.54
  -5   2  10   16.15    1.53
   5   2 -10   12.58    1.49
  -5   2  10   18.00    1.88
  -5   2  10   18.55    2.03
  -5   2  10   14.22    1.66
  -5  -2  10   14.49    1.69
  -5  -2  10   13.50    1.71
  -5  -2  10   10.68    1.64
  -5   2   9    5.92    0.92
   5   2  -9    6.70    1.11
  -5   2   9    5.20    1.08
  -5   2   9    7.52    1.12
  -5   2   9    7.24    1.03
  -5  -2   9    6.25    1.26
  -5  -2   9    7.46    1.17
  -5  -2   9    7.83    1.39
  -5   2   8   79.01    2.79
   5   2  -8   68.13    2.67
  -5   2   8   82.08    2.54
  -5   2   8   75.35    2.19
  -5  -2   8   83.02    2.92
  -5  -2   8   81.41    2.74
   5   2  -7   13.99    1.39
  -5   2   7   11.79    0.74
  -5   2   7   12.27    1.32
  -5   2   7   11.59    1.13
  -5  -2   7   13.21    1.40
  -5  -2   7   14.23    1.46
   5  -2  -7   12.96    1.21
   5   2  -6  132.34    3.45
  -5   2   6  126.22    3.03
   5  -2  -6  130.69    3.17
  -5  -2   6  131.53    3.46
  -5  -2   6  128.15    3.55
   5   2  -5   13.27    1.00
   5   2  -5   12.44    1.20
  -5  -2   5   12.88    1.17
  -5  -2   5   11.42    1.14
   5  -2  -5   12.52    0.88
  -5   2   4   92.15    2.50
   5   2  -4   90.48    2.69
   5   2  -4   96.95    2.52
   5  -2  -4   93.38    2.22
  -5  -2   4   94.87    2.64
  -5  -2   4   93.70    2.63
   5   2  -3   13.29    1.01
  -5   2   3   14.86    1.00
   5   2  -3   13.45    0.96
  -5  -2   3   14.45    1.04
  -5  -2   3   13.56    0.95
   5  -2  -3   13.64    0.66
   5   2  -2   81.54    2.33
  -5   2   2   73.42    2.15
  -5  -2   2   75.47    2.14
   5  -2  -2   81.32    1.88
  -5  -2   2   71.92    2.21
   5   2  -1    0.05    0.53
  -5   2   1    2.23    0.58
   5  -2  -1    1.37    0.35
  -5  -2   1    1.10    0.57
  -5  -2   1    1.00    0.56
  -5  -2   1    1.33    0.38
   5  -2  -1    1.65    0.48
  -5   2   0  214.01    4.97
   5   2   0  204.22    4.92
   5  -2   0  210.46    4.79
   5  -2   0  203.34    4.54
  -5  -2   0  218.61    4.96
  -5  -2   0  215.98    5.05
  -5  -2   0  217.17    4.63
  -5   2  -1   52.74    1.96
   5   2   1   53.13    2.09
  -5  -2  -1   51.87    1.51
   5  -2   1   54.58    1.78
  -5  -2  -1   52.47    1.87
   5  -2   1   55.37    1.91
  -5  -2  -1   52.26    2.07
   5   2   2  230.43    5.57
  -5   2  -2  214.11    5.21
   5   2   2  230.68    5.23
  -5   2  -2  213.05    4.62
  -5  -2  -2  207.63    4.27
   5  -2   2  222.21    5.29
  -5  -2  -2  193.09    5.65
  -5  -2  -2  210.76    4.90
   5  -2   2  223.74    5.32
  -5   2  -3    5.55    0.99
   5   2   3    4.19    0.93
  -5   2  -3    4.61    0.66
   5   2   3    5.80    0.78
  -5  -2  -3    2.99    0.77
  -5  -2  -3    5.58    0.99
   5  -2   3    3.40    0.69
   5  -2   3    5.05    0.85
  -5   2  -4    5.40    1.07
   5   2   4   10.48    1.15
  -5   2  -4    6.75    0.77
   5   2   4   11.98    1.36
  -5  -2  -4   10.98    1.47
   5  -2   4   14.29    1.38
  -5  -2  -4    7.90    1.09
   5  -2   4   11.83    1.54
   5   2   5    1.08    0.74
  -5   2  -5    0.38    1.03
  -5   2  -5    0.84    0.64
   5  -2   5    0.50    0.88
  -5  -2  -5    0.03    0.97
   5  -2   5    0.36    0.92
  -5  -2  -5    0.58    1.14
  -5   2  -6   45.50    1.77
   5   2   6   44.02    2.17
   5   2   6   40.87    2.55
  -5   2  -6   42.23    2.74
  -5  -2  -6   43.07    2.48
   5  -2   6   41.40    2.49
   5  -2   6   41.90    2.36
   5  -2   6   39.47    2.33
   5   2   7    3.58    1.32
  -5   2  -7    6.21    0.93
  -5   2  -7    4.61    1.81
   5  -2   7    6.46    1.48
   5  -2   7    4.67    1.41
   5  -2   7    3.38    1.19
  -5  -2  -7    5.34    1.54
   5   2   8   28.86    2.96
  -5   2  -8   26.32    1.73
   5   2   8   24.50    2.45
  -5  -2  -8   27.59    3.24
   5  -2   8   24.95    2.70
   5  -2   8   25.45    2.56
   5   2   9    4.60    1.68
   5   2   9    5.06    2.04
   5  -2   9    4.57    1.74
   5  -2   9    1.83    2.01
  -5  -2  -9    5.95    2.49
   5   3 -11   20.34    1.87
  -5   3  11   24.73    2.71
  -5   3  11   27.94    2.29
  -5   3  11   24.66    2.57
  -5   3  11   25.27    2.25
  -5  -3  11   21.95    2.84
  -5  -3  11   24.24    2.58
  -5   3  10    2.61    1.11
   5   3 -10    1.90    1.20
  -5   3  10    2.05    1.16
  -5   3  10    4.58    1.26
  -5   3  10    4.05    1.21
  -5  -3  10    0.51    1.74
  -5  -3  10    3.89    1.41
  -5  -3  10    4.23    1.30
  -5   3   9   36.92    2.45
   5   3  -9   35.60    2.24
  -5   3   9   36.37    1.76
  -5   3   9   38.79    1.87
  -5   3   9   37.64    1.97
  -5  -3   9   35.21    2.22
  -5  -3   9   33.50    2.34
  -5  -3   9   36.79    2.22
   5   3  -8   19.25    1.82
  -5   3   8   18.98    1.47
  -5   3   8   16.53    1.08
   5   3  -8   16.78    1.64
  -5  -3   8   21.01    1.91
  -5  -3   8   18.97    1.70
  -5  -3   8   20.10    1.84
  -5  -3   8   22.39    2.06
  -5   3   7   35.39    1.13
   5   3  -7   42.83    1.97
   5   3  -7   41.50    2.22
  -5   3   7   39.62    1.51
  -5  -3   7   39.49    2.02
  -5  -3   7   29.11    2.45
   5   3  -6    7.95    1.11
  -5   3   6    5.83    0.77
   5   3  -6    7.13    0.88
  -5  -3   6    5.75    1.11
  -5  -3   6    6.84    0.99
   5   3  -5   32.25    1.49
  -5   3   5   37.08    1.44
   5   3  -5   28.50    1.61
   5  -3  -5   29.52    1.10
  -5  -3   5   37.58    1.72
  -5  -3   5   34.29    1.85
   5   3  -4    5.40    0.53
   5   3  -4    5.83    0.90
  -5   3   4    6.28    0.76
  -5  -3   4    6.62    0.79
  -5  -3   4    7.01    0.93
   5  -3  -4    5.71    0.59
   5   3  -3  300.33    6.67
  -5   3   3  300.15    6.36
   5   3  -3  305.07    6.70
  -5  -3   3  304.74    6.60
  -5  -3   3  298.48    6.71
   5  -3  -3  309.62    5.95
   5   3  -2   33.51    1.42
  -5   3   2   33.81    1.44
   5   3  -2   32.81    1.60
   5  -3  -2   30.77    1.21
  -5  -3   2   38.42    1.75
  -5  -3   2   38.18    1.49
   5   3  -1   94.50    2.86
  -5   3   1   95.67    2.65
   5   3  -1   95.33    2.54
   5  -3  -1   95.38    2.64
  -5  -3   1   95.28    2.84
  -5  -3   1   88.34    2.45
  -5   3   0    1.03    0.59
   5   3   0    1.61    0.71
   5   3   0    1.51    0.45
  -5  -3   0    0.36    0.54
  -5  -3   0    1.41    0.46
  -5  -3   0    1.91    0.74
   5  -3   0    1.26    0.52
   5   3   1   56.02    2.27
  -5   3  -1   57.25    2.14
  -5   3  -1   59.50    1.94
   5  -3   1   55.92    1.99
  -5  -3  -1   57.00    1.67
  -5  -3  -1   56.99    1.99
  -5  -3  -1   52.99    2.31
  -5   3  -2   33.76    1.51
   5   3   2   32.34    1.79
  -5   3  -2   34.24    2.19
  -5  -3  -2   30.17    1.56
   5  -3   2   34.42    1.72
  -5  -3  -2   31.02    1.13
   5  -3   2   32.51    1.54
  -5  -3  -2   31.94    2.65
  -5   3  -3   57.51    2.00
   5   3   3   49.14    2.33
  -5   3  -3   55.00    2.35
  -5  -3  -3   54.09    2.13
  -5  -3  -3   54.02    1.37
   5  -3   3   46.05    2.02
   5  -3   3   44.68    2.08
  -5  -3  -3   60.04    2.68
  -5   3  -4    0.39    0.65
  -5   3  -4    0.98    0.92
   5   3   4    0.36    0.62
   5   3   4    0.12    0.92
  -5  -3  -4    1.72    1.19
   5  -3   4    1.38    0.94
  -5  -3  -4    0.66    0.79
   5  -3   4    1.66    0.73
   5  -3   4    0.88    0.77
  -5   3  -5   80.85    3.32
   5   3   5   77.21    2.59
   5   3   5   75.48    3.25
  -5   3  -5   80.16    2.54
  -5  -3  -5   84.62    2.96
   5  -3   5   77.67    2.74
   5  -3   5   81.10    2.92
   5  -3   5   75.68    3.21
  -5  -3  -5   78.48    3.59
  -5   3  -6    4.77    1.07
   5   3   6    4.80    1.43
  -5   3  -6    4.77    1.54
   5   3   6    4.83    1.01
   5  -3   6    5.12    1.18
  -5  -3  -6    4.29    1.65
   5  -3   6    5.34    1.20
   5  -3   6    5.71    1.06
  -5  -3  -6    3.50    1.28
  -5   3  -7   37.96    3.33
   5   3   7   38.72    3.05
  -5   3  -7   41.62    2.28
   5   3   7   38.62    2.33
   5  -3   7   41.92    2.60
  -5  -3  -7   45.60    2.92
   5  -3   7   41.05    2.92
   5  -3   7   41.92    2.77
   5   3   8   -0.13    1.78
   5   3   8    0.56    1.38
  -5   3  -8    2.09    1.39
  -5  -3  -8   -0.36    1.90
   5  -3   8    0.21    1.41
   5  -3   8    0.75    1.69
  -5   4  11    2.81    1.64
  -5   4  11    2.81    1.33
   5   4 -11    0.34    1.50
  -5   4  11    5.05    1.23
  -5   4  11    1.81    1.49
  -5  -4  11    0.04    1.43
  -5  -4  11   -1.29    1.58
  -5   4  10    9.80    1.21
  -5   4  10    9.80    1.50
   5   4 -10    7.91    1.35
  -5   4  10    6.29    1.34
   5   4 -10    4.24    1.74
  -5   4  10    6.09    1.19
  -5  -4  10    8.48    1.66
  -5  -4  10    6.30    2.14
  -5  -4  10    5.49    1.37
  -5   4   9   -0.14    1.07
  -5   4   9   -1.02    0.89
   5   4  -9    0.54    1.30
  -5   4   9    0.07    0.83
  -5   4   9    1.66    1.01
   5   4  -9   -0.62    1.08
  -5  -4   9    0.81    1.56
  -5  -4   9    2.28    1.12
  -5  -4   9    0.32    1.15
  -5   4   8   35.62    1.40
  -5   4   8   31.04    1.55
  -5   4   8   33.14    1.52
   5   4  -8   31.20    2.41
  -5   4   8   30.52    1.64
   5   4  -8   30.15    1.92
  -5  -4   8   31.10    2.16
  -5  -4   8   34.63    2.22
  -5  -4   8   32.16    2.58
  -5   4   7    4.48    0.69
   5   4  -7    3.02    0.88
  -5   4   7    2.05    0.63
   5   4  -7    1.70    0.93
  -5   4   7    2.49    0.54
  -5  -4   7    2.12    0.90
  -5  -4   7    5.38    1.33
  -5   4   6   48.89    1.71
   5   4  -6   53.32    2.19
   5   4  -6   61.79    2.50
  -5  -4   6   53.56    2.19
  -5  -4   6   51.94    2.47
   5   4  -5    4.70    0.86
   5   4  -5    3.55    0.75
  -5   4   5    3.77    0.64
  -5  -4   5    4.43    1.08
  -5  -4   5    4.18    0.85
   5   4  -4   16.08    1.13
   5   4  -4   12.70    1.32
  -5   4   4    9.19    0.90
  -5  -4   4    8.77    1.26
  -5  -4   4    9.72    1.17
   5   4  -3    5.57    0.86
   5   4  -3    3.26    0.62
   5   4  -3    3.59    0.83
  -5   4   3    4.23    0.68
   5  -4  -3    3.57    0.47
  -5  -4   3    3.08    0.88
  -5  -4   3    3.97    0.76
   5   4  -2   72.16    2.60
  -5   4   2   79.49    2.31
   5   4  -2   72.63    2.31
   5  -4  -2   70.74    2.13
  -5  -4   2   80.14    2.37
  -5  -4   2   74.89    2.76
   5  -4  -2   69.78    1.92
  -5   4   1    7.67    0.98
   5   4  -1    8.80    1.10
   5   4  -1    8.63    1.02
   5  -4  -1    8.72    1.01
  -5  -4   1    6.92    0.80
  -5  -4   1    8.05    1.15
  -5   4   0  203.99    5.46
   5   4   0  215.07    4.84
  -5   4   0  225.67    5.23
   5   4   0  219.28    5.46
  -5  -4   0  225.65    4.92
  -5  -4   0  226.25    5.16
   5  -4   0  221.37    5.08
  -5  -4   0  229.01    5.65
   5  -4   0  212.93    4.45
  -5   4  -1    6.84    1.00
  -5   4  -1    7.43    0.97
   5   4   1    4.19    0.82
   5   4   1    5.85    0.69
  -5  -4  -1    6.22    0.70
  -5  -4  -1    9.00    1.25
   5  -4   1    7.11    0.73
   5  -4   1    7.86    0.95
  -5  -4  -1    6.65    0.88
   5   4   2  172.64    3.83
   5   4   2  177.18    4.90
  -5   4  -2  155.93    4.04
  -5   4  -2  161.41    4.33
  -5  -4  -2  159.77    4.02
   5  -4   2  175.53    4.51
  -5  -4  -2  158.64    3.55
   5  -4   2  170.78    3.97
  -5  -4  -2  165.63    4.63
   5   4   3    0.81    1.04
  -5   4  -3    1.99    0.80
  -5   4  -3    0.40    0.83
  -5  -4  -3    1.93    1.25
  -5  -4  -3    0.26    0.76
   5  -4   3    0.78    0.68
   5  -4   3   -0.12    0.58
  -5  -4  -3    0.99    0.47
  -5   4  -4   20.53    2.03
  -5   4  -4   22.17    1.64
   5   4   4   27.04    2.60
   5  -4   4   27.90    1.60
   5  -4   4   22.20    2.64
  -5  -4  -4   23.63    2.45
  -5   4  -5    9.14    1.18
   5   4   5    9.06    1.52
  -5   4  -5    7.43    1.52
  -5  -4  -5    9.63    1.37
   5  -4   5    7.54    1.07
  -5  -4  -5    8.04    1.69
   5  -4   5    8.88    1.27
   5  -4   5    7.88    1.38
  -5   4  -6   20.38    2.02
   5   4   6   15.19    1.63
   5   4   6   15.33    1.85
  -5   4  -6   15.39    2.02
   5  -4   6   13.23    1.58
  -5  -4  -6   15.55    2.23
  -5  -4  -6   21.92    2.24
   5  -4   6   13.33    1.71
   5  -4   6   16.26    1.62
   5   4   7    1.08    1.80
  -5   4  -7    0.91    1.31
   5   4   7    0.92    1.05
  -5  -4  -7   -1.68    1.55
   5  -4   7   -2.08    1.58
   5  -4   7    0.87    1.21
   5  -4   7   -1.55    1.32
   5   4   8   13.03    2.38
   5   4   8   14.90    1.90
  -5   4  -8   14.15    1.76
  -5  -4  -8   15.42    2.31
   5  -4   8   13.87    1.97
   5  -4   8   11.98    1.93
  -5   5  10    7.10    1.32
   5   5 -10    6.88    1.44
  -5   5  10    3.89    1.31
  -5   5  10    4.62    1.47
  -5  -5  10    4.96    1.51
  -5  -5  10    2.37    1.57
  -5  -5  10    1.31    2.50
   5   5  -9   15.35    1.98
  -5   5   9   16.47    1.65
   5   5  -9   16.96    1.67
  -5  -5   9   15.21    2.37
  -5  -5   9   13.24    2.00
  -5  -5   9   15.64    1.70
  -5   5   8    7.56    0.92
   5   5  -8    6.43    1.54
   5   5  -8    5.04    1.03
  -5   5   8    5.27    0.82
  -5  -5   8    4.16    1.21
  -5  -5   8    5.54    1.77
  -5  -5   8    6.05    1.26
   5   5  -7   27.24    1.80
  -5   5   7   25.23    1.26
   5   5  -7   29.87    2.26
  -5  -5   7   24.38    2.06
  -5  -5   7   24.06    1.90
  -5  -5   7   27.64    2.51
   5   5  -6   10.21    1.20
   5   5  -6    9.40    1.29
  -5   5   6   10.36    0.96
  -5  -5   6   10.35    1.49
  -5  -5   6    8.70    1.08
   5  -5  -6    9.12    0.80
   5   5  -5   47.57    1.97
   5   5  -5   46.48    2.26
  -5   5   5   54.32    1.71
   5  -5  -5   45.82    1.39
  -5  -5   5   49.68    2.53
  -5  -5   5   50.55    2.20
   5   5  -4   34.20    1.89
   5   5  -4   31.99    1.61
  -5   5   4   30.21    1.27
  -5  -5   4   32.06    1.80
  -5  -5   4   30.00    2.16
   5  -5  -4   33.72    1.24
   5   5  -3  151.02    3.80
   5   5  -3  150.43    4.02
  -5   5   3  154.56    3.63
   5  -5  -3  146.68    3.44
  -5  -5   3  154.18    4.00
  -5  -5   3  146.87    4.40
   5   5  -2   25.30    1.77
   5   5  -2   22.90    1.56
  -5   5   2   22.13    1.30
  -5  -5   2   24.26    1.49
  -5  -5   2   25.09    1.93
   5  -5  -2   25.70    1.36
   5  -5  -2   25.18    1.33
   5   5  -1   82.47    2.95
  -5   5   1   86.64    2.76
  -5   5   1   85.04    2.57
   5   5  -1   83.75    2.61
  -5  -5   1   81.92    3.14
   5  -5  -1   84.35    2.54
  -5  -5   1   83.46    2.55
   5   5   0    6.46    1.17
  -5   5   0    5.37    0.97
   5   5   0    5.97    0.85
  -5  -5   0    4.98    1.13
   5  -5   0    5.36    0.84
  -5  -5   0    5.15    0.91
   5  -5   0    5.65    0.50
  -5  -5   0    4.96    0.84
   5   5   1   48.29    2.48
  -5   5  -1   49.13    2.12
   5   5   1   47.28    1.78
  -5   5  -1   49.72    2.14
  -5  -5  -1   45.65    1.97
  -5  -5  -1   48.92    1.78
  -5  -5  -1   45.85    2.57
   5  -5   1   47.49    1.47
   5  -5   1   48.17    2.02
   5   5   2   40.96    1.55
  -5   5  -2   39.90    2.08
   5   5   2   37.97    2.41
  -5   5  -2   41.41    2.10
  -5  -5  -2   44.45    2.56
   5  -5   2   40.16    1.52
  -5  -5  -2   43.35    1.88
  -5  -5  -2   43.49    1.61
   5  -5   2   44.00    2.05
  -5   5  -3   39.32    2.26
  -5   5  -3   40.47    2.10
   5   5   3   40.45    3.07
   5   5   3   37.43    1.38
  -5  -5  -3   41.98    1.47
   5  -5   3   35.06    1.71
   5  -5   3   41.57    2.14
  -5  -5  -3   40.83    1.96
  -5  -5  -3   43.60    2.73
   5   5   4    5.77    1.38
  -5   5  -4    7.54    1.24
  -5   5  -4   11.14    1.57
   5  -5   4    7.00    1.10
   5  -5   4    8.65    1.07
  -5  -5  -4    8.12    1.78
   5   5   5   58.21    3.16
  -5   5  -5   55.85    3.16
  -5   5  -5   60.71    2.74
   5  -5   5   56.52    2.46
   5  -5   5   56.19    2.53
  -5  -5  -5   61.20    2.66
  -5  -5  -5   60.54    3.77
   5   5   6    8.09    1.72
  -5   5  -6    6.64    1.47
   5  -5   6   10.04    1.83
  -5  -5  -6    9.81    1.59
   5  -5   6    7.01    1.42
   5  -5   6    7.21    1.46
  -5   5  -7   10.95    1.85
   5   5   7   11.12    1.95
   5  -5   7   11.66    1.77
   5  -5   7    7.52    1.69
  -5  -5  -7    8.62    1.92
   5  -5   7   11.96    1.91
  -5   5  -8    3.95    1.77
   5   5   8    3.87    2.12
   5  -5   8    2.53    1.79
   5  -5   8   -1.40    1.62
   5   6 -10    1.56    1.53
  -5  -6  10    4.21    1.94
  -5  -6  10    5.29    1.38
  -5   6   9    3.59    0.99
   5   6  -9    5.96    1.39
  -5   6   9    5.02    1.16
  -5  -6   9    4.73    1.26
  -5  -6   9    9.08    2.58
  -5  -6   9    4.04    1.43
   5   6  -8   15.84    2.70
   5   6  -8   13.93    1.66
  -5   6   8   15.57    1.23
  -5  -6   8   19.95    2.30
  -5  -6   8   17.81    2.45
  -5  -6   8   16.17    1.67
   5   6  -7    9.88    1.75
   5   6  -7   10.59    1.32
  -5  -6   7   11.17    1.41
  -5  -6   7   13.73    1.55
   5  -6  -7    9.78    1.00
  -5  -6   7   13.20    1.97
   5   6  -6   30.33    1.84
   5   6  -6   29.47    2.32
   5  -6  -6   33.28    1.48
  -5  -6   6   32.86    2.68
  -5  -6   6   29.70    2.07
   5   6  -5   28.10    2.20
  -5   6   5   26.92    1.18
   5   6  -5   27.73    1.68
  -5  -6   5   29.02    2.41
   5  -6  -5   29.82    1.46
  -5  -6   5   30.53    1.96
  -5   6   4   30.37    1.31
   5   6  -4   30.80    2.04
   5   6  -4   33.32    1.76
  -5  -6   4   31.57    2.41
  -5  -6   4   30.95    1.93
   5  -6  -4   32.86    1.53
  -5   6   3   11.48    1.10
   5   6  -3   12.30    1.22
  -5   6   3   12.26    1.27
   5   6  -3   11.25    1.42
  -5  -6   3    9.21    1.35
  -5  -6   3   12.33    1.47
   5  -6  -3   11.64    1.26
  -5   6   2   18.82    1.32
  -5   6   2   17.84    1.77
   5   6  -2   16.71    1.85
   5   6  -2   15.88    1.47
  -5  -6   2   19.10    1.59
  -5  -6   2   19.32    2.06
   5  -6  -2   16.78    1.32
   5  -6  -2   15.32    1.36
   5   6  -1   13.93    1.87
  -5   6   1   11.34    1.29
   5   6  -1   14.81    1.53
  -5   6   1   12.86    1.37
   5  -6  -1   15.34    1.51
   5  -6  -1   15.41    1.35
  -5  -6   1   13.13    1.73
  -5  -6   1   12.08    1.22
   5   6   0   31.68    2.30
  -5   6   0   34.70    1.84
  -5   6   0   30.42    2.06
   5   6   0   34.24    1.82
  -5  -6   0   33.49    1.85
  -5  -6   0   33.31    1.80
  -5  -6   0   34.49    2.51
   5  -6   0   34.10    1.77
   5   6   1    4.87    0.92
   5   6   1    4.24    1.98
  -5   6  -1    6.05    1.05
  -5   6  -1    8.00    1.18
   5  -6   1    7.78    0.68
  -5  -6  -1    7.41    1.02
  -5  -6  -1   10.88    1.76
  -5  -6  -1    7.73    1.25
   5  -6   1    5.98    0.99
   5   6   2   93.30    2.68
   5   6   2   91.04    3.60
  -5   6  -2   89.62    3.14
  -5   6  -2   90.90    3.11
   5  -6   2   92.76    2.50
   5  -6   2   90.87    3.16
  -5  -6  -2   85.94    2.54
  -5  -6  -2   86.47    3.75
  -5  -6  -2   89.59    2.84
  -5   6  -3   11.72    1.43
  -5   6  -3   11.21    1.41
   5   6   3   12.48    1.66
   5   6   3    9.36    1.17
  -5  -6  -3   10.10    1.23
  -5  -6  -3   11.88    2.01
  -5  -6  -3   11.44    1.36
   5  -6   3   10.57    1.38
   5   6   4   12.59    1.09
  -5   6  -4   11.18    1.56
  -5   6  -4   12.47    1.77
   5   6   4    8.30    1.53
   5  -6   4   11.00    1.38
  -5  -6  -4   10.32    2.15
  -5  -6  -4    9.35    1.57
   5  -6   4   12.78    1.22
  -5   6  -5   11.31    2.16
  -5   6  -5    9.68    1.64
   5   6   5   10.61    1.98
   5  -6   5   11.72    1.43
  -5  -6  -5   10.77    1.83
   5  -6   5   10.14    1.50
  -5  -6  -5    7.70    2.45
  -5   6  -6    6.72    1.74
   5   6   6    3.44    1.80
   5  -6   6    6.70    1.48
   5  -6   6    7.87    1.44
  -5  -6  -6    8.75    2.13
  -5   6  -7    5.00    2.02
   5   6   7    0.14    1.93
   5  -6   7    1.87    1.76
  -5  -6  -7   -0.80    3.08
   5  -6   7    0.77    1.44
  -5   7   9   10.97    2.09
   5   7  -9   11.69    1.69
  -5  -7   9   11.90    2.11
  -5  -7   9   10.36    1.70
  -5   7   8    4.99    1.60
   5   7  -8    3.27    1.39
  -5  -7   8    3.93    1.51
  -5  -7   8    5.43    1.27
  -5   7   7    5.19    1.47
   5   7  -7    4.59    1.30
  -5  -7   7    5.27    1.46
  -5  -7   7    4.66    2.05
  -5  -7   7    8.32    1.52
   5  -7  -7    6.48    1.10
  -5   7   6    6.72    1.39
   5   7  -6    5.09    1.05
   5   7  -6    5.68    1.65
  -5  -7   6    6.66    1.76
  -5  -7   6    8.58    1.34
  -5  -7   6    8.93    1.53
   5  -7  -6    8.78    1.12
  -5   7   5   59.12    2.97
   5   7  -5   58.90    2.96
   5   7  -5   52.89    2.30
  -5  -7   5   54.90    2.43
   5  -7  -5   55.98    2.19
  -5  -7   5   56.20    3.45
  -5   7   4    3.54    1.19
   5   7  -4    4.92    1.20
  -5   7   4    2.48    0.66
   5   7  -4    2.31    0.98
  -5  -7   4    2.84    1.42
  -5  -7   4    2.61    1.01
   5  -7  -4    2.09    1.01
   5   7  -3   41.44    2.41
  -5   7   3   39.09    2.35
   5   7  -3   44.52    1.98
  -5   7   3   37.74    1.64
  -5  -7   3   39.81    2.23
   5  -7  -3   40.25    2.03
  -5  -7   3   33.63    2.73
   5  -7  -3   40.11    1.70
  -5   7   2    3.35    0.85
  -5   7   2    2.78    1.12
   5   7  -2    2.14    1.23
   5   7  -2    4.88    1.15
  -5  -7   2    3.40    1.39
   5  -7  -2    3.30    1.08
   5  -7  -2    4.80    0.97
  -5  -7   2    3.27    1.03
   5   7  -1   46.19    2.71
  -5   7   1   40.18    1.99
  -5   7   1   39.80    2.32
   5   7  -1   50.87    2.39
   5  -7  -1   47.89    2.03
  -5  -7   1   35.80    2.14
   5  -7  -1   50.32    2.52
  -5  -7   1   40.85    2.89
  -5   7   0    2.89    0.93
   5   7   0    4.14    1.12
   5   7   0    2.77    0.96
  -5   7   0    2.87    1.16
  -5  -7   0    2.73    1.62
   5  -7   0    4.47    1.05
  -5  -7   0    3.04    1.06
   5  -7   0    3.69    1.22
  -5   7  -1    7.63    1.31
   5   7   1    3.15    1.55
  -5   7  -1    6.14    1.41
   5   7   1    4.29    1.00
  -5  -7  -1    7.27    1.11
  -5  -7  -1    5.91    1.12
   5  -7   1    5.85    1.18
   5  -7   1    5.27    0.64
  -5  -7  -1    4.67    2.01
   5   7   2    1.30    1.33
   5   7   2    2.66    1.08
  -5   7  -2    2.55    1.23
  -5   7  -2    1.88    1.22
  -5  -7  -2    3.49    1.98
   5  -7   2    1.89    0.76
  -5  -7  -2    3.41    1.01
  -5  -7  -2    4.41    1.91
   5  -7   2    3.91    1.13
  -5   7  -3   25.08    2.50
  -5   7  -3   23.46    2.50
   5   7   3   23.40    2.63
   5   7   3   23.44    1.69
   5  -7   3   26.15    1.70
  -5  -7  -3   27.59    1.85
  -5  -7  -3   25.70    3.35
   5  -7   3   23.65    2.19
  -5  -7  -3   22.42    2.28
  -5   7  -4    5.17    1.81
  -5   7  -4    5.20    1.65
   5   7   4    5.35    0.92
   5   7   4    3.96    1.65
   5  -7   4    5.63    1.36
   5  -7   4    6.65    1.15
  -5  -7  -4    7.82    1.44
   5   7   5   29.19    3.25
  -5   7  -5   32.46    3.16
   5  -7   5   26.80    2.35
   5  -7   5   30.45    2.55
  -5  -7  -5   27.96    2.59
   5   7   6    1.98    2.08
  -5   7  -6    3.35    2.17
   5  -7   6    1.82    1.42
   5  -7   6   -1.40    1.46
   5   8  -8    8.55    1.61
  -5  -8   8   10.99    1.75
  -5  -8   8    8.24    1.86
   5   8  -7   10.08    1.52
  -5  -8   7    5.27    1.36
   5  -8  -7    7.72    1.54
  -5  -8   7   11.20    1.85
  -5   8   6    6.85    1.77
   5   8  -6    9.38    1.40
   5  -8  -6   10.89    1.62
  -5  -8   6    9.79    1.48
  -5  -8   6    6.83    1.64
  -5   8   5    4.88    1.67
   5   8  -5    5.63    2.33
   5   8  -5    5.62    1.15
  -5  -8   5    5.93    1.61
  -5  -8   5    3.00    2.06
   5  -8  -5    4.55    1.45
  -5  -8   5    6.47    1.29
  -5   8   4   20.20    2.05
   5   8  -4   22.30    1.90
   5   8  -4   21.75    2.20
   5  -8  -4   28.00    2.41
  -5  -8   4   18.87    2.06
  -5  -8   4   23.74    3.12
  -5   8   3   21.75    2.47
   5   8  -3   23.90    1.76
  -5   8   3   23.40    1.57
   5   8  -3   23.88    2.46
  -5  -8   3   24.81    2.66
   5  -8  -3   19.26    2.23
  -5  -8   3   20.08    2.09
  -5   8   2    9.31    1.61
   5   8  -2   11.61    1.61
   5   8  -2   10.37    1.19
  -5   8   2   11.46    1.27
   5  -8  -2   12.05    1.75
   5  -8  -2   10.85    1.21
  -5  -8   2   11.45    1.45
  -5  -8   2   12.17    2.20
  -5   8   1   34.71    2.60
   5   8  -1   26.19    2.46
   5   8  -1   32.16    2.38
  -5   8   1   31.15    2.05
   5  -8  -1   29.84    2.48
  -5  -8   1   26.39    3.28
  -5  -8   1   34.11    2.32
   5  -8  -1   29.58    1.96
   5   8   0   43.00    2.52
  -5   8   0   44.64    2.37
  -5   8   0   51.47    3.01
   5   8   0   38.66    2.82
  -5  -8   0   42.09    3.81
   5  -8   0   44.55    2.94
   5  -8   0   43.82    2.33
  -5  -8   0   45.72    2.49
  -5   8  -1   17.41    1.99
  -5   8  -1   24.50    2.19
   5   8   1   17.71    2.08
   5   8   1   29.48    2.13
  -5  -8  -1   25.02    2.14
   5  -8   1   26.75    2.80
   5  -8   1   22.44    2.97
  -5  -8  -1   22.06    2.08
  -5  -8  -1   19.61    2.71
   5   8   2   28.69    2.13
   5   8   2   26.20    2.79
  -5   8  -2   23.24    2.73
  -5   8  -2   29.56    2.66
  -5  -8  -2   26.35    2.21
   5  -8   2   28.24    2.29
  -5  -8  -2   29.54    2.32
   5  -8   2   28.97    1.58
  -5   8  -3    7.37    1.83
   5   8   3    8.10    1.26
   5   8   3   13.09    2.11
   5  -8   3    9.74    1.25
   5  -8   3   11.96    1.70
   5   8   4    6.19    1.19
   5   8   4    2.46    1.86
  -5  -8  -4    3.77    1.50
   5  -8   4    5.33    1.72
   5  -8   4    3.85    1.22
   5   8   5   -0.36    2.14
   5  -8   5    1.50    1.38
   5  -8   5    1.82    1.53
   5   9  -6    8.02    1.39
   5  -9  -6    6.50    2.58
  -5  -9   6    8.28    1.53
  -5  -9   6    4.09    1.62
   5   9  -5    6.82    1.37
  -5  -9   5    5.42    1.78
  -5  -9   5    7.65    1.48
   5  -9  -5    6.77    1.69
   5   9  -4    2.91    1.10
  -5  -9   4    0.55    1.35
   5  -9  -4    3.09    1.74
  -5  -9   4    0.05    1.23
   5   9  -3   18.01    1.66
   5  -9  -3   19.88    2.06
  -5  -9   3   16.34    1.99
  -5  -9   3   15.17    1.88
   5   9  -2    4.57    1.78
   5   9  -2    4.94    1.19
   5  -9  -2    5.68    1.25
   5  -9  -2    7.61    1.86
  -5  -9   2    6.84    1.45
  -5   9   1   26.85    2.18
   5   9  -1   26.19    2.90
   5   9  -1   27.21    2.06
   5  -9  -1   28.42    2.17
  -5  -9   1   23.26    2.44
   5  -9  -1   30.05    3.22
   5   9   0   10.88    1.73
   5   9   0    9.55    1.91
  -5   9   0    9.01    1.52
   5  -9   0   10.61    2.11
  -5  -9   0   10.20    1.75
   5  -9   0    9.56    1.55
  -5  -9   0   11.26    1.51
   5   9   1    2.89    1.69
   5   9   1    8.15    1.58
  -5   9  -1    5.74    1.62
  -5  -9  -1    6.67    1.60
  -5  -9  -1    6.26    1.57
   5  -9   1    6.54    1.49
   5  -9   1    8.10    2.29
  -5   9  -2   -1.98    1.57
   5   9   2    0.66    1.45
   5   9   2   -1.82    1.63
   5  -9   2    4.53    2.32
   5  -9   2    2.11    1.40
  -5  -9  -2    1.31    1.58
   5   9   3    5.71    2.01
   5   9   3    7.19    1.53
   5  -9   3    6.57    1.73
   5  10  -4    1.22    1.21
  -5 -10   4    2.99    1.55
   5 -10  -4    0.70    2.10
  -5 -10   4    1.97    1.76
   5  10  -3    1.58    1.25
  -5 -10   3    8.58    1.71
   5 -10  -3    6.64    2.15
  -5 -10   3    7.65    1.83
   5  10  -2    3.05    1.32
   5 -10  -2    6.50    2.31
   5 -10  -2    5.74    1.50
  -5 -10   2    4.57    1.81
  -5 -10   2    2.86    1.61
   5  10  -1   12.02    1.58
  -5 -10   1   11.15    2.14
   5 -10  -1   12.13    2.66
  -5 -10   1   13.37    1.88
   5 -10  -1   12.25    1.82
   5  10   0   26.02    2.34
   5  10   0   25.49    3.25
   5  10   0   23.40    2.88
  -5 -10   0   32.04    4.35
  -5 -10   0   31.38    3.17
   5 -10   0   24.67    3.05
   5 -10   0   30.08    2.83
  -5 -10   0   25.34    2.28
   5  10   1    3.34    1.99
   5  10   1    6.25    2.08
   5 -10   1    4.65    1.84
  -5 -10  -1    4.25    1.99
  -5 -10  -1    2.21    1.74
  -6   0  12    8.54    1.53
  -6   0  12    7.57    2.01
  -6   0  12    8.94    1.97
  -6   0  11   -1.19    1.63
  -6   0  11    1.40    1.39
  -6   0  11   -0.15    1.16
  -6   0  11   -1.17    1.49
  -6   0  10   25.00    2.26
  -6   0  10   32.87    2.33
  -6   0  10   23.45    2.23
  -6   0  10   28.64    1.97
   6   0 -10   27.99    2.17
  -6   0   9   -1.11    0.91
  -6   0   9    0.30    0.73
  -6   0   9   -1.71    0.88
  -6   0   8  118.93    3.67
  -6   0   8  122.95    3.05
  -6   0   8  119.65    3.09
   6   0  -8  133.03    3.74
  -6   0   7   -0.26    0.54
   6   0  -7   -0.88    0.67
  -6   0   7    0.23    0.64
  -6   0   6    5.55    0.60
  -6   0   6    8.23    1.03
   6   0  -6   10.53    1.09
   6   0  -5    0.51    0.52
  -6   0   5    0.45    0.63
  -6   0   5   -0.14    0.36
  -6   0   4  182.18    3.88
   6   0  -4  204.75    4.51
  -6   0   4  191.14    4.47
  -6   0   3    0.35    0.37
  -6   0   3   -0.17    0.56
  -6   0   3   -0.40    0.43
   6   0  -3    0.10    0.42
   6   0  -2  111.53    2.76
  -6   0   2  116.49    2.77
  -6   0   2  114.20    3.14
  -6   0   1    0.56    0.62
  -6   0   1    0.30    0.45
   6   0  -1    0.18    0.40
  -6   0   0  298.94    6.59
   6   0   0  340.19    7.32
  -6   0   0  289.09    6.38
   6   0   0  326.91    7.19
  -6   0  -1    0.25    0.69
  -6   0  -1    0.97    0.64
   6   0   1   -0.69    0.57
   6   0   1    0.81    0.54
  -6   0  -2    0.77    0.80
   6   0   2    0.25    0.63
   6   0   2    1.40    0.74
   6   0   3    0.12    0.64
   6   0   3    0.29    0.79
  -6   0  -3   -0.56    0.44
  -6   0  -3   -0.35    0.86
  -6   0  -4   24.99    1.04
  -6   0  -4   26.48    1.95
   6   0   4   22.39    2.04
   6   0   4   23.99    1.71
   6   0   5    0.04    1.14
  -6   0  -5    0.61    1.13
   6   0   5   -0.83    0.96
   6   0   6   42.13    2.40
   6   0   6   39.91    2.60
  -6   0  -6   41.51    2.91
  -6   0  -7    2.38    1.95
   6   0   7    0.27    1.47
   6   0   7    0.69    1.20
   6   0   8   16.73    2.26
   6   0   8   25.16    2.82
  -6   1  12    6.60    1.79
  -6   1  12    1.11    1.93
  -6   1  12   -0.24    1.37
  -6  -1  12    2.69    2.03
  -6  -1  12    4.54    3.00
  -6  -1  12   -2.88    1.69
  -6   1  11   11.37    1.83
  -6   1  11   11.31    1.66
   6   1 -11   14.56    1.81
  -6   1  11   11.92    1.51
  -6   1  11    8.95    1.82
  -6  -1  11   10.06    1.87
  -6  -1  11   10.39    1.61
  -6  -1  11    8.29    1.59
  -6   1  10    3.17    1.02
  -6   1  10    2.04    1.29
  -6   1  10    1.95    1.33
   6   1 -10    0.37    1.14
  -6   1  10    2.85    1.23
  -6  -1  10    1.31    1.44
  -6  -1  10    1.96    1.29
  -6  -1  10    4.58    1.18
  -6  -1  10    3.62    1.20
  -6   1   9   18.65    1.33
  -6   1   9   22.33    1.91
   6   1  -9   17.34    1.86
  -6   1   9   22.02    1.77
  -6  -1   9   19.51    1.92
  -6  -1   9   17.85    1.80
   6  -1  -9   15.72    1.85
  -6  -1   9   19.44    1.88
  -6   1   8   17.00    1.07
  -6   1   8   18.27    1.65
   6   1  -8   17.24    1.66
  -6   1   8   17.32    1.00
  -6  -1   8   18.16    1.57
   6  -1  -8   19.21    1.67
  -6   1   7   48.15    2.13
   6   1  -7   47.46    2.03
  -6  -1   7   43.44    1.82
   6  -1  -7   49.05    1.95
  -6  -1   7   46.72    2.10
   6   1  -6   -0.24    0.60
  -6   1   6    0.90    0.67
   6  -1  -6    0.61    0.66
  -6  -1   6    1.22    0.67
  -6  -1   6    0.73    0.58
   6   1  -5   74.77    2.22
  -6  -1   5   74.46    2.43
   6  -1  -5   72.28    2.10
  -6  -1   5   72.04    2.09
  -6   1   4    2.41    0.70
   6   1  -4    1.63    0.47
   6  -1  -4    1.30    0.46
  -6  -1   4    0.34    0.36
  -6  -1   4    1.33    0.50
   6   1  -3   58.95    1.81
  -6   1   3   60.90    2.05
   6  -1  -3   53.39    1.51
  -6  -1   3   58.93    1.81
  -6  -1   3   58.13    1.97
  -6   1   2    1.42    0.64
   6   1  -2    1.42    0.53
  -6  -1   2    2.06    0.68
  -6  -1   2    0.57    0.42
   6  -1  -2    1.16    0.43
  -6  -1   2    1.30    0.48
   6   1  -1   63.18    2.07
  -6   1   1   75.41    2.41
   6  -1  -1   63.24    1.90
   6  -1  -1   64.13    2.13
  -6  -1   1   80.99    2.48
  -6  -1   1   75.54    2.29
  -6  -1   1   74.31    2.18
   6   1   0    5.88    0.84
  -6   1   0    5.59    0.89
   6  -1   0    5.53    0.70
  -6  -1   0    5.29    0.80
   6  -1   0    5.32    0.73
  -6  -1   0    4.21    0.56
  -6  -1   0    4.83    0.83
  -6   1  -1  442.83    9.48
   6   1   1  433.85    9.23
   6   1   1  433.29    9.35
  -6  -1  -1  456.37    9.51
  -6  -1  -1  434.16    8.88
   6  -1   1  440.15    9.30
  -6  -1  -1  440.24    9.60
   6  -1   1  429.46    9.18
   6   1   2    2.83    0.79
   6   1   2    3.46    0.74
  -6   1  -2    2.32    0.88
  -6  -1  -2    3.11    1.00
   6  -1   2    2.92    0.75
  -6  -1  -2    2.67    0.93
  -6  -1  -2    2.75    0.50
   6  -1   2    3.59    0.79
   6   1   3   55.99    2.50
   6   1   3   56.58    2.21
  -6   1  -3   52.70    2.43
  -6   1  -3   53.92    1.72
   6  -1   3   58.99    2.31
  -6  -1  -3   51.74    1.46
  -6  -1  -3   50.58    2.29
  -6  -1  -3   55.62    2.53
   6  -1   3   58.33    2.46
  -6   1  -4   -0.75    0.55
   6   1   4    0.24    0.97
   6   1   4   -0.20    0.76
  -6   1  -4    0.61    1.00
  -6  -1  -4   -0.79    0.94
   6  -1   4    0.03    0.71
  -6  -1  -4    0.13    1.17
   6  -1   4   -1.27    0.81
  -6   1  -5   19.78    2.21
   6   1   5   19.84    1.83
   6   1   5   22.19    2.21
  -6   1  -5   20.56    1.18
   6  -1   5   21.60    1.91
   6  -1   5   23.07    2.23
  -6  -1  -5   20.41    2.08
   6   1   6   -0.37    1.11
  -6   1  -6   -0.19    1.44
   6   1   6    0.82    1.32
  -6   1  -6    0.84    0.60
  -6  -1  -6    2.32    1.61
   6  -1   6    0.03    1.31
   6  -1   6    0.24    0.99
  -6   1  -7   23.42    2.58
   6   1   7   19.33    2.30
   6   1   7   21.73    2.87
  -6  -1  -7   23.56    2.50
   6  -1   7   24.19    2.44
   6   1   8    3.72    1.68
   6   1   8    0.74    1.66
   6  -1   8    0.52    1.45
   6  -1   8    2.80    1.88
  -6   2  11   -1.04    2.70
  -6   2  11   -1.06    1.49
  -6   2  11    2.72    1.20
   6   2 -11    0.99    1.46
  -6   2  11   -0.48    1.43
  -6  -2  11   -0.02    1.68
  -6  -2  11   -1.16    1.46
  -6   2  10   40.48    2.35
   6   2 -10   37.31    2.43
  -6   2  10   36.03    2.44
  -6   2  10   32.99    1.80
  -6   2  10   35.89    2.37
  -6  -2  10   36.79    2.80
  -6  -2  10   36.00    2.64
  -6  -2  10   35.76    2.58
  -6  -2  10   31.12    2.59
  -6   2   9    7.26    1.10
  -6   2   9    5.71    0.71
  -6   2   9    6.12    1.21
   6   2  -9    4.55    1.15
  -6  -2   9    4.48    1.33
  -6  -2   9    4.17    1.23
   6   2  -8   66.61    2.75
  -6   2   8   59.51    2.72
   6  -2  -8   69.05    2.42
  -6  -2   8   62.79    2.56
  -6  -2   8   64.88    2.70
  -6   2   7    2.37    0.92
   6   2  -7    1.02    0.79
  -6  -2   7    2.40    0.91
  -6  -2   7    3.11    0.83
   6  -2  -7    1.55    0.75
   6   2  -6    1.15    0.67
  -6  -2   6   -0.01    0.68
  -6  -2   6    0.03    0.76
   6  -2  -6    0.62    0.60
  -6   2   5    9.82    1.15
   6   2  -5    9.94    1.04
  -6  -2   5   11.16    1.21
   6  -2  -5   10.30    0.95
  -6  -2   5   12.93    1.14
   6   2  -4   90.33    2.52
  -6   2   4   96.25    2.70
  -6  -2   4   89.86    2.67
   6  -2  -4   88.99    2.23
  -6  -2   4   95.24    2.71
  -6   2   3   26.58    1.43
   6   2  -3   21.45    1.33
  -6  -2   3   24.92    1.33
   6  -2  -3   23.70    0.93
  -6  -2   3   24.28    1.38
   6   2  -2  178.80    4.36
  -6   2   2  180.82    4.31
  -6  -2   2  171.79    4.27
   6  -2  -2  180.37    3.84
  -6  -2   2  184.09    4.19
  -6  -2   2  171.40    4.63
   6   2  -1    0.78    0.63
  -6   2   1    0.80    0.58
  -6  -2   1    0.47    0.49
   6  -2  -1    1.62    0.56
  -6  -2   1    0.56    0.65
  -6  -2   1    0.77    0.66
   6  -2  -1    1.58    0.46
   6   2   0  135.98    3.75
  -6  -2   0  121.29    3.81
   6  -2   0  134.45    3.39
  -6  -2   0  120.85    2.94
   6  -2   0  134.84    3.59
  -6  -2   0  111.81    3.81
   6   2   1    0.77    0.74
  -6   2  -1    0.41    0.72
  -6  -2  -1    0.14    0.74
   6  -2   1    0.44    0.56
  -6  -2  -1    0.42    0.51
   6  -2   1    0.27    0.60
   6   2   2    7.36    0.95
   6   2   2    5.39    1.00
  -6   2  -2    4.32    0.95
  -6   2  -2    3.90    0.73
   6  -2   2    4.90    0.80
  -6  -2  -2    3.62    0.56
  -6  -2  -2    3.60    0.88
   6  -2   2    7.33    1.03
  -6  -2  -2    5.88    1.12
  -6   2  -3    4.77    0.72
   6   2   3    2.84    1.06
   6   2   3    3.64    1.15
  -6   2  -3    3.74    1.02
   6  -2   3    4.18    1.02
  -6  -2  -3    2.44    0.44
  -6  -2  -3    4.14    0.97
   6  -2   3    3.37    0.79
  -6  -2  -3    2.39    1.10
  -6   2  -4   20.06    1.37
   6   2   4   16.58    1.42
   6   2   4   11.42    2.65
  -6   2  -4   19.60    1.92
  -6  -2  -4   19.87    2.12
   6  -2   4   16.82    1.80
  -6  -2  -4   18.65    1.82
   6   2   5    0.99    0.96
  -6   2  -5    0.90    1.26
   6   2   5    3.08    0.93
  -6   2  -5    1.86    0.86
  -6  -2  -5    2.57    1.26
   6  -2   5    1.98    1.05
  -6  -2  -5    4.17    1.63
   6  -2   5    3.35    0.90
   6   2   6   40.69    2.77
   6   2   6   37.96    2.28
  -6   2  -6   37.61    1.80
  -6   2  -6   41.30    3.11
   6  -2   6   40.07    2.60
   6  -2   6   37.70    2.75
   6  -2   6   34.22    2.47
  -6  -2  -6   38.82    2.80
   6   2   7    1.85    1.55
   6   2   7   -0.80    1.16
  -6   2  -7    2.02    0.99
   6  -2   7    0.64    1.56
  -6  -2  -7    3.78    1.98
   6  -2   7    2.77    1.45
   6   2   8    8.02    1.63
   6   2   8   11.27    2.21
  -6  -2  -8    6.65    2.54
   6  -2   8   10.51    1.87
   6  -2   8    9.45    2.11
   6   3 -11    7.59    1.38
  -6   3  11    8.11    1.14
  -6   3  11    7.45    1.71
  -6   3  11    8.27    1.70
  -6   3  11    8.48    1.71
  -6  -3  11    9.63    1.73
  -6  -3  11   12.49    2.40
  -6  -3  11   10.84    1.90
  -6   3  10    3.57    1.24
  -6   3  10    4.35    1.25
  -6   3  10    3.87    0.86
   6   3 -10    4.49    1.27
  -6   3  10    3.39    1.30
  -6  -3  10    6.49    1.85
  -6  -3  10    2.74    1.46
  -6  -3  10    8.20    1.47
  -6   3   9   34.93    1.89
   6   3  -9   34.91    2.22
  -6   3   9   32.06    2.26
  -6  -3   9   32.18    2.41
  -6  -3   9   34.53    2.53
  -6  -3   9   34.56    2.53
   6   3  -8    1.26    0.88
  -6  -3   8    2.85    1.28
  -6  -3   8    1.37    1.02
  -6   3   7   17.22    1.40
  -6  -3   7   18.80    2.41
   6   3  -6    1.70    0.76
   6   3  -6    3.94    0.78
  -6   3   6    4.32    0.85
  -6  -3   6    3.63    0.91
  -6  -3   6    4.70    1.08
   6  -3  -6    3.00    0.61
   6   3  -5  128.38    3.48
   6   3  -5  130.98    3.73
  -6   3   5  124.99    3.28
  -6  -3   5  126.73    3.58
  -6  -3   5  130.46    3.66
   6  -3  -5  134.30    2.99
   6   3  -4    0.98    0.61
  -6   3   4    1.25    0.66
   6   3  -4    0.05    0.65
   6  -3  -4    0.68    0.44
  -6  -3   4   -0.21    0.69
  -6  -3   4   -0.28    0.62
  -6   3   3   51.27    1.89
   6   3  -3   63.90    2.32
   6   3  -3   62.95    2.25
  -6  -3   3   52.19    1.98
   6  -3  -3   63.70    1.59
  -6  -3   3   52.33    2.14
   6   3  -2    1.68    0.79
   6   3  -2    0.82    0.57
  -6   3   2    1.66    0.69
   6  -3  -2    0.76    0.58
  -6  -3   2    0.53    0.83
  -6  -3   2    0.86    0.63
   6  -3  -2    1.52    0.41
   6   3  -1   12.19    1.41
  -6   3   1   18.95    1.37
  -6  -3   1   18.00    1.23
   6  -3  -1   12.03    0.98
  -6  -3   1   16.27    1.55
  -6  -3   1   17.10    1.48
   6  -3  -1   12.54    1.09
  -6   3   0   15.97    1.37
   6   3   0   17.94    1.59
  -6  -3   0   15.46    1.43
  -6  -3   0   15.20    1.89
  -6  -3   0   14.82    1.13
   6  -3   0   17.31    1.34
   6  -3   0   17.17    1.22
   6   3   1  184.43    4.94
  -6   3  -1  189.56    4.91
  -6   3  -1  192.05    4.63
   6  -3   1  177.04    4.57
   6  -3   1  184.51    4.54
  -6  -3  -1  192.19    5.06
  -6  -3  -1  192.45    4.27
  -6  -3  -1  190.08    4.72
   6   3   2    4.55    0.97
  -6   3  -2    3.79    0.85
  -6   3  -2    2.91    0.90
   6  -3   2    4.52    0.98
   6  -3   2    3.72    0.88
  -6  -3  -2    3.52    0.60
  -6  -3  -2    2.68    1.09
  -6  -3  -2    4.29    0.93
   6   3   3   70.38    2.98
  -6   3  -3   64.06    2.71
  -6   3  -3   62.91    2.27
  -6  -3  -3   64.79    2.95
  -6  -3  -3   61.24    2.48
  -6  -3  -3   62.88    1.60
   6  -3   3   69.17    2.76
   6  -3   3   65.12    2.60
  -6   3  -4    8.25    1.05
   6   3   4   10.10    1.58
   6   3   4    8.97    1.09
  -6   3  -4    6.27    1.32
   6  -3   4   10.63    1.58
  -6  -3  -4    8.95    1.30
   6  -3   4    8.99    1.28
  -6  -3  -4    9.70    1.78
  -6   3  -5   14.12    1.75
   6   3   5   17.36    1.64
   6   3   5   12.39    1.61
  -6   3  -5   15.20    1.69
  -6  -3  -5   14.33    1.66
   6  -3   5   17.71    1.86
   6  -3   5   13.58    1.65
   6  -3   5   17.95    1.77
  -6  -3  -5   12.99    1.98
  -6   3  -6    5.80    1.80
  -6   3  -6    4.61    1.26
   6   3   6    8.09    1.76
   6   3   6    7.27    1.75
  -6  -3  -6    9.23    1.74
   6  -3   6    4.84    1.43
   6  -3   6    4.46    1.42
  -6  -3  -6    3.39    2.11
   6  -3   6    6.45    1.54
   6   3   7   10.11    1.60
   6   3   7   14.87    2.27
  -6   3  -7   11.73    1.53
   6  -3   7    8.81    1.71
  -6  -3  -7    9.99    2.18
   6  -3   7    7.32    1.61
   6   3   8    0.57    1.54
   6   3   8    6.39    2.42
  -6  -3  -8    2.76    2.51
   6  -3   8   -1.02    1.75
   6  -3   8    3.84    1.74
  -6   4  11    2.98    1.63
   6   4 -11   -0.38    1.43
  -6   4  11    1.55    1.26
  -6  -4  11    0.09    1.71
  -6  -4  11    2.57    1.53
  -6  -4  11    6.08    2.67
  -6   4  10   29.08    2.16
   6   4 -10   24.21    2.36
  -6   4  10   30.50    2.23
  -6   4  10   28.97    2.07
  -6   4  10   27.44    2.52
  -6  -4  10   25.68    2.56
  -6  -4  10   25.09    2.67
  -6  -4  10   25.80    2.64
  -6   4   9    3.17    1.11
   6   4  -9    2.80    1.38
  -6   4   9    5.39    1.04
   6   4  -9    3.67    1.14
  -6   4   9    3.85    1.13
  -6  -4   9    4.05    1.44
  -6  -4   9    5.93    1.33
  -6  -4   9    2.85    1.70
   6   4  -8   31.07    1.86
   6   4  -8   27.40    2.52
  -6   4   8   27.87    1.58
  -6  -4   8   19.55    2.12
  -6  -4   8   28.06    2.50
  -6   4   7    5.00    0.91
   6   4  -7    5.27    1.30
   6   4  -7    5.25    0.95
  -6  -4   7    7.24    1.45
  -6  -4   7    4.71    1.12
   6   4  -6    6.53    1.18
   6   4  -6    3.19    1.58
  -6   4   6    6.37    0.87
  -6  -4   6    6.00    1.20
  -6   4   5    9.54    1.14
   6   4  -5    9.22    1.04
   6   4  -5    9.07    1.11
  -6  -4   5   12.47    1.44
  -6  -4   5   11.72    1.48
  -6   4   4  105.41    2.88
   6   4  -4   92.32    3.00
  -6  -4   4  103.29    3.17
  -6  -4   4  104.32    3.44
   6   4  -3   20.32    1.51
   6   4  -3   22.09    1.74
  -6   4   3   21.69    1.38
   6  -4  -3   21.44    0.90
   6  -4  -3   20.01    0.89
  -6  -4   3   20.94    1.48
  -6  -4   3   22.00    1.81
   6   4  -2  182.19    4.61
  -6   4   2  185.57    4.53
   6   4  -2  191.86    4.88
   6  -4  -2  179.82    4.45
  -6  -4   2  186.28    4.96
  -6  -4   2  183.43    4.53
   6   4  -1   24.74    1.82
   6   4  -1   23.83    1.41
  -6  -4   1   25.83    1.63
   6  -4  -1   23.27    1.46
  -6  -4   1   21.98    1.87
  -6  -4   1   25.50    1.50
   6   4   0   39.11    2.24
  -6   4   0   44.96    1.97
  -6   4   0   42.45    2.02
   6   4   0   42.48    1.65
  -6  -4   0   45.40    2.35
   6  -4   0   40.48    1.87
  -6  -4   0   43.32    1.75
  -6  -4   0   42.76    2.02
  -6   4  -1    7.25    1.06
   6   4   1   12.33    1.52
  -6   4  -1    9.46    1.09
  -6  -4  -1    9.16    1.16
  -6  -4  -1    7.58    0.85
   6  -4   1   11.36    1.31
  -6  -4  -1    9.94    1.40
   6  -4   1   10.82    1.22
  -6   4  -2   28.62    1.92
   6   4   2   26.94    2.17
  -6   4  -2   31.53    1.82
   6  -4   2   27.84    1.90
   6  -4   2   26.48    1.37
  -6  -4  -2   28.63    2.35
  -6  -4  -2   28.53    1.32
   6  -4   2   28.36    1.76
  -6  -4  -2   29.88    1.78
  -6   4  -3    9.56    1.38
   6   4   3    8.32    1.32
  -6   4  -3   10.49    1.16
  -6  -4  -3   11.34    1.75
  -6  -4  -3    9.76    0.88
   6  -4   3    9.30    1.04
   6  -4   3    9.14    1.37
   6  -4   3    7.64    1.12
  -6  -4  -3   10.75    1.25
  -6   4  -4   37.73    2.10
   6   4   4   30.94    2.37
  -6   4  -4   41.90    2.66
  -6  -4  -4   33.27    2.22
   6  -4   4   30.77    2.40
   6  -4   4   31.36    1.94
   6  -4   4   34.50    1.90
  -6  -4  -4   39.63    2.95
  -6   4  -5    3.15    1.83
   6   4   5    3.40    1.51
  -6   4  -5    2.66    1.24
  -6  -4  -5    2.87    1.47
   6  -4   5    3.87    1.43
  -6  -4  -5    4.91    2.00
   6  -4   5    5.93    1.18
   6  -4   5    4.20    1.20
  -6   4  -6   28.44    2.39
   6   4   6   26.74    3.04
   6  -4   6   29.37    2.54
   6  -4   6   26.48    2.50
  -6  -4  -6   32.22    2.96
   6  -4   6   26.49    2.78
  -6   4  -7   -0.76    1.55
   6   4   7   -0.72    1.38
   6   4   7   -2.51    1.77
   6  -4   7   -0.09    1.35
   6  -4   7   -0.10    1.54
  -6  -4  -7    0.47    2.04
  -6   5  10    1.51    1.57
   6   5 -10   -1.01    1.34
  -6   5  10    1.34    1.23
  -6  -5  10   -0.96    1.47
  -6  -5  10    0.77    2.49
  -6  -5  10   -0.52    1.36
   6   5  -9    7.12    1.13
  -6   5   9    7.69    1.01
  -6  -5   9    7.02    1.50
  -6  -5   9    7.06    1.81
  -6  -5   9    8.03    2.20
   6   5  -8    5.45    1.19
  -6   5   8    4.43    0.88
   6   5  -8    4.96    1.66
  -6  -5   8    6.03    1.82
  -6  -5   8    6.17    1.19
  -6  -5   8    7.94    1.68
   6   5  -7   21.68    1.64
  -6   5   7   18.36    1.30
   6   5  -7   18.36    2.23
  -6  -5   7   18.53    1.81
  -6  -5   7   22.51    2.47
   6   5  -6    2.10    1.00
  -6   5   6    1.73    0.76
   6   5  -6    1.37    0.86
  -6  -5   6    0.82    1.22
  -6  -5   6    2.72    0.91
   6   5  -5   74.31    2.61
  -6   5   5   76.48    2.31
   6   5  -5   74.44    2.85
  -6  -5   5   68.93    3.50
  -6  -5   5   73.06    3.10
   6   5  -4   10.07    1.22
  -6   5   4   10.27    1.22
   6   5  -4    7.16    0.92
  -6  -5   4    8.48    1.12
   6  -5  -4    8.53    0.72
  -6  -5   4    9.47    1.42
  -6   5   3   39.67    1.72
   6   5  -3   48.03    2.37
   6   5  -3   47.53    2.11
  -6  -5   3   36.95    2.23
  -6  -5   3   37.18    1.98
   6  -5  -3   48.88    1.65
  -6   5   2    8.90    1.08
   6   5  -2   10.70    1.50
   6   5  -2    7.50    0.97
   6  -5  -2    8.83    1.08
  -6  -5   2   11.41    1.43
  -6  -5   2   10.41    1.34
   6  -5  -2    8.22    1.01
  -6   5   1    9.80    1.19
   6   5  -1    5.57    0.92
  -6   5   1   10.28    1.13
   6   5  -1    7.90    1.41
  -6  -5   1   10.71    1.15
  -6  -5   1   15.29    1.85
   6  -5  -1    6.82    0.98
  -6   5   0   41.70    2.09
   6   5   0   44.55    1.87
  -6   5   0   41.55    2.17
   6   5   0   43.96    2.53
   6  -5   0   42.46    1.33
  -6  -5   0   42.54    2.04
  -6  -5   0   40.92    1.85
   6  -5   0   44.19    2.05
  -6  -5   0   44.14    2.59
  -6   5  -1   74.31    2.78
  -6   5  -1   78.29    2.79
   6   5   1   68.29    3.09
   6   5   1   69.90    2.24
   6  -5   1   68.34    2.60
  -6  -5  -1   73.24    2.36
  -6  -5  -1   75.87    2.78
   6  -5   1   68.03    1.95
  -6  -5  -1   78.83    3.41
  -6   5  -2    3.13    1.04
  -6   5  -2    1.53    1.12
   6   5   2    3.48    1.30
   6  -5   2    1.10    0.89
  -6  -5  -2    1.01    0.81
   6  -5   2    1.05    0.67
  -6  -5  -2    1.36    1.26
  -6  -5  -2    2.13    0.99
  -6   5  -3   79.71    3.01
   6   5   3   82.10    3.46
  -6   5  -3   75.79    3.21
  -6  -5  -3   77.04    2.14
   6  -5   3   83.37    2.63
  -6  -5  -3   83.26    3.77
  -6  -5  -3   82.74    2.97
   6  -5   3   87.31    3.20
  -6   5  -4    4.25    1.51
   6   5   4    1.36    1.28
  -6   5  -4    2.28    1.24
  -6  -5  -4    0.75    1.93
   6  -5   4    3.13    1.19
   6  -5   4    3.41    1.49
  -6  -5  -4    0.78    1.20
   6  -5   4    2.45    0.94
   6   5   5   10.98    1.93
  -6   5  -5   11.34    1.59
  -6   5  -5   12.95    3.02
   6  -5   5   10.40    1.38
   6  -5   5   12.72    1.79
  -6  -5  -5   10.07    1.71
   6  -5   5   15.43    1.95
  -6   5  -6    0.98    1.65
   6   5   6    0.42    1.63
   6  -5   6    1.76    1.59
  -6  -5  -6    4.88    1.94
   6  -5   6   -0.95    1.36
   6  -5   6    1.40    1.29
   6   5   7    2.50    1.99
  -6   5  -7    6.86    1.98
  -6  -5  -7    4.88    2.20
   6  -5   7    3.82    1.50
   6  -5   7    5.07    2.05
   6   6  -9    2.35    1.43
  -6  -6   9    3.26    2.43
  -6  -6   9    3.55    1.42
  -6  -6   9    5.43    1.41
   6   6  -8   20.37    2.23
  -6  -6   8   18.68    2.26
  -6  -6   8   15.76    2.53
  -6  -6   8   15.53    1.69
   6   6  -7    2.48    1.08
   6   6  -7    3.01    1.42
  -6  -6   7    2.51    1.12
  -6  -6   7    5.50    1.86
   6   6  -6   17.65    1.65
  -6   6   6   17.49    1.25
   6   6  -6   20.11    2.30
  -6  -6   6   20.50    2.72
  -6  -6   6   18.24    1.83
   6   6  -5    5.07    1.28
   6   6  -5    6.02    0.99
  -6   6   5    4.27    0.79
   6  -6  -5    6.14    0.68
  -6  -6   5    4.46    1.55
  -6  -6   5    4.95    1.13
   6   6  -4   57.85    2.24
   6   6  -4   58.12    2.61
  -6   6   4   64.55    2.18
  -6  -6   4   64.44    2.68
   6  -6  -4   48.31    2.34
  -6  -6   4   68.51    3.23
   6   6  -3   13.04    1.39
   6   6  -3   12.12    1.30
  -6   6   3   15.28    1.82
  -6   6   3   13.62    1.41
   6  -6  -3   14.59    1.34
  -6  -6   3   14.34    1.75
  -6  -6   3   13.11    1.70
   6   6  -2   63.38    3.04
  -6   6   2   59.46    2.70
   6   6  -2   62.99    2.51
  -6  -6   2   61.13    2.51
  -6  -6   2   57.60    3.07
   6  -6  -2   64.95    2.36
   6  -6  -2   65.45    2.31
   6   6  -1   22.14    1.74
  -6   6   1   23.46    2.05
  -6   6   1   20.67    1.64
   6  -6  -1   24.04    1.74
  -6  -6   1   22.33    2.40
   6  -6  -1   20.89    1.69
  -6  -6   1   22.68    1.80
   6   6   0   25.15    2.41
  -6   6   0   25.76    1.88
   6   6   0   27.33    1.77
  -6   6   0   27.20    2.04
  -6  -6   0   26.18    1.94
   6  -6   0   26.65    1.83
  -6  -6   0   23.70    2.82
  -6  -6   0   23.66    1.81
   6   6   1   20.25    2.20
  -6   6  -1   18.95    1.84
   6   6   1   23.60    1.93
  -6   6  -1   19.94    2.11
   6  -6   1   23.00    1.23
  -6  -6  -1   18.53    2.16
  -6  -6  -1   18.86    1.62
  -6  -6  -1   17.40    1.81
   6  -6   1   21.37    1.82
   6   6   2    2.42    0.86
  -6   6  -2    0.98    1.34
  -6   6  -2    3.71    1.26
   6   6   2    3.91    1.40
  -6  -6  -2    0.45    1.13
  -6  -6  -2    3.48    1.80
   6  -6   2    3.68    0.81
   6  -6   2    2.87    0.98
  -6  -6  -2    1.94    0.89
  -6   6  -3    0.21    1.27
   6   6   3    1.78    1.55
  -6   6  -3    1.49    1.30
  -6  -6  -3    3.20    1.28
  -6  -6  -3    2.18    1.97
   6  -6   3    1.77    0.92
   6  -6   3    1.06    1.09
  -6  -6  -3    3.18    0.93
   6   6   4   16.99    2.17
  -6   6  -4   21.29    2.02
  -6   6  -4   12.94    2.01
   6  -6   4   17.10    1.83
   6  -6   4   17.12    2.17
  -6  -6  -4   21.30    2.36
  -6   6  -5    3.50    1.75
   6   6   5    1.32    1.74
  -6  -6  -5    2.08    1.65
   6  -6   5    0.25    1.33
   6  -6   5    1.64    1.29
   6  -6   5    2.09    1.70
  -6   6  -6   21.97    2.41
   6   6   6   21.89    2.63
   6  -6   6   20.41    2.11
  -6  -6  -6   26.24    3.17
   6  -6   6   21.88    2.64
   6  -6   6   29.69    3.32
   6   7  -9    1.03    1.42
  -6  -7   9   -0.86    1.60
  -6  -7   9   -1.42    1.38
   6   7  -8    7.11    1.53
  -6  -7   8    7.67    1.46
  -6  -7   8    5.64    1.47
   6   7  -7   20.09    2.06
  -6  -7   7   15.16    1.57
  -6  -7   7   17.31    2.69
   6   7  -6    6.66    2.08
   6   7  -6    9.02    1.36
  -6  -7   6    4.94    1.19
   6  -7  -6    8.27    0.94
  -6  -7   6   10.05    2.23
   6   7  -5   14.38    1.83
   6   7  -5   16.20    1.81
  -6   7   5   14.30    1.85
  -6   7   5   16.93    1.32
   6  -7  -5   16.86    1.44
  -6  -7   5   16.77    2.24
  -6  -7   5   17.13    2.04
  -6   7   4    2.17    1.35
   6   7  -4    1.48    0.94
   6   7  -4    1.83    1.24
  -6   7   4    1.07    0.84
  -6  -7   4    2.43    1.55
  -6  -7   4    0.86    1.00
   6  -7  -4    4.05    1.00
   6   7  -3   20.79    1.56
  -6   7   3   20.17    1.57
   6   7  -3   20.33    2.17
  -6   7   3   18.91    2.27
  -6  -7   3   18.51    1.97
  -6  -7   3   20.87    2.42
   6  -7  -3   20.24    1.76
   6   7  -2   20.26    2.28
   6   7  -2   21.87    2.11
  -6   7   2   27.39    1.78
  -6   7   2   24.72    2.36
  -6  -7   2   20.77    2.50
  -6  -7   2   30.36    2.89
   6  -7  -2   23.04    1.82
   6  -7  -2   20.67    2.05
   6   7  -1   10.13    1.59
   6   7  -1   10.84    1.35
  -6   7   1   12.93    1.66
  -6   7   1   10.12    1.56
   6  -7  -1   10.18    1.31
  -6  -7   1   12.29    1.85
   6  -7  -1    9.81    1.46
  -6  -7   1   14.84    1.53
   6   7   0   30.75    2.05
  -6   7   0   28.86    2.12
  -6   7   0   33.04    2.58
   6   7   0   32.76    2.39
  -6  -7   0   27.92    2.05
   6  -7   0   26.92    2.06
  -6  -7   0   24.23    2.53
   6  -7   0   28.30    2.36
  -6  -7   0   29.21    2.16
   6   7   1   31.89    2.67
  -6   7  -1   33.19    2.32
   6   7   1   32.16    1.96
  -6   7  -1   25.47    2.61
  -6  -7  -1   36.11    3.56
   6  -7   1   31.24    1.33
  -6  -7  -1   31.24    2.13
   6  -7   1   31.90    2.18
  -6  -7  -1   29.49    2.27
  -6   7  -2    6.01    1.60
   6   7   2   11.07    1.23
  -6   7  -2    7.83    1.59
   6   7   2    6.51    1.89
  -6  -7  -2    9.81    1.25
   6  -7   2    9.24    1.03
  -6  -7  -2    8.98    2.31
  -6  -7  -2    9.91    1.54
   6  -7   2   10.60    1.49
   6   7   3   26.67    1.83
   6   7   3   33.51    2.92
  -6   7  -3   25.82    2.86
  -6   7  -3   21.02    2.26
  -6  -7  -3   28.66    2.00
   6  -7   3   23.07    1.96
   6  -7   3   27.58    2.44
  -6  -7  -3   25.55    2.43
   6   7   4    6.12    2.20
  -6   7  -4    3.39    1.88
   6  -7   4    3.69    1.61
  -6  -7  -4    7.00    1.78
   6  -7   4    5.19    1.28
   6   7   5    3.63    2.06
  -6  -7  -5    4.11    1.95
   6  -7   5    2.61    1.53
   6  -7   5    2.55    1.46
   6   8  -7    5.96    1.43
  -6  -8   7    9.00    1.81
  -6  -8   7    4.64    1.47
   6   8  -6    9.80    1.60
  -6  -8   6    7.80    1.82
   6  -8  -6   10.45    1.41
  -6  -8   6    3.16    1.33
   6   8  -5    8.91    1.43
  -6  -8   5    8.00    1.51
   6  -8  -5    9.66    1.38
   6   8  -4    3.33    1.21
   6   8  -4    5.09    1.82
  -6   8   4    6.98    1.07
  -6  -8   4    8.93    1.47
   6  -8  -4    8.15    1.49
  -6  -8   4    4.40    2.03
  -6   8   3    6.51    1.10
   6   8  -3    7.58    1.18
   6   8  -3    5.36    1.67
  -6   8   3    7.86    1.70
  -6  -8   3    3.38    1.94
  -6  -8   3    8.83    1.45
   6   8  -2   35.09    1.98
   6   8  -2   32.26    2.63
   6   8  -2   31.94    2.96
  -6   8   2   26.19    2.81
  -6   8   2   32.56    2.06
   6  -8  -2   30.59    2.15
  -6  -8   2   26.81    2.96
  -6  -8   2   32.14    2.45
   6  -8  -2   35.44    2.69
  -6   8   1    8.33    1.38
   6   8  -1   10.68    1.60
  -6   8   1    8.32    1.81
   6   8  -1   10.38    1.82
   6  -8  -1   10.93    1.55
   6  -8  -1   10.27    1.65
  -6  -8   1    6.42    2.22
  -6  -8   1    9.10    1.49
  -6   8   0   20.45    3.06
   6   8   0   24.48    2.33
   6   8   0   19.48    2.27
  -6   8   0   17.92    1.79
  -6  -8   0   18.27    1.88
  -6  -8   0   22.83    2.28
   6  -8   0   25.58    2.88
  -6   8  -1    3.81    1.54
   6   8   1    6.87    1.63
   6   8   1    8.00    1.39
  -6  -8  -1    5.88    1.62
   6  -8   1    7.52    1.36
   6  -8   1    5.54    1.94
  -6  -8  -1    5.73    1.33
   6   8   2    3.60    1.33
  -6   8  -2    1.73    1.68
   6   8   2   -0.89    1.61
   6  -8   2    2.49    1.40
  -6  -8  -2    3.74    1.41
  -6  -8  -2    2.83    1.58
   6  -8   2    2.99    0.97
   6   8   3    2.49    1.87
   6   8   3    5.18    1.27
   6  -8   3    5.99    1.78
  -6  -8  -3    4.90    1.73
   6  -8   3    5.15    1.23
   6   8   4   -0.82    1.86
   6  -8   4    6.60    1.40
   6  -8   4    3.97    1.70
   6   9  -6    6.48    1.59
  -6  -9   6    4.31    1.56
  -6  -9   6    6.14    1.97
   6   9  -5   10.79    1.46
  -6  -9   5    8.72    2.05
  -6  -9   5    5.82    1.45
   6   9  -4    4.05    1.25
  -6  -9   4    7.83    1.62
   6  -9  -4    5.21    1.80
  -6  -9   4    2.11    1.78
   6   9  -3    8.43    1.37
  -6   9   3    5.53    1.32
  -6  -9   3    4.94    1.56
   6  -9  -3    7.86    1.98
   6   9  -2   13.03    1.54
   6   9  -2   11.48    2.05
  -6   9   2   14.01    1.66
   6  -9  -2   13.72    2.18
  -6  -9   2   14.50    1.87
   6  -9  -2   10.17    1.58
   6   9  -1    6.49    1.85
   6   9  -1    7.06    1.81
  -6   9   1    7.08    1.52
   6  -9  -1    8.21    2.48
   6  -9  -1    7.56    1.69
  -6  -9   1    7.18    1.58
   6   9   0   11.95    1.93
   6   9   0   13.69    1.88
  -6   9   0   11.65    1.87
   6  -9   0   12.20    2.54
  -6  -9   0   14.05    1.68
  -6  -9   0   15.77    2.03
   6  -9   0   13.80    1.96
  -6   9  -1   23.37    2.99
   6   9   1   17.12    2.38
   6   9   1   24.16    2.86
  -6  -9  -1   22.23    2.82
  -6  -9  -1   21.70    2.25
   6  -9   1   23.41    2.85
   6  -9   1   23.32    2.56
   6   9   2   10.22    2.33
   6   9   2   10.78    1.78
   6  -9   2    7.18    1.97
  -6  -9  -2    5.50    2.03
  -6  -9  -2    8.47    1.99
   7   0 -11   -0.87    1.52
  -7   0  11   -3.16    1.43
  -7   0  11    0.29    1.43
  -7   0  11   -0.54    1.18
  -7   0  11   -0.95    1.64
   7   0 -10   10.51    1.44
  -7   0  10    9.41    1.27
  -7   0  10    9.10    1.62
  -7   0  10    9.46    1.19
   7   0  -9   -0.71    1.04
  -7   0   9    0.55    0.74
  -7   0   9    1.85    1.05
  -7   0   9    0.24    0.87
  -7   0   8   41.86    2.38
  -7   0   8   47.24    1.54
   7   0  -8   41.73    2.23
  -7   0   8   44.72    1.61
  -7   0   7    0.85    1.25
   7   0  -7   -0.64    0.81
  -7   0   7    0.15    0.50
  -7   0   6  121.39    2.76
   7   0  -6  130.71    3.44
  -7   0   6  129.85    3.68
  -7   0   5   -0.43    0.35
   7   0  -5    0.03    0.59
  -7   0   5    0.60    0.62
   7   0  -4  180.51    4.17
  -7   0   4  180.72    4.56
  -7   0   4  184.70    4.52
  -7   0   4  172.12    3.81
  -7   0   3   -0.02    0.43
  -7   0   3   -0.32    0.54
   7   0  -3    0.38    0.58
  -7   0   3    0.46    0.72
   7   0  -2   79.84    2.39
  -7   0   2   62.35    2.37
  -7   0   2   65.11    1.95
   7   0  -1    0.07    0.65
  -7   0   1    0.72    0.74
  -7   0   1    0.43    0.58
  -7   0   0   72.41    2.45
  -7   0   0   75.73    2.68
   7   0   0   60.13    2.25
   7   0   0   57.93    2.27
  -7   0  -1   -0.18    0.87
   7   0   1   -0.33    0.61
   7   0   1    0.36    0.80
  -7   0  -2  121.38    3.79
   7   0   2  121.84    3.76
   7   0   2  118.52    3.55
  -7   0  -3   -0.02    0.60
   7   0   3    0.79    0.85
  -7   0  -3   -1.31    1.00
   7   0   3   -0.09    1.07
  -7   0  -4    1.06    0.61
   7   0   4    3.42    1.14
  -7   0  -4    1.82    1.25
  -7   0  -4    0.38    0.62
   7   0   4    0.91    1.00
   7   0   5    0.49    1.17
  -7   0  -5    1.79    1.49
   7   0   5   -1.17    1.02
   7   0   6   22.19    2.39
  -7   0  -6   25.04    3.17
   7   0   6   24.27    2.98
   7   0   7    2.61    1.75
   7   0   7    1.09    1.42
  -7   1  11    8.51    1.77
   7   1 -11    3.27    1.56
  -7   1  11    4.65    1.45
  -7   1  11    6.80    1.71
  -7   1  11    7.66    1.17
  -7  -1  11    8.60    1.90
  -7  -1  11    7.30    1.85
  -7  -1  11    5.86    1.69
  -7  -1  11    9.23    1.47
  -7   1  10    3.14    1.30
  -7   1  10   -1.16    0.85
  -7   1  10    0.76    0.81
   7   1 -10    0.40    1.32
  -7  -1  10    0.18    1.08
  -7  -1  10    1.14    1.37
   7  -1 -10    1.89    1.30
  -7  -1  10    0.34    1.20
  -7   1   9   53.13    1.58
  -7   1   9   51.68    2.72
   7   1  -9   56.44    2.64
  -7  -1   9   54.38    2.32
  -7  -1   9   48.44    2.69
   7  -1  -9   52.63    2.44
  -7   1   8    6.23    1.10
   7   1  -8    4.85    1.46
  -7  -1   8    5.06    1.11
   7  -1  -8    5.42    1.07
  -7  -1   8    4.82    0.95
   7   1  -7   69.87    2.57
  -7  -1   7   67.79    2.14
  -7  -1   7   61.14    3.65
   7  -1  -7   75.89    2.51
  -7   1   6    0.78    0.68
   7   1  -6    1.26    0.69
  -7  -1   6    2.29    0.66
   7  -1  -6    2.44    0.76
  -7  -1   6    0.56    0.73
  -7   1   5   23.84    1.64
   7   1  -5   30.17    1.53
  -7  -1   5   23.25    1.24
  -7  -1   5   25.26    1.53
   7  -1  -5   29.85    1.42
   7   1  -4    0.68    0.54
  -7   1   4   -0.28    0.78
  -7  -1   4   -0.21    0.51
   7  -1  -4   -0.62    0.51
  -7  -1   4   -0.60    0.57
  -7   1   3  139.50    3.70
   7   1  -3  141.68    3.52
  -7  -1   3  133.25    3.72
  -7  -1   3  135.59    3.56
  -7  -1   3  127.67    3.31
   7  -1  -3  133.35    3.07
  -7   1   2    4.01    0.89
   7   1  -2    3.63    0.81
  -7  -1   2    5.14    0.81
  -7  -1   2    3.45    0.90
   7  -1  -2    3.03    0.65
  -7  -1   2    3.65    0.75
  -7   1   1  159.37    4.18
   7   1  -1  155.51    4.06
  -7  -1   1  155.56    3.86
   7  -1  -1  155.62    3.85
  -7  -1   1  155.18    3.97
  -7  -1   1  155.82    4.22
  -7   1   0    0.26    0.77
   7   1   0   -0.36    0.78
   7  -1   0    0.82    0.60
   7  -1   0   -0.29    0.69
  -7  -1   0    0.83    0.82
  -7  -1   0   -0.72    0.60
  -7  -1   0    0.01    0.80
   7   1   1  127.11    3.80
   7   1   1  129.17    3.63
  -7   1  -1  114.44    3.54
  -7  -1  -1  114.31    3.51
  -7  -1  -1  114.15    3.49
   7  -1   1  118.13    3.59
   7  -1   1  124.21    3.62
  -7  -1  -1  113.16    2.92
  -7   1  -2    8.22    1.33
   7   1   2    9.73    1.36
   7   1   2    8.43    1.10
   7  -1   2    7.99    1.06
  -7  -1  -2    7.89    0.78
  -7  -1  -2    9.49    1.29
   7  -1   2    8.93    1.32
  -7  -1  -2    9.91    1.31
   7   1   3   20.15    2.03
   7   1   3   14.74    1.58
  -7   1  -3   13.17    1.63
  -7   1  -3   14.86    1.32
  -7  -1  -3   13.80    1.61
  -7  -1  -3   13.71    1.71
  -7  -1  -3   14.87    1.05
   7  -1   3   15.78    1.95
  -7   1  -4    0.42    1.31
  -7   1  -4   -0.31    0.70
   7   1   4    1.32    0.88
   7   1   4    0.84    1.11
   7  -1   4    0.91    0.94
  -7  -1  -4    2.01    1.23
   7  -1   4    2.18    1.19
  -7   1  -5   18.16    1.32
  -7   1  -5   16.42    1.96
   7   1   5   13.88    1.81
   7   1   5   14.63    1.81
   7  -1   5   13.69    1.65
  -7  -1  -5   15.51    2.09
   7  -1   5   16.61    1.81
  -7   1  -6   -0.06    2.04
  -7   1  -6    0.14    0.71
   7   1   6    0.74    1.49
   7   1   6   -0.12    1.20
   7  -1   6   -2.11    1.24
  -7  -1  -6    3.44    1.94
   7  -1   6    0.34    1.66
   7   1   7   24.41    2.62
   7   1   7   22.33    2.50
   7  -1   7   23.78    2.66
   7  -1   7   21.72    2.54
  -7   2  11    2.89    1.52
   7   2 -11    1.92    1.44
  -7   2  11   -1.16    1.55
  -7  -2  11    2.42    1.59
  -7  -2  11    3.22    1.78
  -7  -2  11   -2.09    1.89
  -7   2  10   22.76    2.38
   7   2 -10   19.97    2.33
  -7  -2  10   23.48    2.54
  -7  -2  10   23.16    2.52
  -7  -2  10   20.10    2.54
   7   2  -9    8.28    1.35
  -7   2   9    3.32    1.28
   7  -2  -9    5.78    1.23
  -7  -2   9    7.05    1.32
   7   2  -8   24.42    1.90
  -7   2   8   26.31    2.18
  -7  -2   8   24.85    2.03
   7  -2  -8   24.51    1.74
  -7  -2   8   30.99    2.23
  -7   2   7    5.12    1.07
  -7   2   7    2.94    0.92
   7   2  -7    5.50    1.03
   7  -2  -7    5.00    0.90
  -7  -2   7    5.68    1.05
  -7  -2   7    6.45    1.05
  -7   2   6   60.54    2.32
   7   2  -6   58.95    2.22
  -7  -2   6   61.02    2.45
  -7  -2   6   58.77    2.23
   7  -2  -6   57.66    1.98
   7   2  -5   12.98    1.22
  -7   2   5   11.92    1.45
  -7  -2   5   12.49    1.30
   7  -2  -5   13.73    1.12
  -7  -2   5   10.08    1.06
   7   2  -4  179.43    4.31
  -7   2   4  180.33    4.44
   7   2  -4  176.35    4.35
  -7  -2   4  167.79    4.37
  -7  -2   4  169.29    4.22
   7  -2  -4  181.05    3.98
   7   2  -3    1.04    0.78
  -7   2   3    1.99    0.81
   7  -2  -3    1.37    0.48
  -7  -2   3    2.34    0.73
  -7  -2   3    0.28    0.61
  -7   2   2   31.19    1.73
   7   2  -2   40.66    2.00
  -7  -2   2   29.00    1.54
  -7  -2   2   30.52    1.69
   7  -2  -2   39.30    1.47
  -7  -2   2   28.65    1.82
   7   2  -1    6.65    1.08
  -7   2   1    6.80    1.09
   7  -2  -1    6.17    0.83
  -7  -2   1    5.50    1.00
   7  -2  -1    6.41    0.97
  -7  -2   1    4.97    0.82
  -7  -2   1    5.59    1.00
  -7   2   0   33.11    1.93
   7   2   0   24.60    1.83
   7  -2   0   24.94    1.57
  -7  -2   0   32.87    1.99
  -7  -2   0   30.74    1.52
   7  -2   0   21.99    1.52
  -7  -2   0   30.98    1.91
   7   2   1    5.11    1.11
  -7   2  -1    5.10    1.07
  -7  -2  -1    5.11    1.03
   7  -2   1    3.67    0.90
   7  -2   1    4.88    0.94
  -7  -2  -1    5.53    1.15
  -7  -2  -1    4.88    0.79
   7   2   2  108.64    3.71
  -7   2  -2  115.38    3.13
  -7   2  -2  105.89    3.64
  -7  -2  -2  113.09    3.56
  -7  -2  -2  111.59    3.70
   7  -2   2  108.82    3.53
   7  -2   2  110.21    3.48
  -7  -2  -2  110.92    2.80
  -7   2  -3    3.89    0.92
   7   2   3    2.60    0.80
  -7   2  -3    4.26    1.26
   7  -2   3    1.93    1.19
  -7  -2  -3    1.86    1.35
   7  -2   3    2.45    0.81
  -7  -2  -3    1.56    1.13
  -7  -2  -3    2.67    0.60
  -7   2  -4   10.38    1.58
  -7   2  -4   14.14    1.59
   7   2   4   14.25    1.78
   7   2   4    9.92    1.58
   7  -2   4   15.24    1.64
  -7  -2  -4   12.37    1.65
   7  -2   4   13.41    1.70
  -7  -2  -4   12.68    1.80
   7   2   5    5.03    1.60
  -7   2  -5    4.28    1.09
  -7   2  -5    6.98    1.73
   7   2   5    7.78    1.39
   7  -2   5    5.18    1.52
   7  -2   5    4.16    1.28
  -7  -2  -5    4.74    1.67
  -7  -2  -5    5.31    2.13
   7   2   6   12.59    1.91
  -7   2  -6   15.35    1.84
   7   2   6   16.77    2.00
   7  -2   6   14.31    2.05
   7  -2   6   14.16    1.94
  -7  -2  -6   17.36    2.30
   7   2   7    2.66    1.81
   7   2   7    3.89    1.60
   7  -2   7    3.10    1.51
  -7  -2  -7   -2.44    2.53
   7  -2   7   -0.08    1.79
  -7   3  11    6.67    1.79
  -7   3  11    4.96    1.66
   7   3 -11    7.64    1.56
  -7  -3  11   10.92    2.40
  -7  -3  11    8.28    1.73
  -7  -3  11    4.37    1.71
  -7   3  10    0.05    1.42
   7   3 -10    2.14    1.27
  -7   3  10    1.61    1.33
  -7  -3  10   -0.71    1.72
  -7  -3  10   -0.51    1.42
  -7  -3  10   -0.18    1.40
  -7   3   9   43.49    2.35
   7   3  -9   42.04    2.48
  -7   3   9   40.01    2.60
  -7  -3   9   44.36    2.79
  -7  -3   9   37.78    2.77
   7   3  -8   15.09    1.52
  -7   3   8   18.22    1.73
  -7  -3   8   16.19    2.08
  -7  -3   8   13.50    1.53
   7   3  -7   37.16    2.10
  -7   3   7   34.41    1.85
   7  -3  -7   40.67    1.74
  -7  -3   7   29.99    2.53
  -7  -3   7   30.02    2.02
   7   3  -6    1.16    0.74
  -7   3   6    1.67    1.07
  -7  -3   6    2.33    1.06
  -7  -3   6    2.50    1.15
   7  -3  -6    1.51    0.70
   7   3  -5    4.52    0.81
  -7  -3   5    4.41    0.87
   7  -3  -5    5.37    0.73
  -7  -3   5    4.10    0.99
   7   3  -4   13.79    1.19
  -7  -3   4   14.11    1.49
  -7  -3   4   13.29    1.36
   7  -3  -4   13.70    0.93
  -7   3   3  122.41    3.43
   7   3  -3  109.27    3.39
  -7  -3   3  116.92    3.50
  -7  -3   3  116.62    3.38
   7  -3  -3  105.87    2.49
  -7   3   2    5.31    0.97
   7   3  -2    5.69    1.12
  -7  -3   2    7.72    1.01
   7  -3  -2    6.60    0.72
  -7  -3   2    6.79    1.16
  -7   3   1  102.68    3.23
   7   3  -1  100.75    3.43
  -7  -3   1  106.18    3.39
   7  -3  -1  103.57    3.13
  -7  -3   1  100.59    2.94
   7  -3  -1  105.83    2.85
  -7  -3   1   99.60    3.26
  -7   3   0   -0.52    0.87
   7   3   0    0.24    0.98
   7  -3   0    1.57    0.80
  -7  -3   0    1.23    1.03
  -7  -3   0   -0.21    0.84
  -7  -3   0    0.12    0.72
   7  -3   0    1.91    0.76
   7   3   1   53.16    2.68
  -7   3  -1   53.86    2.21
  -7   3  -1   47.78    2.40
  -7  -3  -1   52.38    1.89
  -7  -3  -1   51.45    2.54
  -7  -3  -1   52.29    2.36
   7  -3   1   51.59    2.30
   7  -3   1   54.33    2.34
  -7   3  -2    8.09    1.38
  -7   3  -2    8.22    1.10
   7   3   2    6.49    1.26
  -7  -3  -2    8.20    1.24
   7  -3   2    7.18    1.22
  -7  -3  -2    6.99    1.39
  -7  -3  -2    6.91    0.83
  -7   3  -3   17.96    2.02
   7   3   3   18.63    2.23
  -7   3  -3   16.95    1.81
  -7  -3  -3   19.51    1.97
   7  -3   3   17.76    1.61
  -7  -3  -3   19.64    2.35
   7  -3   3   20.85    2.09
  -7  -3  -3   18.21    1.02
  -7   3  -4    3.30    1.48
   7   3   4    2.89    1.35
  -7   3  -4    2.99    1.09
   7  -3   4    3.50    1.37
   7  -3   4    2.20    0.88
  -7  -3  -4    3.99    1.78
  -7  -3  -4    3.13    1.37
  -7   3  -5   26.91    2.16
   7   3   5   20.73    2.02
  -7   3  -5   20.30    2.29
   7   3   5   21.38    2.75
   7  -3   5   20.50    1.86
  -7  -3  -5   23.10    2.71
  -7  -3  -5   23.06    2.33
   7  -3   5   22.84    2.13
   7  -3   5   22.54    2.52
   7   3   6   -1.05    1.73
  -7   3  -6    2.93    1.39
   7   3   6    2.71    1.29
   7  -3   6    2.93    1.51
   7  -3   6    2.91    1.51
   7  -3   6    2.46    1.24
  -7  -3  -6    2.72    2.01
   7   3   7   10.81    1.80
   7   3   7   12.15    2.31
  -7  -3  -7   10.30    2.67
   7  -3   7   14.77    2.12
   7  -3   7   12.85    2.27
  -7   4  10    9.07    1.52
   7   4 -10    5.25    1.47
  -7   4  10    2.77    1.58
  -7   4  10    6.05    1.45
  -7  -4  10    8.83    1.84
  -7  -4  10    2.65    1.52
  -7  -4  10   10.36    2.30
  -7   4   9    0.18    1.18
   7   4  -9    1.14    1.19
  -7  -4   9   -1.98    1.31
  -7  -4   9    0.38    1.72
   7   4  -8   24.98    1.98
  -7  -4   8   25.39    2.34
  -7  -4   8   25.97    2.54
  -7   4   7   10.42    1.23
   7   4  -7    8.99    1.17
   7   4  -7    6.35    1.40
  -7  -4   7   10.46    1.23
  -7  -4   7    8.19    1.66
   7   4  -6   54.75    2.30
  -7   4   6   55.30    2.16
   7   4  -6   52.10    2.61
  -7  -4   6   56.14    2.52
  -7  -4   6   51.36    2.61
  -7   4   5   30.66    1.75
   7   4  -5   35.74    2.17
   7   4  -5   31.85    2.03
  -7  -4   5   35.04    2.26
   7   4  -4  247.35    5.81
   7   4  -4  248.94    6.02
  -7  -4   4  242.97    6.20
  -7  -4   4  252.60    6.04
   7   4  -3    4.70    0.82
   7   4  -3    5.12    1.10
  -7   4   3    5.46    1.04
   7  -4  -3    4.57    0.51
  -7  -4   3    6.08    1.02
  -7  -4   3    5.90    1.25
   7  -4  -3    4.86    0.55
   7   4  -2   60.42    2.79
  -7   4   2   51.17    2.23
  -7  -4   2   49.49    2.54
   7  -4  -2   56.82    1.84
  -7  -4   2   49.66    2.18
   7  -4  -2   59.02    2.30
  -7  -4   2   49.23    2.37
  -7   4   1   18.24    1.64
   7   4  -1   20.14    2.04
  -7  -4   1   18.02    1.61
   7  -4  -1   20.23    1.56
   7  -4  -1   19.91    1.40
  -7  -4   1   18.61    1.73
  -7  -4   1   18.68    1.82
  -7   4   0   10.63    1.17
  -7   4   0   12.36    1.43
   7   4   0   13.98    1.62
  -7  -4   0   11.97    1.18
   7  -4   0   14.01    1.52
  -7  -4   0    8.90    1.34
  -7  -4   0   12.44    1.36
   7  -4   0   11.37    1.47
  -7   4  -1    2.21    1.07
   7   4   1    1.94    1.31
  -7   4  -1    2.37    1.04
  -7  -4  -1    2.34    1.29
   7  -4   1    1.38    0.94
  -7  -4  -1    0.73    1.03
   7  -4   1    2.45    0.95
  -7  -4  -1    1.34    0.79
   7   4   2   50.99    2.90
  -7   4  -2   51.10    2.59
  -7   4  -2   54.55    2.43
  -7  -4  -2   53.07    2.57
  -7  -4  -2   46.51    2.87
   7  -4   2   45.32    2.37
  -7  -4  -2   48.48    1.80
   7  -4   2   50.96    2.57
   7   4   3    1.04    1.21
  -7   4  -3    2.36    1.43
  -7   4  -3    2.81    1.14
  -7  -4  -3    2.96    1.50
   7  -4   3    2.23    1.08
   7  -4   3    1.63    0.92
  -7  -4  -3    0.31    1.18
  -7  -4  -3    2.41    0.62
   7   4   4   22.85    2.55
  -7   4  -4   17.73    2.11
  -7   4  -4   22.10    2.83
   7  -4   4   23.56    2.54
   7  -4   4   23.00    1.97
  -7  -4  -4   14.80    2.12
   7  -4   4   22.80    2.13
  -7  -4  -4   17.70    1.90
   7   4   5    4.60    1.66
  -7   4  -5    4.47    1.47
   7  -4   5    4.90    1.47
   7  -4   5    5.80    1.76
   7  -4   5    4.23    1.41
  -7  -4  -5    2.98    1.87
  -7   4  -6    5.73    1.67
   7   4   6    7.76    2.10
   7  -4   6    7.35    1.99
  -7  -4  -6   11.40    2.36
   7  -4   6    9.49    1.92
   7  -4   6    9.97    1.87
   7   5 -10    7.08    1.67
  -7   5  10    7.67    1.82
  -7   5  10    9.02    1.49
  -7  -5  10    4.18    2.67
  -7  -5  10    6.67    1.81
  -7  -5  10    7.16    1.80
   7   5  -9   20.73    1.95
  -7   5   9   23.45    1.91
  -7  -5   9   25.70    2.80
  -7  -5   9   20.21    2.52
  -7  -5   9   22.64    2.50
   7   5  -8    0.23    1.09
  -7   5   8    0.53    1.02
  -7  -5   8    0.72    1.21
  -7  -5   8   -3.64    1.65
   7   5  -7   15.86    1.77
  -7   5   7   16.41    1.61
   7   5  -7   16.45    2.06
  -7  -5   7   14.75    2.01
  -7  -5   7   13.30    1.58
   7   5  -6    3.72    1.21
  -7   5   6    1.22    0.95
   7   5  -6    2.60    0.83
  -7  -5   6    2.99    1.02
  -7  -5   6    2.28    1.42
   7   5  -5    9.80    1.14
  -7   5   5   15.64    1.56
   7   5  -5    9.13    1.36
  -7  -5   5   13.28    1.71
  -7  -5   5   16.29    1.87
   7   5  -4    3.46    1.05
   7   5  -4    3.54    0.79
  -7  -5   4    5.10    1.39
   7   5  -3   94.61    3.17
  -7   5   3   97.39    3.11
   7   5  -3   91.28    3.53
  -7  -5   3  104.67    3.69
   7  -5  -3   93.92    2.44
  -7  -5   3  106.16    3.36
   7  -5  -3   97.39    2.41
   7   5  -2    7.60    1.13
  -7   5   2    9.98    1.27
   7   5  -2    9.14    1.55
  -7  -5   2    9.31    1.46
   7  -5  -2    8.75    1.15
   7  -5  -2    7.21    0.90
  -7  -5   2    9.00    1.22
   7  -5  -2    9.32    1.21
   7   5  -1   69.81    2.54
  -7   5   1   67.94    2.67
   7   5  -1   70.60    3.26
  -7   5   1   67.24    2.78
   7  -5  -1   69.61    2.45
   7  -5  -1   71.34    2.68
  -7  -5   1   65.59    2.76
  -7  -5   1   62.55    2.52
  -7  -5   1   67.53    3.24
  -7   5   0    7.52    1.13
   7   5   0    3.95    2.57
  -7   5   0    5.74    1.22
   7   5   0    6.16    0.98
   7  -5   0    5.36    1.18
   7  -5   0    5.91    1.15
  -7  -5   0    6.62    1.52
  -7  -5   0    6.00    1.20
  -7  -5   0    7.30    1.11
   7  -5   0    6.12    0.70
  -7   5  -1   22.76    2.11
   7   5   1   25.29    2.55
  -7   5  -1   28.92    2.12
   7  -5   1   29.82    2.07
  -7  -5  -1   26.12    1.72
   7  -5   1   27.22    1.38
  -7  -5  -1   24.98    2.69
  -7  -5  -1   27.72    2.12
   7  -5   1   29.25    2.03
  -7   5  -2    9.14    1.46
  -7   5  -2    9.77    1.69
   7   5   2    8.55    1.63
   7  -5   2   10.64    1.54
   7  -5   2    8.71    1.33
  -7  -5  -2    9.65    1.08
   7  -5   2    8.18    1.20
  -7  -5  -2    9.47    1.45
  -7  -5  -2    5.31    1.72
  -7   5  -3    1.14    1.30
  -7   5  -3    0.31    1.42
   7   5   3    0.54    1.42
  -7  -5  -3    0.68    1.99
   7  -5   3    1.30    1.05
  -7  -5  -3    0.46    1.34
   7  -5   3    1.45    1.35
  -7  -5  -3    0.93    0.71
   7  -5   3    2.91    1.05
  -7   5  -4    4.65    1.50
   7   5   4    5.52    1.72
   7  -5   4    5.83    1.48
   7  -5   4    4.91    1.30
  -7  -5  -4    3.79    1.69
   7  -5   4    4.94    1.58
   7   5   5   16.29    2.21
  -7   5  -5   19.31    2.13
   7  -5   5   11.42    1.98
   7  -5   5   12.45    1.65
   7  -5   5   13.15    1.72
  -7  -5  -5   18.59    2.29
  -7   5  -6    2.47    1.85
   7   5   6    2.03    1.90
   7  -5   6   -0.53    1.87
   7  -5   6    0.56    1.54
  -7  -5  -6   -2.05    2.20
   7   6  -9   -0.25    1.39
  -7  -6   9    1.47    1.51
  -7  -6   9    0.79    1.61
  -7  -6   9    1.13    2.84
   7   6  -8    6.25    1.26
  -7  -6   8    2.99    2.34
  -7  -6   8    3.73    1.46
   7   6  -7    8.33    1.44
  -7   6   7    8.92    1.08
  -7  -6   7    8.16    1.44
  -7  -6   7   12.81    2.35
   7   6  -6   17.51    1.79
   7   6  -6   19.14    2.09
  -7   6   6   25.64    1.64
  -7  -6   6   20.15    2.12
  -7  -6   6   22.62    2.96
  -7   6   5   17.44    1.55
   7   6  -5   22.41    1.73
   7   6  -5   17.32    2.14
  -7  -6   5   16.17    1.66
  -7  -6   5   17.55    2.17
   7   6  -4   45.12    2.16
   7   6  -4   47.26    2.54
  -7  -6   4   45.07    3.11
  -7  -6   4   43.23    2.42
   7  -6  -4   48.61    1.59
   7   6  -3    2.83    1.33
  -7   6   3    4.75    1.07
   7   6  -3    2.48    1.06
  -7  -6   3    3.77    1.54
   7  -6  -3    2.73    0.88
  -7  -6   3    4.28    1.25
  -7   6   2   21.93    1.87
   7   6  -2   25.71    2.00
  -7   6   2   25.86    2.33
   7   6  -2   26.22    2.50
  -7  -6   2   24.45    2.70
  -7  -6   2   22.34    2.11
   7  -6  -2   26.21    1.93
   7  -6  -2   28.05    1.88
   7   6  -1   -0.53    0.91
  -7   6   1    0.96    1.32
  -7   6   1    0.19    0.95
   7   6  -1    1.38    1.33
  -7  -6   1   -0.25    1.58
  -7  -6   1    0.19    1.22
  -7  -6   1    1.02    1.11
   7  -6  -1   -0.23    0.97
  -7   6   0   13.10    1.72
  -7   6   0   11.86    1.58
   7   6   0    9.87    1.25
   7   6   0   10.59    1.80
   7  -6   0   10.76    2.12
  -7  -6   0   12.29    1.53
   7  -6   0    9.73    0.97
  -7  -6   0   12.79    2.03
  -7  -6   0   14.79    1.80
   7   6   1    9.30    1.66
  -7   6  -1    9.04    1.50
   7   6   1    8.59    1.14
  -7   6  -1    8.96    1.56
   7  -6   1    7.98    0.88
  -7  -6  -1   12.33    2.02
   7  -6   1    6.87    1.29
  -7  -6  -1    9.78    1.28
  -7  -6  -1   10.38    1.61
  -7   6  -2   22.31    2.67
  -7   6  -2   18.22    2.35
   7   6   2   21.71    2.82
   7  -6   2   21.14    1.82
   7  -6   2   20.24    2.15
  -7  -6  -2   20.99    2.73
  -7  -6  -2   20.20    1.90
  -7  -6  -2   22.15    2.32
  -7   6  -3    5.82    1.70
  -7   6  -3    4.72    1.90
   7   6   3    5.81    1.95
  -7  -6  -3    3.53    1.67
   7  -6   3    6.15    1.15
   7  -6   3    5.40    1.53
  -7  -6  -3    4.66    1.01
   7  -6   3    4.39    1.24
  -7   6  -4    9.03    1.93
   7   6   4    6.52    1.86
   7  -6   4   11.16    1.76
   7  -6   4   12.23    1.81
   7  -6   4   10.40    2.09
  -7  -6  -4   13.92    2.67
  -7   6  -5    3.47    2.01
   7   6   5   -2.63    1.90
   7  -6   5    3.22    1.73
   7  -6   5    0.04    1.89
   7  -6   5   -0.30    1.38
  -7  -6  -5    2.35    2.08
   7   7  -8    4.16    1.38
  -7  -7   8    5.17    1.56
  -7  -7   8    2.42    1.50
   7   7  -7   14.92    1.58
  -7  -7   7   11.72    1.75
   7   7  -6    6.90    1.40
  -7   7   6    7.60    1.05
  -7  -7   6    5.72    2.17
  -7  -7   6    7.83    1.47
  -7   7   5    4.99    1.11
  -7   7   5    7.49    2.49
   7   7  -5    3.18    1.50
   7   7  -5    1.69    1.03
  -7  -7   5    7.11    2.07
  -7  -7   5    4.97    1.26
   7   7  -4    1.42    0.93
   7   7  -4    1.73    1.39
  -7   7   4    1.01    1.49
  -7  -7   4   -2.06    1.79
   7  -7  -4    3.10    0.95
  -7  -7   4    1.84    1.24
   7   7  -3   16.54    1.82
  -7   7   3   14.74    1.95
  -7   7   3   17.23    1.78
   7   7  -3   13.42    1.62
   7  -7  -3   16.79    1.84
  -7  -7   3   15.62    2.24
  -7  -7   3   17.87    1.72
  -7   7   2   10.10    1.83
   7   7  -2   11.19    1.85
   7   7  -2   12.88    1.52
  -7   7   2   11.10    1.38
  -7  -7   2   12.24    1.58
   7  -7  -2   10.03    1.42
  -7  -7   2    9.00    2.06
   7  -7  -2    9.80    1.47
   7   7  -1   35.16    2.35
  -7   7   1   33.30    2.87
   7   7  -1   32.80    2.81
  -7   7   1   39.64    2.35
  -7  -7   1   38.41    2.77
   7  -7  -1   35.14    2.59
  -7  -7   1   31.48    3.68
   7  -7  -1   37.99    2.41
   7   7   0    6.49    1.32
  -7   7   0    4.88    1.41
  -7   7   0    4.99    1.76
   7   7   0    8.08    1.77
  -7  -7   0    8.10    1.65
  -7  -7   0    5.14    1.41
   7  -7   0    7.37    1.40
  -7  -7   0    7.50    2.32
   7   7   1   25.34    2.88
  -7   7  -1   24.03    2.26
  -7   7  -1   26.92    2.61
   7   7   1   26.63    2.12
  -7  -7  -1   25.92    2.26
   7  -7   1   30.99    2.40
   7  -7   1   26.13    1.49
  -7  -7  -1   28.60    2.78
  -7   7  -2    5.93    1.89
   7   7   2    4.69    1.75
   7   7   2    6.49    1.26
  -7   7  -2    6.30    1.68
   7  -7   2    6.35    1.56
  -7  -7  -2    7.17    1.35
   7  -7   2    4.11    1.17
  -7  -7  -2    7.55    1.70
   7   7   3    2.63    1.62
  -7  -7  -3    1.54    1.82
   7  -7   3    3.30    1.24
   7  -7   3    0.46    1.31
  -7  -7  -3   -0.23    1.25
   7   7   4    5.51    2.27
   7  -7   4    5.80    1.57
   7  -7   4    7.92    1.56
  -7  -7  -4    4.33    2.05
   7  -7   4    1.79    1.94
   7   8  -7    5.54    1.48
  -7  -8   7    6.99    1.91
  -7  -8   7    7.18    1.51
   7   8  -6   10.88    1.57
  -7  -8   6   12.57    1.80
   7   8  -5    5.89    1.33
  -7   8   5    7.80    1.16
  -7  -8   5    5.62    1.51
   7  -8  -5    6.08    1.34
   7   8  -4   15.96    1.56
  -7  -8   4   13.37    1.86
   7  -8  -4   18.08    2.22
  -7   8   3    2.03    1.19
   7   8  -3    1.31    1.53
   7   8  -3   -0.84    1.07
  -7  -8   3    0.83    1.56
   7  -8  -3   -0.51    1.49
  -7   8   2    7.77    1.44
   7   8  -2    9.83    1.85
   7   8  -2    7.58    1.60
  -7  -8   2    6.09    1.61
   7  -8  -2    9.09    1.88
   7  -8  -2    7.92    1.62
  -7   8   1    4.40    1.40
   7   8  -1    2.32    1.50
   7   8  -1    0.20    1.77
   7  -8  -1    4.70    1.86
   7  -8  -1    5.34    1.70
  -7  -8   1    4.30    1.88
  -7  -8   1    5.03    1.60
  -7   8   0   15.79    1.86
   7   8   0   16.15    1.81
   7   8   0   14.69    2.13
   7  -8   0   12.59    1.70
  -7  -8   0   18.56    1.92
   7  -8   0   14.39    2.29
  -7  -8   0   18.93    2.19
   7   8   1    4.27    1.65
   7   8   1    1.36    1.39
  -7   8  -1   -0.66    1.69
   7  -8   1    4.15    1.49
  -7  -8  -1    0.86    1.94
  -7  -8  -1    1.36    1.57
   7   8   2   11.17    1.98
   7   8   2   16.81    1.73
   7  -8   2   15.70    1.99
  -7  -8  -2   17.41    1.85
  -7  -8  -2   14.65    2.18
   7   8   3    1.02    1.83
   7  -8   3    4.27    1.68
  -7  -8  -3    5.34    2.17
   7   9  -4   -0.30    1.24
  -7  -9   4    4.13    1.71
   7   9  -3    1.78    1.30
  -7   9   3    5.18    1.53
   7  -9  -3    1.72    2.45
  -7  -9   3    2.56    1.72
  -7   9   2   13.32    1.86
   7   9  -2   18.27    2.14
  -7  -9   2   17.44    2.08
   7  -9  -2   19.74    2.51
   7  -9  -2   20.01    2.09
   7   9  -1   14.73    2.24
   7   9  -1   17.15    2.28
  -7   9   1   23.27    2.88
  -7  -9   1   21.74    2.61
   7  -9  -1   15.73    2.54
   7  -9  -1   20.87    2.26
  -7  -9   1   18.33    2.27
   7   9   0    6.84    2.12
   7   9   0   10.39    1.93
  -7   9   0    7.72    1.99
  -7  -9   0    7.91    1.86
   7  -9   0    9.23    2.01
  -7  -9   0    9.52    2.20
   7  -9   0   12.36    2.60
  -8   0  11    3.53    1.80
   8   0 -11   -1.43    1.63
  -8   0  11    1.83    1.54
  -8   0  10   15.25    1.36
  -8   0  10   13.58    1.81
   8   0 -10   14.52    1.68
  -8   0  10   15.48    1.44
  -8   0   9    0.31    1.20
   8   0  -9    0.73    1.17
  -8   0   9   -0.27    0.61
  -8   0   9    0.11    0.69
   8   0  -8   80.07    2.99
  -8   0   8   70.14    3.03
   8   0  -7    0.04    0.91
  -8   0   7   -1.03    0.87
  -8   0   6    3.97    0.57
   8   0  -6    5.02    0.94
  -8   0   6    4.90    1.08
   8   0  -5    1.15    0.69
  -8   0   5    0.55    0.81
  -8   0   5    2.09    0.94
  -8   0   5    0.28    0.47
  -8   0   4   56.76    2.45
   8   0  -4   54.51    1.78
  -8   0   4   62.57    2.42
  -8   0   4   60.00    1.76
  -8   0   3    0.13    0.88
  -8   0   3    0.37    0.71
  -8   0   3    0.01    0.54
   8   0  -3    0.46    0.72
  -8   0   2  144.00    4.17
  -8   0   2  150.43    3.70
   8   0  -2  140.03    3.71
  -8   0   2  149.08    3.97
   8   0  -1    0.20    0.83
  -8   0   1   -0.10    0.70
  -8   0   1   -1.07    0.72
  -8   0   1   -0.33    0.87
   8   0   0  205.13    5.24
  -8   0   0  203.02    5.33
  -8   0  -1    0.73    1.06
   8   0   1   -0.99    0.81
   8   0   1    0.30    0.97
  -8   0  -2   24.51    1.54
   8   0   2   29.20    2.27
   8   0   2   26.08    1.76
  -8   0  -2   24.45    2.27
  -8   0  -3    0.57    1.37
  -8   0  -3    0.92    0.88
  -8   0  -3    0.94    0.82
   8   0   3   -0.09    0.96
   8   0   3    0.74    1.25
  -8   0  -4    7.57    0.89
   8   0   4    6.31    1.41
   8   0   4    8.42    1.50
  -8   0  -4    8.19    0.88
  -8   0  -4    8.64    1.91
   8   0   5    0.54    1.26
   8   0   5   -0.04    1.59
  -8   0  -5    2.49    2.15
   8   0   6   15.66    2.02
   8   0   6   16.80    2.27
   8   1 -11   12.76    1.74
  -8   1  11   13.75    2.00
  -8   1  11   11.91    1.87
   8  -1 -11   14.04    1.80
  -8  -1  11    8.87    1.67
  -8  -1  11   14.22    1.39
  -8  -1  11   15.33    2.14
  -8   1  10    0.34    1.43
   8   1 -10    1.78    1.42
  -8  -1  10    1.92    1.08
  -8  -1  10    0.19    1.25
  -8  -1  10    2.70    1.48
   8  -1 -10    2.77    1.29
   8   1  -9   32.76    2.38
  -8   1   9   29.54    2.53
  -8  -1   9   26.22    2.51
  -8  -1   9   33.15    1.88
  -8   1   8    5.99    1.24
   8   1  -8    2.36    1.17
  -8  -1   8    2.29    1.15
   8  -1  -8    4.53    1.19
  -8  -1   8    4.49    0.92
  -8   1   7   20.06    1.93
   8   1  -7   19.58    1.82
  -8  -1   7   19.80    1.79
   8  -1  -7   20.29    1.69
  -8  -1   7   18.43    1.74
   8   1  -6    7.59    1.05
  -8   1   6    7.88    1.07
  -8   1   6    8.97    1.26
  -8  -1   6    7.02    1.12
  -8  -1   6    9.53    1.11
   8  -1  -6    8.91    1.08
  -8   1   5  120.54    3.54
   8   1  -5  112.61    3.20
  -8  -1   5  111.28    2.97
   8  -1  -5  116.33    3.06
  -8  -1   5  120.03    3.58
   8   1  -4   12.70    1.34
  -8   1   4    8.83    1.14
  -8  -1   4   12.23    1.25
  -8  -1   4   10.59    1.32
  -8  -1   4   10.61    1.17
   8  -1  -4   13.15    1.19
  -8   1   3  108.22    3.35
   8   1  -3  107.53    3.11
  -8  -1   3  104.45    3.41
   8  -1  -3   99.69    2.64
  -8  -1   3  104.94    3.20
  -8  -1   3  102.09    2.92
  -8   1   2    3.00    0.98
   8   1  -2    2.81    0.96
  -8  -1   2    4.99    0.88
  -8  -1   2    3.59    1.01
  -8  -1   2    2.72    0.81
   8  -1  -2    1.22    0.71
  -8   1   1   25.71    1.95
   8   1  -1   33.79    2.03
  -8  -1   1   25.70    2.01
  -8  -1   1   28.81    1.69
   8  -1  -1   32.02    1.87
  -8  -1   1   25.00    1.78
  -8   1   0   10.01    1.42
   8   1   0    8.39    1.35
  -8  -1   0    7.89    1.27
   8  -1   0    8.81    1.24
  -8  -1   0    8.69    1.01
   8  -1   0    8.67    1.16
  -8  -1   0    9.42    1.27
   8   1   1   39.57    2.39
  -8   1  -1   39.60    2.42
   8  -1   1   34.48    2.23
  -8  -1  -1   39.31    2.35
  -8  -1  -1   39.99    1.77
  -8  -1  -1   42.22    2.37
   8   1   2    4.54    1.40
   8   1   2    5.96    1.12
  -8   1  -2    3.47    1.32
  -8  -1  -2    5.51    1.37
  -8  -1  -2    5.33    0.90
   8  -1   2    3.11    0.92
  -8  -1  -2    5.21    1.26
   8  -1   2    6.21    1.41
   8   1   3    7.60    1.57
  -8   1  -3    4.77    1.55
   8   1   3    6.47    1.20
  -8   1  -3    8.84    1.08
  -8  -1  -3    8.95    1.62
   8  -1   3    8.23    1.25
  -8  -1  -3   10.37    1.29
   8  -1   3    9.87    1.72
  -8   1  -4    0.89    0.97
  -8   1  -4    1.04    1.70
   8   1   4    0.16    1.52
   8   1   4   -0.56    1.10
  -8  -1  -4   -1.09    1.56
   8  -1   4    0.08    1.37
   8  -1   4    0.51    1.15
   8   1   5   23.96    3.03
  -8   1  -5   21.60    1.68
   8   1   5   20.78    2.29
   8  -1   5   22.71    2.45
   8  -1   5   23.08    2.42
  -8  -1  -5   22.24    2.63
   8   1   6   -0.41    1.66
   8   1   6   -0.68    1.39
   8  -1   6    2.31    1.86
   8  -1   6   -1.22    1.49
  -8   2  11    3.79    1.69
  -8   2  11    2.05    1.86
   8   2 -11    3.49    1.59
  -8  -2  11    4.76    1.74
  -8  -2  11    0.74    1.67
   8   2 -10   16.36    1.89
  -8   2  10   14.20    1.77
  -8  -2  10   20.31    2.16
  -8  -2  10   16.16    1.82
   8  -2 -10   19.59    1.97
   8   2  -9    1.28    1.35
  -8   2   9    3.32    1.53
  -8  -2   9    0.02    1.23
   8  -2  -9    3.19    1.27
  -8  -2   9    4.91    1.38
  -8   2   8   78.19    3.03
   8   2  -8   81.96    3.14
  -8   2   8   76.26    3.38
   8  -2  -8   86.34    2.87
  -8  -2   8   73.54    3.13
  -8  -2   8   79.29    2.86
  -8   2   7   14.25    1.77
   8   2  -7   10.01    1.21
  -8   2   7   10.41    1.38
  -8  -2   7    8.64    1.41
   8  -2  -7   11.92    1.18
  -8  -2   7    9.15    1.20
  -8   2   6   36.50    2.10
   8   2  -6   43.92    2.10
  -8  -2   6   35.85    1.89
  -8  -2   6   37.11    2.12
   8  -2  -6   45.45    1.84
   8   2  -5    2.41    0.83
  -8   2   5    3.20    1.02
  -8  -2   5    2.79    1.05
  -8  -2   5    3.16    0.89
   8  -2  -5    2.12    0.72
  -8   2   4    2.22    0.96
   8   2  -4    4.38    1.01
  -8  -2   4    1.19    0.90
  -8  -2   4    3.32    0.91
   8  -2  -4    5.40    0.78
  -8   2   3    3.45    0.93
   8   2  -3    3.06    1.05
  -8  -2   3    2.84    0.89
  -8  -2   3    1.12    0.96
   8  -2  -3    4.16    0.62
  -8  -2   3    3.39    0.92
  -8   2   2   27.54    1.74
   8   2  -2   21.39    1.89
  -8  -2   2   28.40    1.87
   8  -2  -2   19.07    1.34
  -8  -2   2   26.26    1.71
  -8  -2   2   26.15    2.07
   8   2  -1    9.82    1.41
  -8   2   1    8.88    1.31
   8  -2  -1    8.81    1.07
  -8  -2   1    9.20    1.26
   8  -2  -1    9.21    1.20
  -8  -2   1    9.11    1.09
  -8  -2   1    9.48    1.37
   8   2   0   98.34    3.49
  -8   2   0  104.16    3.52
  -8  -2   0  101.86    3.01
   8  -2   0   93.90    3.21
   8  -2   0   92.11    3.10
  -8  -2   0  102.12    3.43
  -8  -2   0   98.10    3.43
  -8   2  -1    0.75    1.15
   8   2   1    1.36    1.23
   8  -2   1    2.89    1.09
  -8  -2  -1    1.89    1.06
   8  -2   1    0.50    0.84
  -8  -2  -1    0.56    0.76
  -8  -2  -1    1.74    1.19
   8   2   2   31.51    3.53
  -8   2  -2   35.47    2.57
  -8   2  -2   40.10    2.11
  -8  -2  -2   39.12    2.52
   8  -2   2   36.04    2.12
  -8  -2  -2   36.90    1.76
  -8  -2  -2   36.07    2.61
   8  -2   2   38.52    2.57
   8   2   3    0.92    1.30
  -8   2  -3    0.12    1.11
  -8   2  -3   -0.49    1.36
  -8  -2  -3   -0.10    1.45
  -8  -2  -3    0.02    0.66
   8  -2   3   -1.25    0.92
  -8  -2  -3   -1.56    1.30
   8  -2   3   -0.62    1.28
  -8   2  -4   18.61    2.23
   8   2   4   15.76    1.95
  -8   2  -4   15.83    2.20
   8   2   4   20.84    1.99
   8  -2   4   15.24    1.83
   8  -2   4   17.19    2.02
  -8  -2  -4   16.80    2.32
  -8  -2  -4   18.64    2.13
   8   2   5    2.33    1.88
  -8   2  -5    1.12    1.31
   8   2   5    0.85    1.26
  -8  -2  -5    0.46    2.04
   8  -2   5    2.28    1.74
   8  -2   5    2.70    1.46
   8   2   6   20.54    2.48
   8   2   6   16.66    2.22
   8  -2   6   13.58    1.88
   8  -2   6   17.79    2.38
   8   3 -10    4.99    1.46
  -8   3  10    3.14    1.62
  -8   3  10   -2.67    1.49
  -8  -3  10    3.45    1.89
  -8  -3  10   -2.14    1.46
   8   3  -9   18.37    1.83
  -8   3   9   10.71    1.68
  -8   3   9   14.15    1.68
  -8  -3   9   13.00    1.84
  -8  -3   9   20.18    2.56
  -8   3   8    1.09    1.27
   8   3  -8    2.84    1.13
  -8   3   8    4.03    1.21
  -8  -3   8    3.37    1.31
   8  -3  -8    2.15    1.06
  -8  -3   8    3.66    1.45
  -8   3   7   16.03    1.77
   8   3  -7    6.96    1.09
  -8  -3   7   10.40    1.50
   8  -3  -7   10.96    1.16
  -8   3   6    7.13    1.22
   8   3  -6    4.15    0.91
   8  -3  -6    7.63    0.93
  -8  -3   6    5.33    1.01
   8   3  -5  117.53    3.63
  -8   3   5  130.83    3.74
   8  -3  -5  123.84    3.01
  -8  -3   5  125.74    3.92
   8   3  -4   15.29    1.57
  -8   3   4   12.75    1.63
   8  -3  -4   14.59    1.14
  -8  -3   4   17.05    1.72
   8   3  -3  109.37    3.57
  -8   3   3  100.31    3.22
   8  -3  -3  100.86    2.44
  -8  -3   3   94.05    3.28
  -8  -3   3  100.08    3.19
  -8  -3   3  101.34    3.47
  -8   3   2    6.55    1.14
   8   3  -2    7.97    1.39
   8  -3  -2    6.20    0.84
  -8  -3   2    7.71    1.35
  -8  -3   2    5.68    1.19
  -8  -3   2    7.12    1.09
   8   3  -1    1.02    1.30
  -8   3   1    1.05    1.14
  -8  -3   1    2.40    1.12
   8  -3  -1    0.64    0.90
  -8  -3   1    1.60    0.89
  -8  -3   1   -0.15    1.01
   8  -3  -1    0.88    0.80
  -8   3   0   28.44    2.12
   8   3   0   31.06    2.51
  -8  -3   0   32.34    2.24
  -8  -3   0   29.85    1.78
   8  -3   0   27.00    2.63
   8  -3   0   31.37    1.95
  -8  -3   0   28.71    2.19
   8   3   1   62.23    3.60
  -8   3  -1   55.27    2.80
  -8   3  -1   61.08    2.57
  -8  -3  -1   60.29    2.81
   8  -3   1   60.23    2.69
  -8  -3  -1   64.56    3.16
  -8  -3  -1   63.14    2.23
   8  -3   1   55.35    2.61
  -8   3  -2    2.48    1.17
   8   3   2    2.53    1.38
  -8   3  -2    1.71    1.43
   8  -3   2    2.09    1.23
  -8  -3  -2    4.14    1.55
   8  -3   2    1.50    1.07
  -8  -3  -2    2.07    1.38
  -8  -3  -2    1.63    0.87
  -8   3  -3   38.99    2.45
   8   3   3   38.43    2.87
  -8   3  -3   36.53    3.07
  -8  -3  -3   38.17    1.47
  -8  -3  -3   43.03    3.27
   8  -3   3   39.38    2.40
   8  -3   3   36.56    2.72
  -8  -3  -3   33.59    2.88
   8   3   4    2.98    1.63
  -8   3  -4    3.13    1.34
  -8  -3  -4    4.74    2.06
   8  -3   4    2.62    1.24
   8  -3   4    5.28    1.67
  -8  -3  -4    1.50    1.76
   8   3   5   25.73    3.05
  -8   3  -5   22.60    2.52
  -8  -3  -5   18.37    2.48
   8  -3   5   22.07    2.59
   8  -3   5   27.43    2.75
   8  -3   5   25.46    3.19
   8   3   6    0.34    2.09
   8  -3   6    1.14    1.88
   8  -3   6   -1.29    1.61
   8   4 -10    5.48    1.54
  -8   4  10    3.46    1.58
  -8   4  10    3.99    1.73
  -8  -4  10    3.34    1.79
  -8  -4  10    4.94    2.37
  -8   4   9    1.51    1.37
   8   4  -9    1.74    1.23
  -8  -4   9    0.91    1.48
  -8  -4   9    5.57    1.85
   8   4  -8   27.60    2.28
  -8   4   8   24.98    2.15
  -8  -4   8   26.62    2.72
  -8  -4   8   19.70    2.47
   8   4  -7    1.02    0.96
  -8   4   7    2.32    1.14
  -8  -4   7    1.03    1.36
  -8  -4   7    0.71    1.23
  -8   4   6   28.83    1.93
   8   4  -6   36.53    2.04
   8  -4  -6   35.89    1.45
  -8  -4   6   25.16    2.16
  -8  -4   6   31.23    2.49
   8   4  -5    4.18    0.97
  -8   4   5    4.68    1.14
  -8  -4   5    7.18    1.46
  -8  -4   5    6.17    1.20
   8  -4  -5    4.30    0.67
   8   4  -4    2.66    0.87
   8   4  -4    1.17    1.23
  -8   4   4    2.35    1.12
  -8  -4   4    1.67    1.17
  -8  -4   4    4.25    1.29
   8   4  -3   10.41    1.65
  -8   4   3    9.98    1.33
   8  -4  -3   10.49    0.93
  -8  -4   3   10.14    1.56
   8  -4  -3    8.57    0.90
   8  -4  -3    9.48    0.93
  -8  -4   3    8.81    1.30
   8   4  -2   20.81    2.36
  -8   4   2   24.60    1.85
  -8  -4   2   26.99    2.28
   8  -4  -2   19.24    1.77
  -8  -4   2   27.00    2.03
  -8  -4   2   26.02    2.17
   8  -4  -2   19.98    1.41
  -8   4   1    5.78    1.31
   8   4  -1    8.47    1.60
   8  -4  -1    9.36    1.23
  -8  -4   1    7.26    1.20
  -8  -4   1    7.68    1.40
   8  -4  -1    9.24    1.09
  -8  -4   1    7.27    1.33
  -8   4   0   68.76    2.95
   8  -4   0   59.86    2.72
  -8  -4   0   66.44    3.18
   8  -4   0   62.83    2.53
  -8  -4   0   64.99    2.52
  -8  -4   0   68.05    3.00
   8   4   1    5.29    1.50
  -8   4  -1    3.55    1.39
  -8   4  -1    4.54    1.37
  -8  -4  -1    4.55    1.00
   8  -4   1    4.29    1.11
   8  -4   1    5.64    1.27
  -8  -4  -1    3.48    1.36
  -8  -4  -1    5.49    1.58
  -8   4  -2   42.36    2.97
   8   4   2   44.43    2.93
  -8   4  -2   36.52    2.80
  -8  -4  -2   37.85    2.69
  -8  -4  -2   37.05    1.85
   8  -4   2   40.07    2.61
   8  -4   2   37.31    2.44
  -8  -4  -2   40.77    3.35
   8   4   3    0.95    1.43
  -8   4  -3    0.44    1.37
  -8   4  -3   -1.84    1.71
  -8  -4  -3   -1.22    0.75
   8  -4   3    0.81    1.18
  -8  -4  -3    0.87    1.86
  -8  -4  -3   -2.05    1.52
   8  -4   3    0.68    1.46
  -8   4  -4    3.03    1.51
   8   4   4    0.06    1.68
  -8  -4  -4    2.75    1.91
   8  -4   4    3.09    1.36
   8  -4   4    2.09    1.20
   8  -4   4    3.53    1.63
  -8   4  -5    1.86    1.76
   8   4   5    2.52    1.67
   8  -4   5    3.83    1.54
   8  -4   5    3.09    1.73
   8  -4   5    0.02    1.58
  -8  -4  -5    1.75    2.37
   8   5  -9    4.72    1.39
  -8   5   9    5.28    1.45
  -8  -5   9    1.64    1.49
  -8  -5   9    9.04    2.38
  -8   5   8    0.35    1.24
   8   5  -8    0.83    1.19
  -8  -5   8   -0.62    1.98
  -8  -5   8    0.10    1.39
  -8   5   7    7.18    1.27
   8   5  -7    6.10    1.21
  -8  -5   7    7.26    1.97
  -8  -5   7    7.17    1.48
   8   5  -6    7.48    1.18
  -8   5   6    4.94    1.21
   8   5  -6    6.39    1.57
  -8  -5   6    6.15    1.43
  -8  -5   6    4.24    1.64
   8   5  -5   73.05    3.17
  -8   5   5   78.99    2.85
   8   5  -5   69.15    2.64
  -8  -5   5   77.67    3.08
  -8  -5   5   74.64    3.59
   8   5  -4    9.74    1.21
  -8   5   4   12.53    1.40
   8   5  -4   10.49    1.45
  -8  -5   4   12.17    1.80
  -8  -5   4   11.87    1.46
   8   5  -3   95.57    4.35
  -8   5   3   94.44    3.20
  -8  -5   3   86.17    3.85
  -8  -5   3   93.59    3.84
   8  -5  -3   97.62    2.52
   8  -5  -3   99.72    2.46
  -8   5   2    7.01    1.19
   8   5  -2    8.42    2.07
   8  -5  -2    7.42    1.01
  -8  -5   2    5.47    1.64
   8  -5  -2    7.30    1.28
  -8  -5   2    7.30    1.54
  -8  -5   2    8.47    1.36
  -8   5   1   18.65    2.09
  -8   5   1   19.50    2.31
   8   5  -1   18.15    1.99
  -8  -5   1   16.28    1.78
   8  -5  -1   20.78    1.74
  -8  -5   1   17.72    2.12
  -8  -5   1   21.31    1.90
   8  -5  -1   18.58    1.11
  -8   5   0   28.33    2.55
  -8   5   0   24.55    2.34
   8   5   0   21.70    2.76
   8  -5   0   28.98    1.45
  -8  -5   0   25.91    2.55
  -8  -5   0   31.60    2.94
  -8  -5   0   27.71    2.07
   8  -5   0   34.37    2.26
   8  -5   0   31.55    2.24
   8   5   1   35.18    2.88
  -8   5  -1   33.60    2.65
  -8   5  -1   33.85    2.78
   8  -5   1   34.72    2.54
   8  -5   1   33.85    1.80
  -8  -5  -1   34.33    2.04
   8  -5   1   31.56    2.30
  -8  -5  -1   36.00    2.69
  -8  -5  -1   28.17    3.30
  -8   5  -2    1.57    1.56
   8   5   2   -0.81    1.60
  -8   5  -2   -1.12    1.33
   8  -5   2    0.76    1.16
   8  -5   2   -0.54    1.29
  -8  -5  -2    1.52    1.05
  -8  -5  -2   -0.58    1.57
   8  -5   2    1.89    1.08
  -8  -5  -2    1.66    2.00
  -8   5  -3   15.42    1.98
   8   5   3   12.48    2.19
   8  -5   3   17.77    2.04
   8  -5   3   14.88    1.93
  -8  -5  -3   16.86    2.17
   8  -5   3   17.69    2.29
  -8  -5  -3   13.26    1.52
   8   5   4   -1.68    1.69
  -8   5  -4   -1.10    1.78
   8  -5   4    2.89    1.82
  -8  -5  -4   -0.47    2.00
   8  -5   4    1.83    1.28
   8  -5   4    0.26    1.43
  -8   5  -5    7.98    2.06
   8   5   5   10.01    2.27
   8  -5   5   11.76    1.96
   8  -5   5    7.14    1.70
   8  -5   5   14.76    2.21
  -8  -5  -5    8.34    2.61
  -8   6   8   26.21    2.05
   8   6  -8   22.11    2.28
  -8  -6   8   36.98    4.08
  -8  -6   8   18.48    2.03
   8   6  -7    3.76    1.24
  -8  -6   7    6.46    1.51
  -8  -6   7    7.02    2.29
  -8   6   6    8.74    1.34
   8   6  -6    9.22    1.37
  -8  -6   6    7.14    1.59
  -8  -6   6    7.52    1.99
   8   6  -5    5.07    1.51
   8   6  -5    4.43    1.08
  -8   6   5    4.40    1.18
  -8  -6   5    4.57    1.36
  -8  -6   5    1.57    1.84
   8   6  -4    3.19    1.32
  -8   6   4    4.04    1.20
   8   6  -4    2.92    0.98
  -8  -6   4    4.01    1.41
  -8  -6   4    2.31    1.80
   8   6  -3    3.31    1.36
   8   6  -3    4.09    1.65
  -8   6   3    3.97    1.16
   8  -6  -3    3.74    0.97
  -8  -6   3    3.30    1.81
  -8  -6   3    1.89    1.25
   8  -6  -3    3.85    0.82
   8   6  -2   18.17    2.17
  -8   6   2   21.46    2.61
   8   6  -2   18.11    2.16
  -8   6   2   19.09    2.13
   8  -6  -2   18.78    1.80
   8  -6  -2   21.47    1.96
   8  -6  -2   20.02    2.05
  -8  -6   2   20.41    2.36
  -8  -6   2   23.48    2.30
  -8  -6   2   19.64    2.19
  -8   6   1    3.52    1.63
   8   6  -1    6.79    1.23
   8   6  -1    5.27    1.66
  -8   6   1    5.12    1.51
  -8  -6   1    6.47    1.68
  -8  -6   1    7.24    1.44
   8  -6  -1    7.34    1.46
   8  -6  -1    6.90    1.29
  -8  -6   1    5.27    1.94
  -8   6   0   28.25    2.53
  -8   6   0   29.17    2.98
   8   6   0   29.14    2.93
  -8  -6   0   25.19    2.34
  -8  -6   0   26.16    2.87
  -8  -6   0   24.66    2.88
   8  -6   0   29.03    2.37
   8  -6   0   26.26    3.39
  -8   6  -1    6.11    1.83
   8   6   1    0.61    1.59
  -8   6  -1    3.07    1.79
  -8  -6  -1    1.46    1.30
   8  -6   1    3.30    1.35
   8  -6   1    2.54    1.46
   8  -6   1    0.76    0.96
  -8  -6  -1    3.37    1.68
  -8  -6  -1    0.95    2.39
  -8   6  -2   15.34    2.18
   8   6   2   13.91    2.27
  -8  -6  -2   13.40    2.16
   8  -6   2   14.15    1.89
   8  -6   2   19.87    2.47
   8  -6   2   14.12    1.44
  -8  -6  -2   15.07    1.46
   8   6   3    1.84    1.96
  -8   6  -3    2.17    2.01
  -8  -6  -3    4.95    1.25
  -8  -6  -3    3.21    2.04
   8  -6   3    3.35    1.36
   8  -6   3    2.24    1.52
   8  -6   3    4.36    1.72
   8   6   4    2.85    2.25
  -8   6  -4    3.44    2.10
   8  -6   4   -0.71    1.63
   8  -6   4   -2.02    1.86
   8  -6   4    0.31    1.48
  -8  -6  -4    1.76    2.25
   8   7  -7    2.49    1.56
  -8  -7   7   -1.79    1.46
   8   7  -6    6.63    1.38
  -8  -7   6    0.73    1.46
  -8   7   5   14.17    1.50
   8   7  -5   11.88    1.59
  -8  -7   5   13.48    1.93
  -8  -7   5   10.22    2.57
   8   7  -4    5.46    1.75
  -8   7   4    9.28    1.45
   8   7  -4    7.60    1.37
   8  -7  -4    8.36    0.96
  -8  -7   4    7.62    1.70
  -8  -7   4    3.71    2.31
   8  -7  -4    7.60    0.95
  -8   7   3   26.27    2.24
   8   7  -3   27.02    2.07
   8   7  -3   24.57    2.95
   8   7  -3   27.60    2.80
   8  -7  -3   28.10    2.22
   8  -7  -3   28.12    2.00
  -8  -7   3   24.25    2.93
  -8  -7   3   23.68    2.62
   8   7  -2    1.00    1.72
   8   7  -2    1.34    1.42
  -8   7   2    3.17    1.36
  -8  -7   2    1.98    1.45
  -8  -7   2   -2.42    2.24
   8  -7  -2    0.37    1.51
  -8  -7   2    2.14    1.95
   8  -7  -2   -2.48    1.34
   8   7  -1    5.91    2.08
  -8   7   1    6.13    1.59
   8   7  -1    6.72    1.47
   8  -7  -1    3.50    1.66
  -8  -7   1    4.93    1.54
  -8  -7   1    5.85    1.85
   8  -7  -1    6.57    1.44
   8   7   0    4.79    1.37
  -8   7   0    4.62    1.71
   8   7   0    2.36    1.79
  -8  -7   0    1.24    1.58
  -8  -7   0    4.44    1.95
   8  -7   0    6.33    1.54
   8  -7   0    4.04    1.69
  -8   7  -1    3.47    1.78
   8   7   1    3.37    1.71
  -8  -7  -1    9.57    2.09
  -8  -7  -1    5.15    1.63
   8  -7   1    4.02    1.10
   8  -7   1    6.15    1.97
   8  -7   1    5.04    1.59
   8   7   2    1.53    1.83
  -8  -7  -2    1.26    2.08
  -8  -7  -2    0.76    1.40
   8  -7   2    1.64    1.40
   8  -7   2    0.98    1.73
   8  -7   2    3.79    1.58
   8  -7   3   10.48    2.18
  -8  -7  -3    8.13    2.26
   8  -7   3    8.23    1.72
  -8  -8   6    4.54    1.65
   8   8  -5   10.44    1.66
  -8  -8   5    5.30    1.80
   8   8  -4    4.71    1.24
  -8   8   4    5.92    1.53
  -8  -8   4    3.16    1.68
   8   8  -3    8.40    1.47
  -8   8   3    7.97    1.62
  -8  -8   3    9.30    1.93
   8  -8  -3    9.44    2.05
  -8   8   2    6.78    1.76
   8   8  -2    7.04    1.90
   8   8  -2    4.08    1.90
  -8  -8   2    5.73    2.24
  -8  -8   2    6.08    1.83
   8  -8  -2    5.45    1.80
   8  -8  -2    5.97    1.94
   8   8  -1    9.77    2.15
   8   8  -1   11.63    1.89
  -8   8   1   10.29    1.90
   8  -8  -1   10.58    1.86
  -8  -8   1   11.47    2.39
  -8  -8   1   14.28    1.88
   8  -8  -1   10.36    2.20
  -8   8   0    9.48    2.04
   8   8   0    5.30    2.18
   8   8   0   10.95    1.83
  -8  -8   0   12.20    2.48
  -8  -8   0   11.65    1.97
   8  -8   0   13.49    2.40
   8  -8   0   13.39    2.04
   8   8   1    5.18    1.69
   8   8   1    5.16    1.97
  -8  -8  -1    3.47    2.28
  -8  -8  -1    4.59    2.19
   8  -8   1    3.34    1.87
  -9   0  10   53.00    3.33
   9   0 -10   46.73    2.97
  -9   0   9   -0.43    1.24
   9   0  -9    1.31    1.30
   9   0  -8   27.22    2.20
  -9   0   8   23.49    2.33
  -9   0   7    0.54    1.03
  -9   0   7   -2.59    1.25
   9   0  -7   -0.80    1.07
  -9   0   6    9.13    1.54
  -9   0   6    8.97    1.13
   9   0  -6    7.20    1.10
  -9   0   5    0.33    0.95
  -9   0   5   -2.11    1.11
  -9   0   5    0.81    0.54
   9   0  -5   -0.32    0.86
   9   0  -4   58.42    2.10
  -9   0   4   58.95    1.93
  -9   0   4   63.46    2.74
  -9   0   3    0.15    1.01
  -9   0   3    0.38    0.76
  -9   0   3   -0.58    1.12
   9   0  -3    0.52    0.99
  -9   0   2   69.53    2.74
   9   0  -2   68.11    2.60
  -9   0   2   68.19    2.99
  -9   0   2   71.70    2.49
  -9   0   1   -0.03    1.19
   9   0  -1   -1.45    0.95
  -9   0   1    1.01    0.97
  -9   0   0   45.53    2.71
   9   0   0   48.66    2.64
  -9   0   0   48.24    2.27
  -9   0  -1   -0.71    1.36
  -9   0  -1    0.49    1.02
   9   0   1    1.00    1.34
   9   0   2    3.08    1.17
  -9   0  -2    3.05    1.09
   9   0   2    4.79    1.50
  -9   0  -2    2.05    1.60
   9   0   3   -1.31    1.19
  -9   0  -3   -0.17    1.03
  -9   0  -3   -2.39    1.85
  -9   0  -3    1.44    1.13
   9   0   3    1.56    1.54
  -9   0  -4    5.76    1.14
   9   0   4    5.34    1.83
   9   0   4    4.04    1.41
  -9   0  -4    6.96    1.13
   9   0   5   -1.67    1.81
   9   0   5   -0.72    1.45
   9   1 -10   -0.62    1.62
  -9   1  10   -0.66    1.54
  -9  -1  10   -0.23    0.90
  -9  -1  10   -1.35    1.59
   9  -1 -10   -1.30    1.53
   9   1  -9   29.95    2.55
  -9   1   9   34.31    2.79
  -9  -1   9   32.72    1.72
   9  -1  -9   31.85    2.60
  -9  -1   9   30.92    2.87
  -9   1   8    4.13    1.29
   9   1  -8    8.47    1.39
  -9   1   8    5.19    1.61
  -9  -1   8    4.63    0.88
   9  -1  -8    4.41    1.34
  -9  -1   8    2.72    1.29
   9   1  -7   89.67    3.18
  -9   1   7   87.68    3.40
  -9   1   7   87.04    3.38
  -9  -1   7   88.80    3.34
   9  -1  -7   94.47    3.09
  -9  -1   7   81.47    2.41
   9   1  -6    3.96    1.21
  -9   1   6    5.36    1.14
  -9   1   6    4.04    1.28
   9  -1  -6    4.21    0.98
  -9  -1   6    6.28    1.22
  -9  -1   6    4.68    0.76
   9   1  -5   42.09    2.05
  -9   1   5   37.60    2.25
  -9   1   5   36.55    2.27
  -9  -1   5   37.15    1.68
   9  -1  -5   43.97    1.94
  -9  -1   5   38.02    2.22
  -9  -1   5   38.42    2.44
   9   1  -4   11.01    1.25
  -9   1   4    9.03    1.39
  -9  -1   4   10.63    1.47
   9  -1  -4    8.75    1.01
  -9  -1   4   10.17    1.36
   9   1  -3   38.40    2.17
  -9   1   3   38.07    2.27
   9  -1  -3   39.54    1.83
  -9  -1   3   37.83    1.94
  -9  -1   3   38.36    2.40
  -9  -1   3   37.57    2.11
  -9   1   2    5.70    1.28
   9   1  -2    6.94    1.30
  -9  -1   2    7.06    1.36
  -9  -1   2    8.24    1.14
  -9  -1   2    7.82    1.22
   9  -1  -2    8.49    1.20
   9   1  -1   51.14    2.62
  -9   1   1   50.61    2.64
  -9  -1   1   50.18    2.79
  -9  -1   1   49.66    2.46
   9  -1  -1   44.59    2.26
  -9  -1   1   53.17    2.32
   9   1   0   16.38    1.81
  -9   1   0   10.50    1.53
  -9  -1   0   16.20    1.70
  -9  -1   0   16.17    1.84
   9  -1   0   17.28    2.06
  -9  -1   0   16.74    1.99
  -9   1  -1   35.81    2.70
   9   1   1   39.49    2.80
   9  -1   1   35.68    2.17
  -9  -1  -1   35.60    2.02
  -9  -1  -1   35.43    2.56
  -9  -1  -1   33.11    2.72
   9  -1   1   32.23    2.57
  -9   1  -2    2.30    1.64
   9   1   2    2.47    1.47
   9  -1   2    2.21    1.41
  -9  -1  -2    1.42    1.57
   9  -1   2    1.50    1.10
  -9  -1  -2    0.56    1.60
  -9  -1  -2    1.43    1.00
   9   1   3    7.42    1.41
  -9   1  -3    4.54    1.78
   9   1   3    6.85    1.75
  -9  -1  -3    5.20    1.12
   9  -1   3    8.15    1.40
  -9  -1  -3    6.84    1.91
  -9  -1  -3    8.65    1.16
   9  -1   3    9.17    1.82
   9   1   4    0.75    1.26
   9   1   4    0.75    1.88
  -9   1  -4    1.12    1.29
  -9  -1  -4   -0.10    0.82
   9  -1   4   -0.35    1.33
   9  -1   4   -0.14    1.75
  -9  -1  -4    0.92    0.90
   9   1   5    4.02    1.45
   9   1   5    3.70    2.10
  -9   1  -5    8.47    1.67
   9  -1   5    5.18    1.65
   9  -1   5    6.41    2.10
  -9   2  10   24.74    2.87
  -9   2  10   31.99    3.17
   9   2 -10   23.81    2.22
  -9  -2  10   24.75    3.03
   9  -2 -10   26.98    2.82
   9   2  -9    1.10    1.38
  -9   2   9    2.31    1.52
  -9   2   9    2.96    1.65
  -9  -2   9    0.22    1.48
   9  -2  -9    0.31    1.41
  -9  -2   9    1.13    1.44
   9   2  -8   20.26    2.17
  -9   2   8   13.55    1.79
  -9   2   8   14.45    1.63
  -9  -2   8   17.06    1.98
   9  -2  -8   17.71    1.62
  -9  -2   8   14.04    1.85
  -9   2   7    8.63    1.37
   9   2  -7    6.70    1.24
  -9   2   7    8.85    1.52
  -9  -2   7    6.09    1.20
  -9  -2   7    6.73    1.47
   9  -2  -7    9.79    1.24
   9   2  -6   10.70    1.29
  -9   2   6    7.75    1.41
  -9  -2   6   12.00    1.58
   9  -2  -6    7.18    1.15
  -9  -2   6    7.60    1.30
   9   2  -5   17.93    1.70
  -9   2   5   19.78    2.00
   9  -2  -5   21.60    1.55
  -9  -2   5   16.93    1.87
  -9  -2   5   18.73    1.93
  -9  -2   5   20.33    2.37
  -9   2   4   62.37    2.74
   9   2  -4   64.88    2.73
  -9  -2   4   63.91    2.87
  -9  -2   4   64.78    2.54
  -9  -2   4   64.63    3.09
   9  -2  -4   65.42    2.21
   9   2  -3    2.47    1.21
  -9   2   3    3.28    1.15
  -9  -2   3    3.45    1.36
   9  -2  -3    3.42    0.77
  -9  -2   3    0.14    1.06
  -9   2   2   24.57    2.04
   9   2  -2   25.82    2.25
  -9  -2   2   18.76    2.22
  -9  -2   2   24.81    1.96
  -9  -2   2   20.45    2.04
   9  -2  -2   26.29    1.70
   9   2  -1    1.42    1.34
  -9   2   1    1.98    1.15
  -9  -2   1    1.57    1.06
  -9  -2   1   -0.74    1.12
  -9  -2   1   -0.74    1.21
   9  -2  -1   -0.01    1.01
  -9   2   0    5.44    1.47
   9   2   0    6.81    1.58
  -9  -2   0    3.65    1.41
  -9  -2   0    6.43    1.42
   9  -2   0    6.34    1.24
   9  -2   0    6.67    1.10
  -9  -2   0    7.67    1.16
   9   2   1   21.62    2.61
  -9   2  -1   17.14    1.99
   9  -2   1   17.00    1.76
  -9  -2  -1   15.67    1.90
  -9  -2  -1   18.75    1.82
  -9  -2  -1   20.96    2.57
   9  -2   1   19.89    2.23
  -9   2  -2   22.18    2.36
   9   2   2   11.35    1.88
  -9   2  -2   15.47    2.12
  -9  -2  -2   19.55    1.82
   9  -2   2    9.52    1.30
  -9  -2  -2   14.27    2.00
  -9  -2  -2   20.96    2.25
   9  -2   2   15.56    2.09
   9   2   3    7.26    1.80
  -9   2  -3    5.63    1.52
  -9  -2  -3    3.63    1.97
  -9  -2  -3    4.13    1.92
   9  -2   3    7.25    1.60
  -9  -2  -3    6.58    1.04
   9  -2   3    7.69    1.88
  -9   2  -4   27.28    2.70
   9   2   4   26.70    3.40
   9  -2   4   18.93    2.25
   9  -2   4   21.06    2.46
   9   2   5   -1.17    1.93
   9   2   5    1.55    1.56
   9  -2   5    0.17    2.04
   9  -2   5   -1.33    1.66
  -9   3  10    1.79    1.88
   9   3 -10    1.43    1.60
  -9   3  10   -1.16    1.74
  -9  -3  10   -0.56    2.48
  -9  -3  10    1.85    1.88
   9   3  -9    9.11    1.65
  -9   3   9    9.58    1.84
  -9   3   9    7.49    1.69
  -9  -3   9   10.11    1.89
  -9  -3   9    9.30    1.74
   9  -3  -9   10.82    1.62
   9   3  -8    1.76    1.29
  -9   3   8    2.29    1.53
  -9   3   8    1.55    1.35
   9  -3  -8    1.77    1.17
  -9  -3   8    3.85    1.49
  -9  -3   8    4.20    1.50
  -9   3   7   65.38    2.98
   9   3  -7   62.78    2.78
  -9  -3   7   72.63    3.02
   9  -3  -7   67.50    2.46
  -9  -3   7   65.50    3.10
   9   3  -6    3.74    1.09
  -9   3   6    1.78    1.26
  -9  -3   6    3.66    1.36
   9  -3  -6    2.64    0.97
  -9  -3   6    2.99    1.26
  -9   3   5   86.00    3.23
   9   3  -5   95.41    3.16
   9  -3  -5   94.66    2.67
  -9  -3   5   89.33    3.31
  -9  -3   5   87.69    3.22
  -9   3   4    1.43    1.22
   9   3  -4   -1.77    1.16
  -9  -3   4    0.77    1.07
  -9  -3   4    0.77    1.16
   9  -3  -4   -0.58    0.71
  -9  -3   4   -2.28    1.28
  -9   3   3    5.66    1.29
   9   3  -3   11.06    1.61
   9  -3  -3   10.26    1.09
  -9  -3   3    5.89    1.31
  -9  -3   3    6.27    1.50
  -9  -3   3    5.31    1.37
   9   3  -2    1.83    1.44
  -9   3   2    2.97    1.27
  -9  -3   2    2.11    1.16
   9  -3  -2    3.16    0.97
  -9  -3   2    1.60    1.41
  -9  -3   2    2.36    1.20
   9   3  -1   -0.90    1.39
  -9   3   1   -0.53    1.29
  -9  -3   1   -1.74    1.19
   9  -3  -1    1.39    1.03
   9  -3  -1    1.12    0.97
  -9  -3   1   -1.70    1.09
  -9  -3   1   -0.47    1.36
   9   3   0    3.96    1.92
  -9   3   0    4.39    1.36
   9  -3   0    4.01    1.25
  -9  -3   0    3.97    1.16
  -9  -3   0    4.93    1.62
   9  -3   0    4.58    1.21
  -9  -3   0    6.71    1.66
  -9   3  -1   33.19    2.59
  -9   3  -1   36.77    2.91
   9   3   1   28.74    2.94
   9  -3   1   29.44    2.23
  -9  -3  -1   36.84    2.10
   9  -3   1   31.36    2.63
  -9  -3  -1   34.07    2.83
  -9  -3  -1   36.15    2.94
  -9   3  -2    3.35    1.83
   9   3   2    2.60    1.61
  -9   3  -2    3.83    1.49
  -9  -3  -2    3.77    1.75
  -9  -3  -2    5.17    1.93
  -9  -3  -2    1.01    0.98
   9  -3   2    5.40    1.56
   9  -3   2    3.94    1.31
  -9   3  -3   17.16    1.86
   9   3   3   17.91    2.50
  -9  -3  -3   18.09    1.56
  -9  -3  -3   15.85    2.40
   9  -3   3   17.06    2.04
   9  -3   3   17.68    1.87
  -9   3  -4    1.68    1.67
   9   3   4    3.21    2.10
   9  -3   4    2.91    1.44
   9  -3   4    1.75    1.90
   9   3   5    3.61    2.20
   9  -3   5    2.98    1.66
   9  -3   5    4.86    2.15
  -9   4   9   -1.29    1.59
  -9   4   9    0.21    1.51
   9   4  -9   -1.85    1.36
  -9  -4   9   -0.59    1.94
  -9  -4   9    3.73    1.70
   9   4  -8    3.97    1.36
  -9   4   8    5.12    1.40
  -9  -4   8    2.18    1.55
  -9  -4   8    5.80    1.95
  -9   4   7    3.41    1.34
   9   4  -7   -1.09    1.10
   9  -4  -7    0.97    0.93
  -9  -4   7    0.60    1.51
  -9  -4   7    0.29    1.32
  -9   4   6   21.50    2.20
   9   4  -6   20.86    1.91
  -9  -4   6   20.98    2.53
  -9  -4   6   19.91    2.33
   9  -4  -6   20.30    1.44
   9   4  -5    5.58    1.14
  -9   4   5    9.81    1.53
  -9  -4   5    4.83    1.50
  -9  -4   5    5.76    1.26
   9   4  -4   75.88    3.41
  -9   4   4   79.76    3.21
  -9  -4   4   79.24    3.42
  -9  -4   4   78.70    3.23
  -9  -4   4   76.34    3.60
   9  -4  -4   77.76    2.17
   9   4  -3    9.50    1.84
  -9   4   3    9.28    1.54
  -9  -4   3    8.54    1.44
  -9  -4   3   11.00    1.81
   9  -4  -3    9.40    0.89
  -9  -4   3   10.87    1.72
   9  -4  -3    9.06    1.03
   9   4  -2   32.61    3.41
  -9   4   2   25.26    2.38
  -9  -4   2   29.25    2.64
   9  -4  -2   30.29    1.81
  -9  -4   2   33.83    2.79
  -9  -4   2   30.89    2.42
  -9   4   1    8.94    1.47
   9   4  -1    8.34    1.82
   9  -4  -1    8.66    1.47
  -9  -4   1    8.04    1.72
  -9  -4   1   11.93    1.50
  -9  -4   1    8.03    1.71
   9  -4  -1    8.50    1.33
  -9   4   0   19.72    1.91
   9   4   0   16.96    2.20
  -9   4   0   19.98    2.11
   9  -4   0   19.62    1.99
  -9  -4   0   16.64    2.04
   9  -4   0   18.74    2.24
  -9  -4   0   20.71    2.09
  -9  -4   0   19.78    2.27
  -9   4  -1    9.24    1.75
   9   4   1    6.93    1.85
  -9   4  -1    5.07    1.77
   9  -4   1    7.79    1.66
  -9  -4  -1    7.18    1.29
   9  -4   1    7.03    1.32
  -9  -4  -1    7.59    2.10
  -9  -4  -1    7.08    1.78
   9   4   2   20.63    2.52
  -9   4  -2   25.23    3.02
  -9  -4  -2   29.75    3.34
  -9  -4  -2   23.99    1.96
  -9  -4  -2   22.86    2.68
   9  -4   2   27.40    2.62
   9  -4   2   26.89    2.86
  -9   4  -3    4.88    1.82
   9   4   3    4.77    2.01
   9  -4   3    8.67    1.92
   9  -4   3    7.11    1.70
  -9  -4  -3    7.30    1.13
  -9  -4  -3    3.48    2.20
  -9   4  -4   16.35    2.10
   9   4   4   13.04    2.38
   9  -4   4   10.76    1.74
   9  -4   4   14.80    1.91
   9  -4   4   16.64    2.39
   9   5  -8    6.27    1.53
  -9   5   8    6.04    1.64
  -9  -5   8    9.04    1.70
  -9  -5   8    9.26    2.41
  -9   5   7   12.38    1.71
   9   5  -7   11.46    1.47
  -9  -5   7   11.86    1.79
  -9  -5   7   13.10    2.21
  -9   5   6    6.61    1.46
   9   5  -6    9.10    1.28
  -9  -5   6    3.27    1.81
  -9  -5   6    5.97    1.49
  -9   5   5   28.54    2.40
   9   5  -5   28.19    2.11
  -9  -5   5   33.46    2.98
  -9  -5   5   23.17    2.43
   9   5  -4    0.97    1.58
   9   5  -4    2.88    1.02
  -9   5   4    4.05    1.28
  -9  -5   4    3.88    1.31
  -9  -5   4    6.05    1.78
  -9   5   3    7.72    1.54
   9   5  -3    8.25    1.94
  -9  -5   3    5.42    1.45
  -9  -5   3    9.26    2.13
   9  -5  -3    5.75    0.88
   9  -5  -3    7.43    0.84
  -9  -5   3    4.00    1.74
  -9   5   2    3.26    1.38
   9   5  -2    3.07    1.71
  -9  -5   2    5.03    1.82
   9  -5  -2    4.86    1.12
  -9  -5   2    2.14    1.40
  -9  -5   2    4.67    1.75
   9   5  -1   12.51    2.14
  -9   5   1   11.30    1.79
  -9   5   1   10.94    1.88
  -9  -5   1   11.84    1.64
   9  -5  -1   15.68    1.74
  -9  -5   1   15.81    2.04
  -9  -5   1   11.30    2.13
   9  -5  -1   12.92    1.50
  -9   5   0    2.53    1.76
  -9   5   0    1.17    1.63
   9   5   0    6.03    2.03
  -9  -5   0    1.93    1.25
   9  -5   0    3.82    1.40
  -9  -5   0   -0.84    2.03
  -9  -5   0    0.11    1.75
   9  -5   0    4.97    1.44
  -9   5  -1   23.45    2.29
  -9   5  -1   17.03    2.62
   9   5   1   21.19    2.59
  -9  -5  -1   20.90    2.38
  -9  -5  -1   28.52    2.20
   9  -5   1   21.38    2.52
  -9  -5  -1   22.60    3.00
   9  -5   1   26.05    2.69
   9  -5   1   26.70    2.03
   9   5   2    1.76    1.97
  -9   5  -2   -1.53    1.80
  -9  -5  -2   -1.32    1.31
   9  -5   2   -1.39    1.29
   9  -5   2    1.38    1.53
  -9  -5  -2    1.77    2.01
   9  -5   2    0.74    1.27
  -9   5  -3    6.72    2.09
   9   5   3    8.79    2.15
  -9  -5  -3    7.55    2.42
   9  -5   3   11.94    1.93
   9  -5   3   11.74    1.68
   9  -5   3   13.68    2.07
  -9   6   7    2.36    1.53
   9   6  -7    0.09    1.27
  -9  -6   7    3.11    1.56
  -9  -6   7    1.47    2.42
  -9   6   6    3.21    1.48
   9   6  -6    3.03    1.19
  -9  -6   6    0.10    2.29
  -9  -6   6    1.83    1.56
  -9   6   5    3.50    1.36
   9   6  -5    2.22    1.05
  -9  -6   5    2.20    2.23
  -9  -6   5    2.44    1.65
   9   6  -4   19.93    1.94
  -9   6   4   24.93    2.35
  -9  -6   4   26.73    2.69
  -9  -6   4   28.99    3.58
  -9   6   3    7.40    1.64
   9   6  -3    5.73    2.06
  -9  -6   3    4.97    2.05
  -9  -6   3    4.63    1.56
  -9  -6   3    8.00    2.36
   9  -6  -3    4.17    1.15
   9  -6  -3    5.96    1.05
  -9   6   2   28.35    2.68
   9   6  -2   28.65    3.39
   9  -6  -2   28.79    2.37
  -9  -6   2   28.09    2.56
   9  -6  -2   29.70    2.16
  -9  -6   2   24.45    2.61
   9  -6  -2   28.05    2.45
  -9  -6   2   27.33    3.62
  -9   6   1    3.40    1.56
   9   6  -1    5.81    2.00
   9  -6  -1    2.18    1.48
  -9  -6   1    6.01    2.36
  -9  -6   1    4.50    1.57
  -9  -6   1    1.23    2.05
   9  -6  -1    5.09    1.40
   9   6   0   16.33    2.56
  -9   6   0   11.32    2.01
   9  -6   0   14.06    1.63
  -9  -6   0   14.44    1.84
   9  -6   0   13.79    1.87
   9  -6   0   14.43    1.86
  -9  -6   0    8.62    2.23
   9   6   1   -1.77    1.87
   9  -6   1    0.12    1.98
   9  -6   1   -0.19    1.72
   9  -6   1    1.73    1.51
  -9  -6  -1    4.32    2.16
  -9  -6  -1    0.68    1.51
   9   6   2    2.78    2.10
   9  -6   2    2.09    1.96
  -9  -6  -2    0.05    2.25
  -9  -6  -2    1.05    1.52
   9  -6   2   -1.06    1.26
   9  -6   2    2.05    1.66
   9   7  -6    2.59    1.39
  -9   7   6    4.75    1.94
  -9  -7   6    2.45    1.63
  -9   7   5    9.36    1.66
   9   7  -5    6.92    1.49
  -9  -7   5    5.58    1.81
  -9   7   4    3.03    1.62
   9   7  -4    0.41    1.15
  -9  -7   4   -1.00    1.61
   9   7  -3    6.57    2.21
   9   7  -3    5.96    2.10
  -9   7   3    8.96    1.81
   9  -7  -3    5.48    2.25
  -9  -7   3    9.78    1.84
   9  -7  -3    6.72    1.30
   9   7  -2    8.75    2.43
  -9   7   2    6.82    1.76
  -9  -7   2    9.13    1.83
   9  -7  -2   12.77    1.99
   9  -7  -2   10.69    1.76
   9  -7  -2   12.77    1.70
  -9   7   1   11.61    2.08
   9   7  -1   11.84    2.58
   9  -7  -1    9.74    2.02
   9  -7  -1    9.75    1.84
   9  -7  -1   10.05    1.83
  -9  -7   1   12.69    1.98
   9   7   0    4.75    2.14
  -9  -7   0    4.33    1.88
   9  -7   0    0.49    3.27
   9  -7   0    4.32    1.71
  -9  -7   0    8.02    3.82
   9   7   1    9.14    2.33
   9  -7   1    7.68    2.19
   9  -7   1    8.99    1.82
  -9  -7  -1   11.67    1.95
  10   0 -10    2.68    1.92
 -10   0  10    4.57    1.94
 -10   0   9   -0.69    1.46
  10   0  -9    0.81    1.48
  10   0  -8   15.57    1.71
 -10   0   8   16.03    1.78
 -10   0   8   14.71    2.17
 -10   0   7   -0.53    1.64
 -10   0   7    0.60    1.26
  10   0  -7   -1.63    1.11
 -10   0   6   44.37    2.66
 -10   0   6   40.95    2.92
  10   0  -5    1.19    1.03
 -10   0   5    2.39    1.50
 -10   0   5   -1.29    1.15
 -10   0   4   32.63    2.65
  10   0  -4   30.42    1.97
 -10   0   4   35.23    2.44
 -10   0   3   -1.79    1.29
 -10   0   3   -0.46    1.16
  10   0  -3   -1.11    1.25
 -10   0   2   32.87    3.73
 -10   0   2   43.98    2.89
  10   0  -2   39.08    2.49
  10   0  -1   -0.05    1.36
 -10   0   1   -1.16    1.49
 -10   0   1    1.11    1.22
 -10   0   0   73.33    3.82
 -10   0   0   81.79    3.23
  10   0   0   75.84    3.56
  10   0   1   -1.01    1.48
 -10   0  -1    1.04    1.87
 -10   0  -1    0.14    1.37
 -10   0  -2   38.20    2.49
  10   0   2   43.16    3.36
 -10   0  -3   -1.42    1.53
  10   0   3   -2.96    1.88
  10   0   3    0.97    1.48
 -10   0  -3    1.48    1.36
  10   0   4   14.02    2.52
  10   0   4   15.02    1.98
 -10   1   9   34.18    3.02
 -10   1   9   39.95    3.94
  10   1  -9   47.46    2.99
  10  -1  -9   43.91    3.14
 -10  -1   9   45.47    3.23
 -10   1   8    0.28    1.46
 -10   1   8    0.89    1.85
  10   1  -8    2.14    1.31
 -10  -1   8    0.74    0.74
  10  -1  -8   -2.30    1.60
 -10  -1   8    1.68    1.48
 -10   1   7    2.79    1.35
 -10   1   7    4.92    1.67
  10   1  -7   10.24    1.48
 -10  -1   7    6.26    1.54
 -10  -1   7    6.60    1.90
  10  -1  -7    8.16    1.42
 -10  -1   7    6.17    0.89
 -10   1   6   -0.72    1.18
  10   1  -6    1.59    1.15
 -10   1   6   -1.04    1.47
 -10  -1   6   -2.71    1.20
 -10  -1   6    0.01    0.82
  10  -1  -6   -1.45    1.03
 -10  -1   6    2.49    1.70
 -10   1   5   11.49    1.53
  10   1  -5    8.56    1.30
 -10   1   5   11.70    1.77
 -10  -1   5   15.68    1.90
  10  -1  -5   10.60    1.30
 -10  -1   5   10.72    1.88
 -10  -1   5   11.35    1.18
 -10   1   4    0.23    1.17
 -10   1   4    3.13    1.40
  10   1  -4    3.24    1.25
 -10  -1   4    2.52    1.23
  10  -1  -4    2.36    0.79
 -10  -1   4    5.83    1.04
 -10  -1   4    2.95    1.55
  10   1  -3   32.93    2.48
 -10   1   3   31.38    2.56
 -10   1   3   35.92    2.48
 -10  -1   3   31.22    2.35
 -10  -1   3   30.77    2.05
  10  -1  -3   29.01    1.99
 -10  -1   3   33.76    2.79
  10   1  -2   -1.30    1.30
 -10   1   2    2.06    1.39
 -10  -1   2    0.91    1.51
  10  -1  -2    1.53    1.20
 -10  -1   2    1.62    1.16
  10   1  -1   37.23    2.89
 -10   1   1   33.16    2.82
 -10  -1   1   34.92    2.94
 -10  -1   1   40.86    2.51
 -10  -1   1   38.17    2.40
  10  -1  -1   39.34    2.59
  10   1   0   -1.13    1.53
 -10   1   0    1.40    1.70
 -10  -1   0    0.34    1.42
  10  -1   0   -1.04    1.32
 -10  -1   0    0.11    1.18
 -10  -1   0    0.18    1.63
  10   1   1   21.19    2.84
 -10  -1  -1   16.20    2.35
 -10  -1  -1   17.76    2.14
  10  -1   1   20.32    2.72
  10  -1   1   18.81    2.07
 -10  -1  -1   16.71    2.17
 -10   1  -2    1.77    1.52
  10   1   2    0.47    1.82
  10  -1   2    2.89    1.37
  10  -1   2    3.20    1.75
 -10  -1  -2    3.82    1.37
 -10   1  -3    4.13    1.68
 -10   1  -3    4.65    1.61
  10   1   3    5.93    2.14
 -10  -1  -3    5.27    1.48
  10  -1   3    5.19    1.53
  10  -1   3    5.34    2.00
 -10  -1  -3    5.98    1.59
 -10   1  -4    1.63    1.86
  10   1   4   -2.37    1.93
  10   1   4    0.57    1.62
  10  -1   4   -1.36    1.61
  10  -1   4    5.33    2.06
  10   2  -9   -2.71    1.52
 -10   2   9    2.43    1.74
 -10   2   9    4.25    1.95
  10  -2  -9   -0.38    1.72
 -10  -2   9    1.08    1.69
 -10   2   8   11.04    1.92
 -10   2   8   10.61    1.91
  10   2  -8   11.09    1.59
 -10  -2   8   11.31    1.38
 -10  -2   8    8.12    1.67
  10  -2  -8    9.99    1.64
 -10   2   7    0.74    1.38
 -10   2   7    1.78    1.56
  10   2  -7    3.06    1.29
  10  -2  -7    1.43    1.27
 -10  -2   7    1.58    1.29
 -10  -2   7    1.79    1.11
 -10   2   6   46.61    2.87
 -10   2   6   41.59    2.85
  10   2  -6   45.29    2.51
 -10  -2   6   45.04    2.74
  10  -2  -6   42.87    2.23
 -10  -2   6   40.48    3.34
 -10  -2   6   42.71    2.29
 -10   2   5    1.25    1.40
  10   2  -5    1.38    1.08
 -10  -2   5    0.68    1.13
 -10  -2   5    2.66    1.29
  10  -2  -5    2.73    1.05
 -10  -2   5    2.08    1.72
 -10   2   4   35.96    2.62
  10   2  -4   33.81    2.51
  10  -2  -4   36.24    1.95
 -10  -2   4   36.14    2.25
 -10  -2   4   34.40    3.14
 -10  -2   4   39.46    2.58
  10   2  -3    1.80    1.49
 -10   2   3    1.68    1.44
 -10  -2   3    2.09    1.22
  10  -2  -3    1.51    0.90
 -10  -2   3    2.52    1.21
 -10  -2   3    0.34    1.53
 -10   2   2    7.68    1.69
  10   2  -2   12.22    1.84
  10  -2  -2   14.85    1.98
 -10  -2   2   10.79    2.00
 -10  -2   2   12.31    1.54
 -10  -2   2   16.43    3.19
 -10   2   1    3.82    1.75
  10   2  -1    3.96    1.67
 -10  -2   1    2.30    1.32
 -10  -2   1    4.79    1.36
  10  -2  -1    3.11    1.25
 -10  -2   1    1.07    1.61
  10   2   0   23.74    2.91
 -10   2   0   19.83    2.29
 -10  -2   0   30.30    2.40
 -10  -2   0   26.85    3.24
 -10  -2   0   25.23    2.83
  10  -2   0   25.45    2.69
  10   2   1   -0.72    1.72
 -10  -2  -1    1.10    1.97
 -10  -2  -1    1.42    1.33
  10  -2   1   -0.99    1.26
 -10  -2  -1    0.95    1.74
 -10   2  -2   26.16    2.87
  10   2   2   29.67    3.39
 -10  -2  -2   28.31    2.34
  10  -2   2   27.05    2.48
  10  -2   2   29.67    3.15
 -10  -2  -2   23.47    2.62
 -10   2  -3    3.68    1.73
  10   2   3   -3.07    2.07
  10  -2   3    0.55    1.41
 -10  -2  -3   -0.70    1.33
  10  -2   3   -0.88    1.90
  10   2   4   12.16    2.44
  10  -2   4   15.43    2.58
 -10   3   9   19.37    2.47
 -10   3   9   21.14    2.41
  10   3  -9   13.65    1.85
 -10  -3   9   19.31    2.23
 -10   3   8    3.17    1.90
  10   3  -8    2.40    1.42
 -10   3   8    3.15    1.52
 -10  -3   8    5.09    1.52
 -10  -3   8    3.01    1.63
  10  -3  -8    4.01    1.47
  10   3  -7    6.01    1.55
 -10   3   7    3.49    1.63
 -10  -3   7    4.28    1.48
  10  -3  -7   10.33    1.37
 -10  -3   7    4.67    1.52
  10   3  -6   -0.68    1.16
 -10   3   6   -0.99    1.47
 -10  -3   6    1.20    1.29
 -10  -3   6   -0.82    1.30
  10  -3  -6    0.56    1.06
 -10   3   5   26.44    2.63
  10   3  -5   21.10    1.94
 -10  -3   5   26.53    3.37
 -10  -3   5   22.78    2.45
 -10  -3   5   24.82    2.34
  10  -3  -5   21.54    1.79
  10   3  -4    2.13    1.66
 -10   3   4    4.26    1.44
 -10  -3   4    0.61    1.33
 -10  -3   4    0.82    1.79
 -10  -3   4    3.76    1.44
  10  -3  -4    2.76    0.97
  10   3  -3   27.34    2.86
 -10   3   3   27.46    2.74
 -10  -3   3   27.32    3.00
  10  -3  -3   25.16    1.59
 -10  -3   3   27.94    2.52
 -10  -3   3   26.42    2.49
 -10   3   2    1.28    1.64
  10   3  -2    2.42    1.75
 -10  -3   2    4.87    1.58
 -10  -3   2    2.99    1.43
  10  -3  -2    4.30    1.18
 -10  -3   2    1.00    1.73
 -10   3   1   30.39    2.92
  10   3  -1   25.61    2.95
 -10  -3   1   26.04    3.09
 -10  -3   1   25.53    3.01
 -10  -3   1   27.47    2.50
  10  -3  -1   27.02    2.39
  10   3   0    3.73    1.91
 -10   3   0    1.31    1.74
 -10  -3   0    3.64    1.37
  10  -3   0    0.17    1.43
  10  -3   0    1.78    1.25
 -10  -3   0    4.69    1.95
 -10  -3   0    1.26    1.77
 -10   3  -1   10.85    1.94
  10   3   1   13.22    2.18
 -10  -3  -1    8.33    1.43
  10  -3   1   12.59    1.79
 -10  -3  -1    6.00    2.22
 -10   3  -2    0.49    1.84
  10   3   2    1.00    1.98
  10  -3   2    2.59    1.71
 -10  -3  -2    1.11    1.38
  10  -3   2    0.27    1.34
  10   3   3    7.51    2.16
 -10   3  -3    6.08    2.05
  10  -3   3    8.89    1.86
  10  -3   3    9.05    2.32
 -10   4   8   10.85    1.98
  10   4  -8    5.94    1.47
 -10  -4   8    7.56    1.81
 -10  -4   8   10.12    2.15
 -10   4   7   -0.21    1.73
  10   4  -7    3.64    1.33
 -10  -4   7    3.29    1.63
 -10  -4   7    3.98    1.82
  10  -4  -7    3.00    1.24
  10   4  -6   23.01    2.22
 -10   4   6   24.36    2.60
 -10  -4   6   19.44    2.03
  10  -4  -6   20.80    1.82
 -10  -4   6   19.16    2.10
  10   4  -5    0.33    0.96
 -10   4   5    2.05    1.63
 -10  -4   5   -1.24    1.49
  10  -4  -5    0.56    0.95
 -10  -4   5    0.85    1.48
  10   4  -4   38.70    4.68
 -10   4   4   29.31    2.81
 -10  -4   4   25.65    2.81
 -10  -4   4   28.65    2.70
  10  -4  -4   31.75    1.78
  10   4  -3    0.91    1.83
 -10   4   3    0.13    1.52
  10  -4  -3   -0.25    0.86
 -10  -4   3   -0.48    2.19
 -10  -4   3   -0.09    1.49
 -10  -4   3    0.53    1.62
 -10   4   2    6.88    1.89
  10   4  -2    8.74    1.95
 -10  -4   2    5.37    1.55
 -10  -4   2    7.18    1.89
  10  -4  -2    6.30    1.29
 -10  -4   2    2.52    1.87
 -10   4   1    2.60    1.79
  10   4  -1    4.96    1.90
  10  -4  -1    2.52    1.43
 -10  -4   1    3.79    2.03
  10  -4  -1    4.46    1.46
 -10  -4   1    3.15    1.99
 -10  -4   1    6.35    2.16
 -10   4   0   18.79    2.30
  10   4   0   19.81    2.46
 -10  -4   0   23.35    2.63
  10  -4   0   24.73    2.81
 -10  -4   0   16.05    2.54
  10  -4   0   23.80    2.50
  10   4   1    3.45    2.23
 -10   4  -1    2.91    2.08
  10  -4   1    5.40    1.64
  10  -4   1    4.20    1.87
 -10  -4  -1    5.75    1.52
  10   4   2   22.43    2.74
 -10   4  -2   21.79    2.48
  10  -4   2   24.82    2.52
  10  -4   2   25.76    2.74
 -10  -4  -2   24.82    2.52
 -10   4  -3   -3.05    2.03
  10   4   3    2.14    2.38
  10  -4   3    0.92    2.26
  10  -4   3    0.93    1.62
 -10   5   7    5.61    1.96
  10   5  -7    7.06    1.48
 -10  -5   7    4.20    1.62
 -10  -5   7    4.26    2.40
  10   5  -6    1.40    1.39
 -10   5   6    1.50    1.70
 -10  -5   6    0.89    2.12
 -10  -5   6    1.24    1.65
 -10   5   5   13.77    1.86
  10   5  -5    7.15    1.25
 -10  -5   5   11.75    1.97
 -10  -5   5    8.25    2.07
 -10   5   4    3.97    1.73
  10   5  -4    2.47    1.12
  10   5  -4    2.65    1.89
 -10  -5   4    3.80    2.03
 -10  -5   4    3.21    1.66
 -10   5   3   24.09    2.88
  10   5  -3   26.73    3.46
 -10  -5   3   28.58    2.77
 -10  -5   3   22.57    2.81
  10  -5  -3   23.93    1.61
  10   5  -2   -0.04    1.90
 -10   5   2    2.66    1.92
  10  -5  -2    1.44    1.32
 -10  -5   2   -0.07    1.54
 -10  -5   2    3.37    2.21
  10   5  -1   25.96    2.87
  10  -5  -1   24.63    2.63
  10  -5  -1   22.06    2.65
 -10  -5   1   18.69    2.68
 -10  -5   1   24.05    2.23
  10   5   0    4.49    2.28
 -10  -5   0   -0.37    1.67
  10  -5   0    3.60    1.75
  10  -5   0    2.67    1.54
  10   5   1    7.88    2.29
  10  -5   1    8.30    1.73
  10  -5   1   10.78    2.17
  10  -5   1    6.80    1.43
 -10  -5  -1   11.37    1.73
  10   5   2    0.67    2.49
  10  -5   2    0.83    1.42
  10  -5   2   -5.28    1.89
  10  -5   2    3.03    1.79
 -10   6   6    9.67    1.91
  10   6  -6    5.45    1.40
 -10  -6   6    9.19    1.94
 -10  -6   6    4.70    2.59
 -10   6   5    6.07    1.87
  10   6  -5    4.39    1.35
 -10  -6   5    1.07    2.57
 -10  -6   5   -1.08    1.67
  10   6  -4   13.20    1.51
 -10   6   4   14.42    2.04
 -10  -6   4   11.64    1.98
 -10  -6   4   15.28    2.66
 -10   6   3    1.87    1.87
  10   6  -3   -2.12    2.14
 -10  -6   3   -1.40    1.68
 -10   6   2    3.19    2.14
  10   6  -2    1.38    2.39
  10  -6  -2    3.86    2.75
 -10  -6   2    5.26    1.86
  10  -6  -2    8.08    2.89
  10   6  -1   -1.40    2.21
 -10  -6   1    2.52    1.84
  10  -6  -1    2.09    1.72
  10  -6  -1    5.29    1.74
  10   6   0    7.53    2.38
  10  -6   0   12.66    2.63
  10  -6   0   13.83    2.08
 -10  -6   0   14.41    2.17
  11   0  -8   32.66    2.92
 -11   0   8   34.40    3.07
 -11   0   7    0.73    1.49
  11   0  -7    0.85    1.32
  11   0  -6   18.10    1.74
 -11   0   6   14.98    1.63
 -11   0   5    3.52    1.47
  11   0  -5   -0.99    1.20
  11   0  -4   21.94    2.34
 -11   0   4   20.08    1.98
 -11   0   3    0.77    1.43
  11   0  -3    0.65    1.45
  11   0  -2   37.10    2.94
 -11   0   2   32.39    2.69
  11   0  -1    3.23    1.84
 -11   0   1   -0.86    1.57
  11   0   0   15.81    2.19
 -11   0   0   14.94    2.67
 -11   0  -1   -1.17    1.66
  11   0   1    1.42    1.87
  11   0   2    5.02    2.33
 -11   0  -2    6.61    1.81
 -11   1   8    1.64    1.58
  11   1  -8   -1.69    1.56
  11  -1  -8    0.53    1.65
 -11  -1   8   -4.43    1.71
 -11   1   7   16.43    2.05
  11   1  -7   14.04    1.75
 -11  -1   7   16.86    2.03
 -11  -1   7   15.85    1.29
  11  -1  -7   13.54    1.86
  11   1  -6    3.06    1.33
 -11   1   6   -0.78    1.50
 -11  -1   6   -0.29    0.91
 -11  -1   6    0.09    1.56
  11  -1  -6    2.76    1.74
 -11   1   5   26.05    3.33
 -11   1   5   30.50    2.86
  11   1  -5   29.19    2.24
 -11  -1   5   30.02    2.70
 -11  -1   5   27.69    1.91
 -11   1   4    0.39    1.46
  11   1  -4    1.78    1.52
 -11   1   4   -0.04    1.78
 -11  -1   4    0.49    1.41
 -11  -1   4    0.73    1.16
  11  -1  -4    0.81    1.12
  11   1  -3   16.06    2.04
 -11   1   3   18.37    1.99
  11  -1  -3   16.17    1.76
 -11  -1   3   15.25    1.76
 -11  -1   3   14.07    1.60
 -11   1   2    0.87    1.48
  11   1  -2    0.02    1.75
  11  -1  -2   -0.63    1.49
 -11  -1   2    1.34    1.47
 -11  -1   2   -0.26    1.35
 -11   1   1    2.03    1.44
 -11  -1   1    0.51    1.39
 -11  -1   1   -1.14    1.47
  11  -1  -1    3.39    1.81
  11   1   0    2.52    1.90
 -11   1   0    0.82    1.62
 -11  -1   0    1.79    2.02
 -11   1  -1   33.48    3.22
  11   1   1   19.63    2.58
  11  -1   1   25.75    3.23
 -11  -1  -1   31.40    3.01
 -11   1  -2    2.93    2.02
 -11   1  -2    2.20    1.98
  11   1   2   -3.48    2.20
 -11  -1  -2   -1.20    1.77
  11  -1   2   -0.40    2.25
  11   2  -8   19.40    1.99
 -11   2   8   18.50    2.19
 -11  -2   8   15.51    2.10
  11  -2  -8   19.77    2.38
  11   2  -7    1.56    1.55
 -11   2   7    2.15    1.58
  11  -2  -7    3.49    1.64
 -11  -2   7    4.26    1.65
 -11  -2   7    2.77    1.30
 -11   2   6    7.40    1.68
  11   2  -6   13.18    1.76
 -11   2   6   10.71    2.21
 -11  -2   6    8.82    1.51
 -11  -2   6    8.32    1.74
  11  -2  -6    9.76    1.58
 -11   2   5    2.40    1.81
 -11   2   5    2.32    1.41
  11   2  -5   -0.62    1.34
 -11  -2   5    1.76    1.63
 -11  -2   5    1.94    1.37
  11  -2  -5   -0.25    1.28
 -11   2   4    1.62    1.89
  11   2  -4    5.63    1.77
 -11  -2   4    6.31    1.61
 -11  -2   4    6.73    1.41
  11  -2  -4    3.40    1.31
  11   2  -3   -0.15    1.98
 -11  -2   3    0.31    1.48
  11  -2  -3    1.62    1.21
 -11  -2   3    2.35    1.44
  11   2  -2   25.39    2.70
 -11  -2   2   25.80    2.66
  11  -2  -2   25.53    2.51
 -11  -2   2   25.46    2.72
  11   2  -1    0.82    1.97
 -11  -2   1    1.52    1.52
  11  -2  -1    3.20    1.62
 -11  -2   1    3.25    1.75
  11   2   0   20.50    2.51
  11  -2   0   20.65    2.44
 -11  -2   0   18.95    2.08
 -11  -2   0   22.91    2.51
  11   2   1   -0.18    2.15
  11  -2   1    1.85    1.50
 -11  -2  -1    3.12    2.67
 -11  -2  -1   -1.74    1.78
  11  -2   1    0.58    2.04
 -11   2  -2    3.65    2.19
  11   2   2    4.12    2.34
 -11  -2  -2    2.87    1.87
  11  -2   2    4.87    2.28
  11  -2   2    1.89    1.68
 -11   3   8    4.23    1.94
 -11  -3   8    0.86    1.79
 -11   3   7   12.04    2.05
  11   3  -7   13.90    1.80
 -11   3   7    6.02    2.18
  11  -3  -7   14.33    1.67
 -11  -3   7   13.62    1.84
 -11  -3   7   15.37    2.04
  11   3  -6    4.58    1.40
 -11   3   6    3.90    2.05
 -11  -3   6    7.75    1.75
  11  -3  -6    4.97    1.44
 -11  -3   6    5.21    1.80
 -11   3   5   15.28    2.34
  11   3  -5   14.87    1.71
  11  -3  -5   18.61    1.61
 -11  -3   5   15.32    2.07
 -11  -3   5   16.00    1.92
 -11   3   4   -4.91    1.78
  11   3  -4    1.64    1.93
 -11  -3   4    0.30    1.62
 -11  -3   4    0.85    1.51
  11  -3  -4    2.26    1.26
  11   3  -3   11.27    2.74
 -11  -3   3   11.15    1.90
  11  -3  -3   12.22    1.39
 -11  -3   3   14.11    2.05
  11   3  -2    2.02    2.01
 -11  -3   2    0.20    1.84
  11  -3  -2    0.84    1.51
 -11  -3   2    0.86    1.60
  11   3  -1    1.93    2.08
 -11  -3   1    1.80    1.97
 -11  -3   1    2.16    1.94
  11  -3  -1    2.36    1.67
  11   3   0    1.96    2.26
  11  -3   0    0.78    1.89
 -11  -3   0    0.93    1.78
 -11  -3   0    1.15    2.20
  11   3   1    9.02    2.56
 -11   3  -1   14.28    2.44
 -11  -3  -1   12.12    1.99
  11  -3   1    7.53    2.23
  11  -3   1    5.91    1.67
 -11   4   7    6.55    2.30
  11   4  -7    4.30    1.61
 -11  -4   7    6.04    2.05
 -11  -4   7    4.18    1.92
 -11   4   6   11.00    2.27
  11   4  -6   16.27    1.82
 -11  -4   6   13.26    2.19
 -11  -4   6   12.02    1.97
  11  -4  -6   13.56    1.71
  11   4  -5    1.44    1.10
 -11   4   5    5.86    2.12
 -11  -4   5   -0.16    1.89
  11  -4  -5    2.26    2.19
 -11  -4   5   -0.82    1.78
  11   4  -4    4.38    2.30
 -11   4   4    5.15    2.53
 -11  -4   4    5.93    1.91
  11  -4  -4    6.03    1.29
 -11  -4   4    5.98    2.01
  11   4  -3    6.31    2.29
 -11  -4   3    3.49    1.99
 -11  -4   3    3.69    1.76
  11   4  -2   30.27    3.90
 -11  -4   2   29.99    3.00
 -11  -4   2   28.88    3.67
  11  -4  -2   24.41    2.75
  11   4  -1   -2.30    2.19
 -11  -4   1    1.54    1.83
  11  -4  -1    1.05    1.78
 -11  -4   1   -2.08    2.34
  11   4   0   20.87    2.98
  11  -4   0   24.14    2.96
  11  -4   0   23.80    2.79
  11   5  -5   19.38    2.25
 -11   5   5   16.81    2.75
 -11  -5   5   17.90    2.24
 -11  -5   5   15.56    2.62
  11   5  -4    1.32    2.16
 -11  -5   4   -0.19    2.42
  11   5  -3   14.51    2.73
 -11  -5   3    8.62    2.22
 -11  -5   3   12.07    2.72
  11   5  -2    2.26    2.39
 -11  -5   2    3.10    1.98
  11   5  -1    6.57    2.54
  11  -5  -1    5.03    1.92
 -11  -5   1    7.17    2.13
  12   0  -7    0.28    1.78
 -12   0   7    2.72    1.71
 -12   0   6    9.76    1.80
  12   0  -6   11.88    1.87
  12   0  -5   -2.10    1.51
 -12   0   5    2.18    1.71
  12   0  -4   35.10    4.31
 -12   0   4   30.07    3.10
  12   0  -3    0.90    1.98
 -12   0   3   -2.70    1.76
 -12   0   2   15.26    2.10
  12   0  -2   17.30    2.44
  12   0  -1    5.07    2.40
 -12   0   1   -2.74    1.86
 -12   0   0    3.24    2.03
  12   0   0    4.94    2.41
  12   1  -6    1.22    1.67
 -12   1   6   -3.06    1.73
 -12  -1   6    2.69    1.72
  12  -1  -6   -1.14    1.53
 -12   1   5    8.94    1.91
  12   1  -5    3.34    1.63
 -12  -1   5    7.36    1.78
  12  -1  -5    9.96    1.78
  12   1  -4    2.27    1.94
 -12   1   4   -1.33    1.83
  12  -1  -4    0.55    1.70
 -12  -1   4    1.73    1.45
 -12  -1   4    1.53    1.88
  12   1  -3    8.56    2.37
 -12   1   3    6.45    1.98
 -12  -1   3   12.37    1.98
 -12  -1   3   11.01    1.98
  12  -1  -3   11.40    2.16
 -12   1   2   -2.79    1.83
 -12  -1   2    2.07    1.77
  12  -1  -2   -0.23    1.99
 -12   1   1   27.96    3.42
  12   1  -1   33.17    4.03
 -12  -1   1   35.88    3.29
  12  -1  -1   32.97    3.41
 -12   1   0   -0.81    2.03
  12   1   0    3.46    2.48
 -12  -1   0    1.26    2.16
  12  -1   0    1.02    2.52
  12   2  -6    8.75    1.73
 -12   2   6    9.39    1.99
 -12  -2   6    6.19    1.89
  12  -2  -6    5.35    1.79
 -12   2   5    4.95    1.90
  12   2  -5   -0.14    1.55
  12  -2  -5    0.62    1.64
 -12  -2   5   -1.03    1.58
 -12  -2   5    0.17    1.75
  12   2  -4   19.67    2.64
 -12   2   4   17.25    2.28
 -12  -2   4   18.48    2.34
 -12  -2   4   20.57    2.13
  12  -2  -4   16.48    1.90
  12   2  -3    4.75    4.61
 -12   2   3    1.85    1.88
  12  -2  -3    0.71    2.16
 -12  -2   3   -0.71    1.91
 -12  -2   3   -0.94    1.77
  12   2  -2   15.73    2.73
 -12  -2   2   10.24    2.16
 -12  -2   2   12.43    2.27
  12  -2  -2   14.26    2.25
  12   2  -1    0.60    2.41
 -12  -2   1    3.72    2.19
 -12  -2   1    0.79    2.04
  12  -2  -1    2.42    2.24
  12   3  -5    3.05    1.52
 -12  -3   5    0.61    1.95
  12  -3  -5    5.43    1.63
 -12  -3   5    4.89    1.94
  12   3  -4    3.50    2.47
  12  -3  -4    2.76    1.64
 -12  -3   4    1.10    2.10
 -12  -3   4    1.09    1.99
  12   3  -3    3.83    2.64
 -12  -3   3   11.82    2.28
 -12  -3   3   10.31    2.31
  12   3  -2   -0.22    2.60
 -12  -3   2    3.32    2.25
 -12  -3   2    4.53    2.30
   0   0   0    0.00    0.00
;
_shelx_hkl_checksum     70042
_shelx_res_file
;
    bi176c.res created by SHELXL-2014/7
TITL p_a.res in Pc
REM Old TITL p in Pc
REM SHELXT solution in Pc
REM R1 0.091,  Rweak 0.018,  Alpha 0.021,  Orientation as input
REM Flack x =  0.033 ( 0.007 ) from Parsons' quotients
REM Formula found by SHELXT:  C14 N3 F6 P Co
CELL 0.71073   9.96100   8.92430   9.72040  90.0000 106.9426  90.0000
ZERR    2.00   0.00080   0.00070   0.00070   0.0000   0.0026   0.0000
LATT -1
SYMM X, -Y, 1/2+Z
SFAC C H N F P CO
UNIT 30 28 4 12 2 2
TEMP -90.150
SIZE 0.04 0.14 0.18
L.S. 10
ACTA
OMIT -1 53
OMIT     7   3  -5
OMIT     2   3  -5
OMIT    -2   3   5
OMIT     4   2  -5
OMIT    -5   0  10
OMIT    -4   2   5
CONF
HTAB C11 F1
EQIV $1 x, -y+1, z+1/2
HTAB C12 F6_$1
EQIV $2 x, y, z+1
HTAB C14 F4_$2
EQIV $3 x, -y, z+1/2
HTAB C15 N1_$3
BOND $H
LIST 6
FMAP 2
PLAN 20
MPLA c6 c7 c8 c9
mpla c6 c10 c9
WGHT    0.051200    0.438500
EXTI    0.015348
FVAR       0.32614
CO1   6    0.822750    0.262340    0.590213    11.00000    0.02574    0.02251 =
         0.02923   -0.00128    0.01014   -0.00098
N1    3    0.597714    0.034314    0.669481    11.00000    0.03415    0.02494 =
         0.02679   -0.00157    0.01456   -0.00003
N2    3    0.506025    0.123656    0.723083    11.00000    0.02572    0.02616 =
         0.02493    0.00118    0.00923    0.00138
C1    1    0.810111    0.480960    0.533305    11.00000    0.11416    0.02332 =
         0.04449    0.00257    0.01428   -0.00384
AFIX  43
H1    2    0.823102    0.561341    0.599981    11.00000   -1.20000
AFIX   0
C2    1    0.914197    0.411122    0.485680    11.00000    0.04113    0.07435 =
         0.08426    0.04056    0.01338   -0.01794
AFIX  43
H2    2    1.010759    0.437232    0.510390    11.00000   -1.20000
AFIX   0
C3    1    0.846807    0.293876    0.393387    11.00000    0.09643    0.05483 =
         0.03881    0.00744    0.03451    0.02744
AFIX  43
H3    2    0.891842    0.223697    0.348088    11.00000   -1.20000
AFIX   0
C4    1    0.708924    0.297785    0.380142    11.00000    0.08061    0.04494 =
         0.03799    0.01100   -0.00185   -0.02319
AFIX  43
H4    2    0.640454    0.232560    0.321476    11.00000   -1.20000
AFIX   0
C5    1    0.682416    0.409374    0.463553    11.00000    0.04932    0.05878 =
         0.06962    0.03801    0.02281    0.01941
AFIX  43
H5    2    0.592993    0.434814    0.473209    11.00000   -1.20000
AFIX   0
C6    1    0.784928    0.229753    0.783258    11.00000    0.03359    0.03058 =
         0.02230    0.00125    0.00892    0.00438
AFIX  43
H6    2    0.734770    0.302146    0.820401    11.00000   -1.20000
AFIX   0
C7    1    0.929751    0.233913    0.797794    11.00000    0.03140    0.04383 =
         0.03940   -0.00242    0.00372   -0.00418
AFIX  43
H7    2    0.995366    0.303153    0.854449    11.00000   -1.20000
AFIX   0
C8    1    0.960643    0.116677    0.713089    11.00000    0.02733    0.03933 =
         0.05198    0.00633    0.01100    0.00713
AFIX  43
H8    2    1.050501    0.093405    0.703370    11.00000   -1.20000
AFIX   0
C9    1    0.833589    0.040445    0.645540    11.00000    0.03526    0.02477 =
         0.03712   -0.00032    0.01267    0.00439
AFIX  43
H9    2    0.822304   -0.035331    0.574425    11.00000   -1.20000
AFIX   0
C10   1    0.724249    0.096063    0.701795    11.00000    0.03317    0.02219 =
         0.02398    0.00456    0.01237    0.00618
C11   1    0.422193    0.221529    0.633426    11.00000    0.03912    0.04680 =
         0.02678    0.01164    0.00894    0.01237
AFIX  43
H11   2    0.424407    0.230020    0.536690    11.00000   -1.20000
AFIX   0
C12   1    0.332395    0.310050    0.683392    11.00000    0.04455    0.05766 =
         0.04896    0.02094    0.01502    0.02622
AFIX  43
H12   2    0.274757    0.382205    0.621787    11.00000   -1.20000
AFIX   0
C13   1    0.326584    0.293925    0.820108    11.00000    0.04014    0.04539 =
         0.04867    0.00492    0.02501    0.00950
AFIX  43
H13   2    0.265924    0.355176    0.855410    11.00000   -1.20000
AFIX   0
C14   1    0.410166    0.187070    0.907617    11.00000    0.05187    0.04420 =
         0.03924    0.01012    0.02786    0.00874
AFIX  43
H14   2    0.405108    0.172221    1.002757    11.00000   -1.20000
AFIX   0
C15   1    0.499459    0.103477    0.857095    11.00000    0.04614    0.03120 =
         0.02605    0.00910    0.01702    0.00782
AFIX  43
H15   2    0.557394    0.030469    0.917215    11.00000   -1.20000
AFIX   0
P1    5    0.197264    0.248757    0.219377    11.00000    0.03119    0.04378 =
         0.02950    0.00268    0.01079   -0.00736
F1    4    0.362009    0.264336    0.286294    11.00000    0.04160    0.18295 =
         0.07411    0.05517   -0.00891   -0.04162
F2    4    0.033448    0.231137    0.150725    11.00000    0.03368    0.06400 =
         0.06392    0.01120    0.00722   -0.00914
F3    4    0.174747    0.392051    0.304068    11.00000    0.16228    0.06432 =
         0.09581   -0.04564    0.09554   -0.05558
F4    4    0.219208    0.104361    0.134685    11.00000    0.10422    0.04893 =
         0.09379    0.00124    0.06679    0.01117
F5    4    0.188483    0.145271    0.350246    11.00000    0.07201    0.08857 =
         0.03713    0.01915    0.01151   -0.02866
F6    4    0.205840    0.352336    0.088031    11.00000    0.05043    0.04872 =
         0.03974    0.01051    0.01845   -0.00738
HKLF 4
REM  p_a.res in Pc
REM R1 =  0.0373 for    2999 Fo > 4sig(Fo)  and  0.0456 for all    3329 data
REM    227 parameters refined using      2 restraints
END
WGHT      0.0512      0.4383
REM Highest difference peak  1.008,  deepest hole -0.263,  1-sigma level  0.065
Q1    1   0.8248  0.2580  0.1944  11.00000  0.05    1.01
Q2    1   0.8255  0.2589  0.9911  11.00000  0.05    0.89
Q3    1   0.1954  0.2493  0.6024  11.00000  0.05    0.40
Q4    1   0.8028  0.2569  0.3978  11.00000  0.05    0.38
Q5    1   0.8421  0.2625  0.7871  11.00000  0.05    0.36
Q6    1   0.2870  0.1474  0.2057  11.00000  0.05    0.34
Q7    1   0.2050  0.2591  0.7908  11.00000  0.05    0.27
Q8    1   0.9246  0.2486  0.6203  11.00000  0.05    0.27
Q9    1   0.3589  0.2335  0.2662  11.00000  0.05    0.26
Q10   1   0.9025  0.4314  0.5559  11.00000  0.05    0.26
Q11   1   0.7149  0.2591  0.5452  11.00000  0.05    0.24
Q12   1   0.1268  0.1368  0.1011  11.00000  0.05    0.24
Q13   1   0.3098  0.3804  0.3361  11.00000  0.05    0.23
Q14   1   0.1830  0.2372  0.3766  11.00000  0.05    0.23
Q15   1   0.1792  0.1334 -0.0756  11.00000  0.05    0.22
Q16   1   0.0901  0.2960  0.2080  11.00000  0.05    0.22
Q17   1   0.4562  0.2496  0.8158  11.00000  0.05    0.22
Q18   1   0.8776  0.2647  0.3786  11.00000  0.05    0.22
Q19   1   1.1979  0.1036  0.7210  11.00000  0.05    0.21
Q20   1   0.1749  0.4253  0.6857  11.00000  0.05    0.21
;
_shelx_res_checksum     4818
