# Supplementary material for: (Cobaltoceniumyl­amido)­pyridinium hexa­fluorido­phosphate
Source: IUCrdata. 2021 Jul 5;6(Pt 5):x210460. doi: 10.1107/S2414314621004600 (PMC9462337; doi:10.1107/S2414314621004600)
Supplement: Supplementary file 2 [file x-06-x210460-Isup2.hkl]

data_I                                                                          
_shelx_title ' p_a.res in Pc'                                                   
_shelx_refln_list_code          4                                               
_shelx_F_calc_maximum      104.46                                               
_exptl_crystal_F_000       428.00                                               
_reflns_d_resolution_high  0.7965                                               
                                                                                
loop_                                                                           
 _space_group_symop_operation_xyz                                               
 'x, y, z'                                                                      
 'x, -y, z+1/2'                                                                 
                                                                                
_cell_length_a     9.9610                                                       
_cell_length_b     8.9243                                                       
_cell_length_c     9.7204                                                       
_cell_angle_alpha  90.000                                                       
_cell_angle_beta  106.943                                                       
_cell_angle_gamma  90.000                                                       
                                                                                
_shelx_F_squared_multiplier     1.000                                           
                                                                                
loop_                                                                           
 _refln_index_h                                                                 
 _refln_index_k                                                                 
 _refln_index_l                                                                 
 _refln_F_squared_calc                                                          
 _refln_F_squared_meas                                                          
 _refln_F_squared_sigma                                                         
 _refln_observed_status                                                         
   6   1 -11        112.59        136.94        17.02 o                         
   7   1 -11         38.54         30.75        14.67 o                         
   8   1 -11        122.15        126.12        11.77 o                         
   5   2 -11         19.81         50.58        13.73 o                         
   6   2 -11          0.77          9.31        13.73 o                         
   7   2 -11          7.56         18.05        13.54 o                         
   8   2 -11          3.77         32.81        14.95 o                         
   0   3 -11        154.73        144.77        18.44 o                         
   4   3 -11        107.78         85.68        14.77 o                         
   5   3 -11        215.33        191.38        17.59 o                         
   6   3 -11         90.22         71.38        12.98 o                         
   7   3 -11         66.77         71.85        14.67 o                         
   1   4 -11          2.40         -1.41        17.11 o                         
   2   4 -11          9.91         15.42        17.49 o                         
   3   4 -11         11.49         -8.09        17.02 o                         
   4   4 -11         57.13         32.44        13.26 o                         
   5   4 -11         18.89          3.20        14.10 o                         
   6   4 -11         10.89         -3.57        13.44 o                         
  -3   0 -10          6.77         62.33        21.81 o                         
  -2   0 -10        223.65        213.41        23.62 o                         
   6   0 -10        271.96        263.43        20.42 o                         
   7   0 -10         80.71         98.84        13.54 o                         
   8   0 -10        124.49        136.57        15.80 o                         
   9   0 -10        466.64        440.07        27.97 o                         
  -3   1 -10         12.31         10.81        20.40 o                         
  -2   1 -10          2.27         -0.79        13.39 o                         
   5   1 -10          9.66         -1.32         9.78 o                         
   6   1 -10         22.45          3.48        10.72 o                         
   7   1 -10          0.88         10.82         8.71 o                         
   8   1 -10         10.99         21.61         8.98 o                         
   9   1 -10          1.53         -5.23        10.46 o                         
  -3   2 -10         27.14         28.40        20.40 o                         
   4   2 -10        556.60        527.37        24.69 o                         
   5   2 -10         90.02        118.31        14.01 o                         
   6   2 -10        344.75        351.24        22.88 o                         
   7   2 -10        205.61        187.90        21.92 o                         
   8   2 -10        159.43        169.83        15.19 o                         
   9   2 -10        251.68        236.36        16.41 o                         
  -3   3 -10          9.93          3.95        20.31 o                         
  -2   3 -10         13.89         30.84        14.39 o                         
  -1   3 -10         12.31          2.82        13.16 o                         
   0   3 -10         81.72         67.81        14.29 o                         
   1   3 -10         20.42         -5.74        11.94 o                         
   2   3 -10          9.84         26.42        12.50 o                         
   3   3 -10         31.30         19.52         8.21 o                         
   4   3 -10          1.71         -4.75         9.50 o                         
   5   3 -10         26.19         17.86        11.28 o                         
   6   3 -10         40.22         42.22        11.94 o                         
   7   3 -10          3.25         20.12        11.94 o                         
   8   3 -10         12.55         46.92        13.73 o                         
   9   3 -10          6.82         13.44        15.04 o                         
  -2   4 -10        132.50        130.37        17.78 o                         
  -1   4 -10         90.57         88.78        16.36 o                         
   0   4 -10         89.93        114.74        17.12 o                         
   1   4 -10        282.53        278.11        26.63 o                         
   2   4 -10         38.41         63.75        16.27 o                         
   3   4 -10        237.41        222.15        16.39 o                         
   4   4 -10        262.98        223.70        15.86 o                         
   5   4 -10         50.91         64.57        17.26 o                         
   6   4 -10        282.13        227.85        22.21 o                         
   7   4 -10         58.43         49.37        13.82 o                         
   8   4 -10         22.83         51.53        14.48 o                         
  -1   5 -10         24.60         19.18        17.49 o                         
   0   5 -10         12.55          8.37        16.27 o                         
   1   5 -10         45.81         42.41        16.55 o                         
   2   5 -10         14.36          9.59        16.27 o                         
   3   5 -10          2.84         12.33         9.98 o                         
   4   5 -10         25.22         22.94        12.13 o                         
   5   5 -10         49.24         64.69        13.54 o                         
   6   5 -10          6.56         -6.30        12.60 o                         
   7   5 -10         82.38         66.58        15.71 o                         
   3   6 -10        210.85        230.89        24.09 o                         
   4   6 -10        161.02        169.04        17.59 o                         
   5   6 -10         13.39         14.67        14.39 o                         
  -4   1  -9        167.80        160.49        22.95 o                         
  -3   1  -9        152.72        133.44        28.74 o                         
  -2   1  -9         12.23          9.63         9.80 o                         
   4   1  -9        506.54        452.46        20.92 o                         
   5   1  -9        457.46        431.63        21.10 o                         
   6   1  -9        168.40        155.85        12.34 o                         
   7   1  -9        520.66        513.01        17.95 o                         
   8   1  -9        310.35        308.37        22.40 o                         
   9   1  -9        298.32        290.93        17.14 o                         
  10   1  -9        433.76        431.64        20.39 o                         
  -5   2  -9         33.29         55.95        23.41 o                         
  -4   2  -9          6.59         18.94         9.36 o                         
  -3   2  -9          0.83         -4.42         8.84 o                         
  -2   2  -9         86.70         87.53         8.88 o                         
  -1   2  -9         20.99         24.35         9.40 o                         
   0   2  -9         13.85         11.38         8.65 o                         
   1   2  -9        130.58        147.41        15.52 o                         
   2   2  -9         36.74         46.08         9.40 o                         
   3   2  -9         13.79         15.14         9.50 o                         
   4   2  -9        324.48        295.53        18.17 o                         
   5   2  -9         64.70         63.01        10.44 o                         
   6   2  -9         55.10         42.79        10.81 o                         
   7   2  -9         71.24         67.13        11.76 o                         
   8   2  -9         19.52         21.29         8.98 o                         
   9   2  -9          8.98          6.67         9.27 o                         
  10   2  -9          1.72         -5.48        10.95 o                         
  -4   3  -9        127.91        113.34        15.33 o                         
  -3   3  -9        232.42        198.00        25.36 o                         
  -2   3  -9        100.48         96.36        10.92 o                         
  -1   3  -9        329.85        307.36        19.96 o                         
   0   3  -9        201.47        185.93        18.07 o                         
   1   3  -9        137.92        148.73        17.12 o                         
   2   3  -9        305.71        301.52        20.90 o                         
   3   3  -9        190.34        190.32        12.27 o                         
   4   3  -9        864.98        817.83        20.87 o                         
   5   3  -9        337.78        335.16        21.09 o                         
   6   3  -9        357.01        328.68        20.90 o                         
   7   3  -9        403.20        395.86        23.35 o                         
   8   3  -9        174.29        172.82        17.22 o                         
   9   3  -9        111.56         94.56        10.87 o                         
  10   3  -9        217.08        128.43        17.41 o                         
  -4   4  -9         25.73         26.32        19.32 o                         
  -3   4  -9          6.65          9.06        10.84 o                         
  -2   4  -9         27.99          0.38        12.98 o                         
  -1   4  -9         16.51          4.89        12.41 o                         
   0   4  -9          9.30         25.86        11.85 o                         
   1   4  -9         34.04         30.18        11.66 o                         
   2   4  -9         75.30         79.13         8.50 o                         
   3   4  -9         22.40         18.70        10.39 o                         
   4   4  -9          8.35          1.35        12.79 o                         
   5   4  -9          3.56         -0.88         7.81 o                         
   6   4  -9         43.83         30.95         8.26 o                         
   7   4  -9          2.27         10.72        11.19 o                         
   8   4  -9         26.00         16.36        11.57 o                         
   9   4  -9          4.79         -6.39        12.79 o                         
  -3   5  -9         98.78        139.19        20.22 o                         
  -2   5  -9         13.93         25.20        16.74 o                         
  -1   5  -9        135.37        111.99        14.02 o                         
   0   5  -9        105.51         81.07        15.90 o                         
   1   5  -9        162.21        161.81        19.00 o                         
   2   5  -9        198.61        190.80        23.29 o                         
   3   5  -9          8.81          9.59         7.80 o                         
   4   5  -9        219.68        222.21        16.53 o                         
   5   5  -9        148.49        153.61        12.01 o                         
   6   5  -9         75.73         66.96        10.63 o                         
   7   5  -9        213.08        195.05        18.35 o                         
   8   5  -9         44.87         44.38        13.07 o                         
  -2   6  -9         52.81         49.27        20.88 o                         
  -1   6  -9         74.30         97.80        20.97 o                         
   0   6  -9        136.80        156.36        15.41 o                         
   1   6  -9         12.59         14.21        12.26 o                         
   2   6  -9        101.86        108.10         9.93 o                         
   3   6  -9         64.56         53.41        13.07 o                         
   4   6  -9          2.93          8.56        11.38 o                         
   5   6  -9         48.14         56.04        13.07 o                         
   6   6  -9         28.54         22.10        13.45 o                         
   7   6  -9          3.48         -2.35        13.07 o                         
   0   7  -9         73.65         54.36        25.39 o                         
   1   7  -9        114.37         88.32        20.69 o                         
   2   7  -9        361.08        378.34        20.26 o                         
   3   7  -9         18.91         25.18        10.19 o                         
   4   7  -9        193.61        177.34        18.44 o                         
   5   7  -9        106.97        109.95        15.89 o                         
  -5   0  -8         15.54         36.39        18.71 o                         
  -4   0  -8        140.91        150.32        19.00 o                         
  -3   0  -8        794.32        834.41        33.77 o                         
  -2   0  -8        410.18        495.13        25.05 o                         
  -1   0  -8         33.68         34.60        10.81 o                         
   4   0  -8        166.68        170.87        14.02 o                         
   5   0  -8        442.74        425.08        19.22 o                         
   6   0  -8       1287.82       1257.96        35.37 o                         
   7   0  -8        356.22        392.93        21.00 o                         
   8   0  -8        697.82        754.94        28.19 o                         
   9   0  -8        233.44        256.15        20.70 o                         
  10   0  -8        131.12        146.45        16.08 o                         
  11   0  -8        311.27        307.39        27.48 o                         
  -5   1  -8         32.47         51.35        24.21 o                         
  -4   1  -8         18.52         10.99        11.00 o                         
  -3   1  -8         10.84          5.48         4.65 o                         
  -2   1  -8         26.76         27.89         4.82 o                         
  -1   1  -8         42.15         55.96         5.41 o                         
   0   1  -8          9.31         16.74         6.02 o                         
   3   1  -8        142.12        162.67        13.08 o                         
   4   1  -8         53.26         55.01         8.84 o                         
   5   1  -8        155.97        137.62        15.29 o                         
   6   1  -8        165.63        171.92        11.08 o                         
   7   1  -8         52.59         49.23         8.12 o                         
   8   1  -8         39.75         33.52        10.20 o                         
   9   1  -8         49.38         65.94        19.09 o                         
  10   1  -8          3.04          1.33        20.87 o                         
  11   1  -8          1.68         -5.33        10.66 o                         
  -6   2  -8         94.57         62.54        23.89 o                         
  -5   2  -8        232.01        250.41        14.36 o                         
  -4   2  -8         70.27         86.90        10.57 o                         
  -3   2  -8        662.50        701.13        15.63 o                         
  -2   2  -8        624.07        644.77        14.49 o                         
  -1   2  -8        191.31        190.40         9.82 o                         
   0   2  -8        403.17        398.71        17.43 o                         
   2   2  -8        221.01        226.39        10.81 o                         
   3   2  -8       1030.81       1040.59        22.05 o                         
   4   2  -8        214.48        212.79        15.53 o                         
   5   2  -8        707.58        642.60        25.18 o                         
   6   2  -8        629.11        641.14        17.13 o                         
   7   2  -8        222.47        230.27        12.08 o                         
   8   2  -8        724.35        795.83        20.65 o                         
   9   2  -8        152.24        175.94        12.21 o                         
  10   2  -8         93.07         99.56        10.74 o                         
  11   2  -8        213.32        183.98        14.36 o                         
  -6   3  -8          7.02         25.95        23.60 o                         
  -5   3  -8         10.41          9.92        11.52 o                         
  -4   3  -8         14.09         25.36         9.39 o                         
  -3   3  -8         16.09         21.66         7.93 o                         
  -2   3  -8         53.23         44.87         9.90 o                         
  -1   3  -8        113.58        123.40        16.51 o                         
   0   3  -8         84.12         78.91        10.72 o                         
   1   3  -8         30.20         30.18         8.37 o                         
   2   3  -8        104.22        123.29         9.00 o                         
   3   3  -8         21.23         27.46         6.08 o                         
   4   3  -8          0.76         -0.59         5.36 o                         
   5   3  -8        188.34        169.10        11.62 o                         
   6   3  -8         29.15         11.85         8.27 o                         
   7   3  -8        116.37        141.94        14.30 o                         
   8   3  -8         19.11         23.36         7.27 o                         
   9   3  -8         20.71         16.60         8.15 o                         
  10   3  -8         37.05         30.01         9.60 o                         
  -5   4  -8        121.34        137.72        13.17 o                         
  -4   4  -8         35.79         44.07        10.79 o                         
  -3   4  -8        243.64        258.86        12.69 o                         
  -2   4  -8        270.27        289.31        11.85 o                         
  -1   4  -8         51.08         52.24         9.04 o                         
   0   4  -8          9.95          9.92         7.36 o                         
   1   4  -8        137.77        166.66        11.03 o                         
   2   4  -8        156.96        180.82        11.12 o                         
   3   4  -8        139.31        138.44        11.12 o                         
   4   4  -8        300.47        309.51        21.04 o                         
   5   4  -8        291.36        287.73        14.14 o                         
   6   4  -8        250.78        281.20        17.27 o                         
   7   4  -8        250.71        235.09        18.63 o                         
   8   4  -8        210.33        259.69        21.45 o                         
   9   4  -8         47.98         37.33        12.79 o                         
  10   4  -8         91.58         55.86        13.82 o                         
  -4   5  -8         44.28         31.99        13.78 o                         
  -3   5  -8          6.55          7.43         9.57 o                         
  -2   5  -8         12.20         17.57        10.66 o                         
  -1   5  -8         18.13         17.87        18.76 o                         
   0   5  -8        140.56        155.05        12.03 o                         
   1   5  -8         18.45          6.56         6.25 o                         
   2   5  -8        123.33        119.29         8.06 o                         
   3   5  -8        232.22        231.74        13.20 o                         
   4   5  -8          6.35          2.20         6.38 o                         
   5   5  -8         47.96         52.14         8.05 o                         
   6   5  -8         51.06         49.78         9.09 o                         
   7   5  -8          2.27          2.16        10.25 o                         
   8   5  -8          8.95          7.80        11.19 o                         
   9   5  -8         80.61         58.97        14.39 o                         
  -3   6  -8         98.90         97.06        18.06 o                         
  -2   6  -8         86.30         70.17        13.59 o                         
  -1   6  -8        156.56        128.50        13.67 o                         
   0   6  -8        241.40        234.79        19.06 o                         
   1   6  -8        131.75        140.64         9.54 o                         
   2   6  -8        171.69        160.72        10.16 o                         
   3   6  -8        281.76        301.18        14.53 o                         
   4   6  -8         33.33         40.80        13.54 o                         
   5   6  -8        141.70        136.44        13.30 o                         
   6   6  -8        161.52        191.63        20.98 o                         
   7   6  -8         45.30         58.77        11.85 o                         
   8   6  -8        219.20        208.03        21.45 o                         
  -1   7  -8         58.64         42.69        20.41 o                         
   0   7  -8         69.39         57.17        13.76 o                         
   1   7  -8         96.84         90.05         9.85 o                         
   2   7  -8         32.92         27.08         8.74 o                         
   3   7  -8         75.22         63.65        20.13 o                         
   4   7  -8         58.27         52.94        12.98 o                         
   5   7  -8         35.29         30.75        13.07 o                         
   6   7  -8         77.07         66.86        14.39 o                         
   7   7  -8         20.59         39.11        12.98 o                         
   0   8  -8        219.45        169.92        30.01 o                         
   1   8  -8         59.79         50.35        11.08 o                         
   2   8  -8         62.73         86.75        11.65 o                         
   3   8  -8        238.08        261.69        29.59 o                         
   4   8  -8          2.02          4.93        10.03 o                         
   5   8  -8         91.07         80.41        15.14 o                         
  -6   1  -7        232.04        221.06        16.89 o                         
  -5   1  -7        366.97        411.91        19.91 o                         
  -4   1  -7        620.44        597.49        15.28 o                         
  -3   1  -7         28.39         25.49         7.04 o                         
  -2   1  -7        510.93        511.44        11.24 o                         
  -1   1  -7        487.99        499.53        11.47 o                         
   1   1  -7        995.89       1024.93        26.94 o                         
   2   1  -7        390.20        396.09        16.02 o                         
   3   1  -7        945.67        923.28        26.74 o                         
   4   1  -7       1747.46       1759.64        29.78 o                         
   5   1  -7         38.23         34.97         5.22 o                         
   6   1  -7        449.52        455.09        13.25 o                         
   7   1  -7        690.79        689.20        28.39 o                         
   8   1  -7        148.96        187.85        11.65 o                         
   9   1  -7        810.89        869.69        22.64 o                         
  10   1  -7         82.97         87.23         9.78 o                         
  11   1  -7        110.29        129.89        11.99 o                         
  -7   2  -7          9.60        -11.89        23.79 o                         
  -6   2  -7         13.68         24.51         8.33 o                         
  -5   2  -7         50.13         54.49         6.85 o                         
  -4   2  -7        110.96         87.66         6.76 o                         
  -3   2  -7         14.07         12.85         5.38 o                         
  -2   2  -7         82.56         86.29         6.36 o                         
  -1   2  -7        119.83        122.14         6.88 o                         
   0   2  -7         21.20         24.45         6.30 o                         
   1   2  -7         17.96         23.60         6.68 o                         
   2   2  -7         22.49         21.85        10.91 o                         
   3   2  -7         27.32         39.46         5.48 o                         
   4   2  -7        393.91        408.12        12.78 o                         
   5   2  -7        116.70        126.28         8.59 o                         
   6   2  -7         19.25         12.15         5.11 o                         
   7   2  -7         50.33         49.17         6.37 o                         
   8   2  -7         91.78        104.13         8.98 o                         
   9   2  -7         75.11         80.26        14.53 o                         
  10   2  -7         13.85         21.05         8.51 o                         
  11   2  -7         30.08         23.49        10.59 o                         
  -7   3  -7        124.65         96.88        25.11 o                         
  -6   3  -7        111.64        105.49        11.78 o                         
  -5   3  -7        377.11        396.78        18.11 o                         
  -4   3  -7        881.13        882.64        16.64 o                         
  -3   3  -7         66.99         63.63         6.38 o                         
  -2   3  -7        339.60        365.71        10.03 o                         
  -1   3  -7        629.65        622.87        11.76 o                         
   0   3  -7        102.05        107.09         9.49 o                         
   1   3  -7        655.55        671.81        19.57 o                         
   2   3  -7        299.47        314.62        11.38 o                         
   3   3  -7        414.94        445.77        13.48 o                         
   4   3  -7       1334.71       1363.04        26.53 o                         
   5   3  -7        355.92        397.94        13.88 o                         
   7   3  -7        353.43        370.21        16.53 o                         
   8   3  -7         96.67         87.34        18.81 o                         
   9   3  -7        612.33        617.38        22.24 o                         
  10   3  -7         58.71         84.45        20.31 o                         
  11   3  -7        123.86        132.94        11.51 o                         
  -6   4  -7          7.04         -2.15        11.60 o                         
  -5   4  -7          1.68         -2.60        12.18 o                         
  -4   4  -7         11.34         24.32        10.08 o                         
  -3   4  -7         17.97         28.42         5.90 o                         
  -2   4  -7         31.81         28.37         5.13 o                         
  -1   4  -7          9.95         12.62         5.51 o                         
   0   4  -7        186.97        195.05        11.80 o                         
   1   4  -7        112.22        114.80         8.62 o                         
   2   4  -7        145.91        157.39        12.73 o                         
   3   4  -7        118.60        119.30         8.98 o                         
   4   4  -7         66.51         65.93        10.35 o                         
   5   4  -7         24.80         22.78         6.21 o                         
   6   4  -7         39.84         49.43         7.21 o                         
   7   4  -7         95.80         76.35        12.42 o                         
   8   4  -7          0.17          9.59         9.03 o                         
   9   4  -7         13.52          0.25         9.68 o                         
  10   4  -7         33.27         31.11         8.53 o                         
  -6   5  -7         47.84         56.35        13.84 o                         
  -5   5  -7         91.67         93.73        12.53 o                         
  -4   5  -7        207.51        215.94        22.91 o                         
  -3   5  -7         36.03         41.16         6.61 o                         
  -2   5  -7        141.06        131.17         8.83 o                         
  -1   5  -7        162.91        183.15        13.78 o                         
   0   5  -7         16.33         14.19         6.58 o                         
   1   5  -7        172.03        181.94        14.35 o                         
   2   5  -7        182.19        209.56        13.48 o                         
   3   5  -7        206.71        238.71         9.45 o                         
   4   5  -7        247.04        268.07        10.08 o                         
   5   5  -7        243.84        266.52        13.25 o                         
   6   5  -7        191.04        194.18        15.62 o                         
   7   5  -7        135.47        151.60        12.63 o                         
   8   5  -7         42.33         57.36        11.38 o                         
   9   5  -7        112.93        107.79        13.83 o                         
  10   5  -7         71.75         66.39        13.92 o                         
  -5   6  -7         26.83         25.41        27.27 o                         
  -4   6  -7         12.78          9.22        10.20 o                         
  -3   6  -7         53.27         60.45        11.82 o                         
  -2   6  -7         43.91         38.77         8.90 o                         
  -1   6  -7         34.02         45.11         9.48 o                         
   0   6  -7        242.39        225.53        11.24 o                         
   1   6  -7         68.26         71.17         7.10 o                         
   2   6  -7        150.77        146.58         9.23 o                         
   3   6  -7        259.03        260.38        11.31 o                         
   4   6  -7         76.57         89.98         7.68 o                         
   5   6  -7         87.45         94.57         6.82 o                         
   6   6  -7         29.21         25.47         8.08 o                         
   7   6  -7         90.24         78.34        13.54 o                         
   8   6  -7         52.00         35.36        11.66 o                         
   9   6  -7         21.31          0.85        11.94 o                         
  -3   7  -7         21.45         -0.85        16.64 o                         
  -2   7  -7        121.05        113.84        19.28 o                         
  -1   7  -7        171.39        179.51        15.13 o                         
   0   7  -7        318.84        315.60        14.11 o                         
   1   7  -7        347.38        338.40        13.91 o                         
   2   7  -7         28.44         22.94         7.09 o                         
   3   7  -7        211.82        249.01        12.77 o                         
   4   7  -7        370.83        376.18        14.29 o                         
   5   7  -7         50.10         54.95         8.89 o                         
   6   7  -7        190.24        189.01        19.38 o                         
   7   7  -7        137.57        140.34        14.86 o                         
   8   7  -7         11.86         23.41        14.67 o                         
  -1   8  -7         50.59         72.78        27.27 o                         
   0   8  -7         28.32         20.27        14.62 o                         
   1   8  -7         34.17         52.34         9.74 o                         
   2   8  -7         65.01         65.68        10.91 o                         
   3   8  -7         64.52         65.11         9.96 o                         
   4   8  -7         18.10          0.92         8.89 o                         
   5   8  -7         87.93         85.31        11.10 o                         
   6   8  -7         71.58         56.05        13.45 o                         
   1   9  -7        121.86        129.85        34.47 o                         
   2   9  -7         23.43         19.53        10.96 o                         
   3   9  -7         64.38         81.94        14.43 o                         
   4   9  -7         73.08         69.87        14.58 o                         
  -7   0  -6        218.42        235.61        29.83 o                         
  -6   0  -6        415.63        390.92        27.40 o                         
  -5   0  -6        249.52        255.16        20.99 o                         
  -4   0  -6        226.92        201.22        16.94 o                         
  -3   0  -6       1522.90       1487.81        39.98 o                         
  -2   0  -6        255.14        215.69        15.72 o                         
  -1   0  -6        402.41        374.59        16.49 o                         
   0   0  -6        194.28        198.14        12.43 o                         
   2   0  -6       1977.47       1890.87        43.13 o                         
   3   0  -6       1209.62       1236.15        30.50 o                         
   4   0  -6       1012.55        985.73        26.01 o                         
   5   0  -6       1135.86       1133.11        29.43 o                         
   6   0  -6         98.39         99.05        10.25 o                         
   7   0  -6       1224.63       1236.27        32.54 o                         
   8   0  -6         50.24         47.21         8.84 o                         
   9   0  -6         62.44         67.71        10.34 o                         
  11   0  -6        181.41        170.28        16.37 o                         
  12   0  -6        115.92        111.74        17.59 o                         
  -7   1  -6          0.70          7.56         9.23 o                         
  -6   1  -6          3.96          8.54         5.71 o                         
  -5   1  -6        117.22        106.26         6.59 o                         
  -4   1  -6         63.96         59.83         4.47 o                         
  -3   1  -6         45.19         40.99         4.03 o                         
  -2   1  -6        281.82        272.57         7.64 o                         
  -1   1  -6         27.09         36.84         3.60 o                         
   0   1  -6        212.19        214.02         6.54 o                         
   1   1  -6         42.27         51.91         6.30 o                         
   2   1  -6         16.05         17.70         6.16 o                         
   3   1  -6        175.64        192.92         7.58 o                         
   4   1  -6        149.18        178.45         7.52 o                         
   5   1  -6        256.42        270.15         9.32 o                         
   6   1  -6          9.04          1.55         4.17 o                         
   7   1  -6         17.85         17.31         5.55 o                         
   8   1  -6         98.04         77.92         7.08 o                         
   9   1  -6         57.62         38.69         7.16 o                         
  10   1  -6          2.73         -0.13        14.29 o                         
  11   1  -6         16.89         27.55         9.94 o                         
  12   1  -6          0.22         -0.11        11.09 o                         
  -7   2  -6        170.02        152.35        13.52 o                         
  -6   2  -6        398.64        363.99        12.82 o                         
  -5   2  -6        416.90        416.25        12.01 o                         
  -4   2  -6        484.93        450.40        10.42 o                         
  -3   2  -6       1541.70       1490.95        19.78 o                         
  -2   2  -6         22.57         19.83         3.58 o                         
  -1   2  -6       1252.08       1249.03        16.62 o                         
   0   2  -6       1241.36       1182.18        22.48 o                         
   1   2  -6        761.86        719.64        15.25 o                         
   2   2  -6       3147.36       3153.48        47.99 o                         
   3   2  -6        857.03        883.68        17.83 o                         
   4   2  -6        436.06        407.49         9.07 o                         
   5   2  -6       1329.98       1244.77        22.10 o                         
   6   2  -6          2.80          8.18         4.20 o                         
   7   2  -6        566.47        549.01        13.93 o                         
   8   2  -6        424.84        421.97        13.04 o                         
   9   2  -6         86.22         85.48        16.55 o                         
  10   2  -6        427.05        414.08        15.70 o                         
  11   2  -6        104.02        108.56        16.08 o                         
  -7   3  -6         21.08         26.74        10.75 o                         
  -6   3  -6         53.79         58.21        10.60 o                         
  -5   3  -6         54.15         41.36         6.24 o                         
  -4   3  -6         12.75          5.37         4.80 o                         
  -3   3  -6        127.71        107.18         9.33 o                         
  -2   3  -6         60.17         55.30         4.52 o                         
  -1   3  -6        103.86         81.47         4.83 o                         
   0   3  -6         92.43         99.20         8.14 o                         
   1   3  -6        250.79        257.20         7.89 o                         
   2   3  -6        146.29        137.66         7.14 o                         
   3   3  -6        380.90        407.62        12.18 o                         
   4   3  -6         67.28         83.77         6.78 o                         
   5   3  -6         53.38         70.23         6.49 o                         
   6   3  -6         36.89         28.70         5.08 o                         
   7   3  -6         17.45         12.60         4.78 o                         
   8   3  -6         59.22         59.90        16.36 o                         
   9   3  -6         30.21         30.04         6.81 o                         
  10   3  -6          2.18         -0.30         7.36 o                         
  11   3  -6         45.93         44.92         9.44 o                         
  -7   4  -6         92.27         80.50        26.66 o                         
  -6   4  -6        270.82        282.77        17.79 o                         
  -5   4  -6        169.05        176.00        15.43 o                         
  -4   4  -6        256.80        258.44        12.51 o                         
  -3   4  -6        909.32        852.76        14.65 o                         
  -2   4  -6         11.91         12.99         3.94 o                         
  -1   4  -6        804.24        798.72        12.65 o                         
   0   4  -6        416.73        404.80        11.16 o                         
   1   4  -6         52.00         52.04         4.86 o                         
   2   4  -6       2759.42       2786.12        36.09 o                         
   3   4  -6        318.79        308.85         8.75 o                         
   4   4  -6        197.97        198.20        24.89 o                         
   5   4  -6        570.71        540.27        39.93 o                         
   6   4  -6         59.05         52.36        15.71 o                         
   7   4  -6        483.80        505.22        16.26 o                         
   8   4  -6        338.33        339.94        11.13 o                         
   9   4  -6        179.55        192.93        10.82 o                         
  10   4  -6        200.16        204.57        13.24 o                         
  11   4  -6        115.00        140.65        12.74 o                         
  -7   5  -6         13.11          3.81        21.25 o                         
  -6   5  -6         13.33         26.07        18.33 o                         
  -5   5  -6         80.43         79.08        14.91 o                         
  -4   5  -6         39.65         25.14         6.40 o                         
  -3   5  -6         11.50         12.61         4.93 o                         
  -2   5  -6          6.56          6.02         4.21 o                         
  -1   5  -6        165.28        167.12        12.37 o                         
   0   5  -6        390.72        374.24        11.26 o                         
   1   5  -6        573.00        556.01        16.30 o                         
   2   5  -6          0.76          4.96         4.07 o                         
   3   5  -6        310.78        310.47         9.68 o                         
   4   5  -6        134.47        114.06         6.63 o                         
   5   5  -6         91.49         89.02         5.56 o                         
   6   5  -6         26.80         16.06         6.13 o                         
   7   5  -6         21.44         28.68         6.44 o                         
   8   5  -6         61.12         67.00         8.87 o                         
   9   5  -6         64.03         85.58        12.04 o                         
  10   5  -6         12.66         13.16        13.07 o                         
  -6   6  -6        207.40        223.11        20.09 o                         
  -5   6  -6         85.27         72.08        12.67 o                         
  -4   6  -6        166.98        168.17        11.57 o                         
  -3   6  -6        300.37        284.27        10.61 o                         
  -2   6  -6         91.04         87.71         8.58 o                         
  -1   6  -6        240.90        206.37        14.18 o                         
   0   6  -6        194.40        194.66         9.65 o                         
   1   6  -6        195.21        174.08         9.45 o                         
   2   6  -6        603.03        606.88        18.61 o                         
   3   6  -6        201.61        182.33        12.03 o                         
   4   6  -6        632.81        627.66        14.02 o                         
   5   6  -6        292.68        298.25        11.46 o                         
   6   6  -6        177.99        174.62        12.61 o                         
   7   6  -6        186.50        171.57        12.79 o                         
   8   6  -6         78.65         86.71        12.88 o                         
   9   6  -6         10.67         28.49        11.19 o                         
  10   6  -6         77.94         51.25        13.17 o                         
  -5   7  -6         15.95         31.50        20.40 o                         
  -4   7  -6         28.74         50.30        17.68 o                         
  -3   7  -6         72.92         93.33        13.63 o                         
  -2   7  -6         72.18         62.49        11.11 o                         
  -1   7  -6        128.28        110.96        11.57 o                         
   0   7  -6         51.08         61.47         7.07 o                         
   1   7  -6        128.63        125.74        10.27 o                         
   2   7  -6          4.81         -2.13         5.34 o                         
   3   7  -6         98.34         90.54         8.13 o                         
   4   7  -6        162.48        163.85         9.96 o                         
   5   7  -6         98.27         66.45        11.25 o                         
   6   7  -6         66.93         78.47         6.82 o                         
   7   7  -6        101.93         64.90        13.17 o                         
   8   7  -6         31.70         62.34        12.98 o                         
   9   7  -6         32.96         24.35        13.07 o                         
  -1   8  -6        113.09        139.58        22.29 o                         
   0   8  -6        156.94        161.83        11.04 o                         
   1   8  -6        116.75        113.64         9.27 o                         
   2   8  -6        208.98        199.84        11.92 o                         
   3   8  -6         84.57         64.83         9.44 o                         
   4   8  -6        230.70        234.57        15.57 o                         
   5   8  -6         86.02         94.81         9.96 o                         
   6   8  -6         89.21         95.70         9.95 o                         
   7   8  -6        122.09        102.33        14.77 o                         
   0   9  -6         39.05         36.21        10.87 o                         
   1   9  -6         33.66         36.19        15.09 o                         
   2   9  -6         58.04         44.68        10.09 o                         
   3   9  -6         79.89         91.05        11.39 o                         
   4   9  -6         19.94         26.79        11.56 o                         
   5   9  -6        105.46         72.30        11.51 o                         
  -9   1  -5         51.34         79.65        15.70 o                         
  -8   1  -5        211.92        205.02        13.32 o                         
  -7   1  -5        148.92        162.15         9.12 o                         
  -6   1  -5        192.38        191.91         8.76 o                         
  -5   1  -5        716.58        792.52        18.81 o                         
  -4   1  -5        190.42        204.47         6.95 o                         
  -3   1  -5        743.49        763.69        13.75 o                         
  -2   1  -5        948.79        982.69        14.80 o                         
  -1   1  -5       2876.01       3045.74        36.92 o                         
   0   1  -5        803.85        908.38        13.57 o                         
   1   1  -5       2487.08       2703.76        57.30 o                         
   2   1  -5       1561.05       1710.05        27.47 o                         
   3   1  -5       2125.07       2171.60        27.35 o                         
   4   1  -5       1941.92       2240.94        34.23 o                         
   5   1  -5       1165.41       1263.51        21.42 o                         
   6   1  -5        637.71        693.29        14.39 o                         
   7   1  -5        271.35        282.43         9.80 o                         
   8   1  -5       1005.14       1082.37        20.89 o                         
   9   1  -5        365.69        405.88        13.27 o                         
  10   1  -5         82.18         91.12         9.59 o                         
  11   1  -5        281.40        274.72        21.08 o                         
  12   1  -5         76.88         70.68        31.13 o                         
  -8   2  -5         13.11          8.10        10.36 o                         
  -7   2  -5         58.89         49.07         7.10 o                         
  -6   2  -5          2.02         20.89         5.44 o                         
  -5   2  -5          1.25          4.70         4.12 o                         
  -4   2  -5        260.52        257.09         9.39 o                         
  -3   2  -5         73.94         81.74         5.02 o                         
  -2   2  -5        107.81         95.10         5.20 o                         
  -1   2  -5        583.13        558.12         9.09 o                         
   0   2  -5        309.49        304.09         6.33 o                         
   1   2  -5        890.70        883.17        13.67 o                         
   2   2  -5        428.00        549.24        12.33 o                         
   3   2  -5        110.08        148.97         6.83 o                         
   5   2  -5        104.79        120.07         5.44 o                         
   6   2  -5        100.67         95.38         6.60 o                         
   7   2  -5        117.81        126.03         7.76 o                         
   8   2  -5         25.63         21.20         5.11 o                         
   9   2  -5        202.76        189.15        17.27 o                         
  10   2  -5          7.29         19.41         7.08 o                         
  11   2  -5          4.62         -4.05         8.70 o                         
  12   2  -5          9.38          2.16        10.59 o                         
  -8   3  -5        217.66        194.48        19.90 o                         
  -7   3  -5        209.53        223.41        11.05 o                         
  -6   3  -5         80.71        134.37         8.27 o                         
  -5   3  -5        667.01        765.95        14.26 o                         
  -4   3  -5        443.72        424.68         9.99 o                         
  -3   3  -5        701.60        809.52        12.89 o                         
  -2   3  -5       1104.63       1042.33        14.58 o                         
  -1   3  -5        901.33        916.13        12.77 o                         
   0   3  -5       5070.40       5513.68        64.54 o                         
   1   3  -5       3994.91       4235.72        50.56 o                         
   3   3  -5       3587.51       4043.91        48.04 o                         
   4   3  -5        397.87        476.70        12.53 o                         
   5   3  -5        228.72        283.26         9.58 o                         
   6   3  -5       1237.37       1245.35        18.34 o                         
   8   3  -5       1129.82       1146.62        29.81 o                         
   9   3  -5        921.18        896.32        19.25 o                         
  10   3  -5        197.35        200.78        12.38 o                         
  11   3  -5        151.70        160.47        17.59 o                         
  -8   4  -5          7.23         17.05        13.28 o                         
  -7   4  -5         46.12         35.91        10.87 o                         
  -6   4  -5         34.67         30.71         7.29 o                         
  -5   4  -5         72.27         82.73         6.59 o                         
  -4   4  -5        110.55        124.24         7.22 o                         
  -3   4  -5         22.65         37.92         5.22 o                         
  -2   4  -5         33.18         25.94         3.64 o                         
  -1   4  -5        135.30        144.23         8.43 o                         
   0   4  -5         83.20        115.71         6.24 o                         
   1   4  -5        271.85        249.23         8.14 o                         
   2   4  -5        174.71        198.57         7.09 o                         
   3   4  -5        188.49        205.62         6.90 o                         
   4   4  -5         46.23         56.39         3.93 o                         
   5   4  -5         44.68         38.81         5.41 o                         
   6   4  -5        102.71         86.07         7.14 o                         
   7   4  -5        332.46        318.05        18.31 o                         
   8   4  -5         47.47         40.08         5.18 o                         
   9   4  -5         50.44         52.47        10.72 o                         
  10   4  -5          8.51          4.19         6.35 o                         
  11   4  -5         15.84         16.12         9.24 o                         
  -8   5  -5         87.38         76.38        15.21 o                         
  -7   5  -5        168.78        178.58        14.67 o                         
  -6   5  -5         76.74        104.55        10.22 o                         
  -5   5  -5        470.62        563.48        14.12 o                         
  -4   5  -5        226.82        224.88         9.53 o                         
  -3   5  -5        382.09        478.01        10.61 o                         
  -2   5  -5        860.92        828.47        13.10 o                         
  -1   5  -5        135.29        144.02         8.63 o                         
   0   5  -5       1370.38       1464.39        56.35 o                         
   1   5  -5        987.54       1085.92        17.95 o                         
   2   5  -5        239.27        315.45        10.47 o                         
   3   5  -5       1870.46       1950.26        27.02 o                         
   4   5  -5        189.05        189.31         8.00 o                         
   5   5  -5        394.48        437.34         9.56 o                         
   6   5  -5        660.25        701.30        18.15 o                         
   7   5  -5        104.50         89.68         8.22 o                         
   8   5  -5        664.62        667.43        19.12 o                         
   9   5  -5        275.74        265.31        19.86 o                         
  10   5  -5         64.62         67.24        11.75 o                         
  11   5  -5        145.99        182.30        21.16 o                         
  -7   6  -5          9.90         27.45        13.59 o                         
  -6   6  -5         10.05         26.04        11.29 o                         
  -5   6  -5        103.36         95.44         9.17 o                         
  -4   6  -5        110.56        125.30         7.58 o                         
  -3   6  -5        142.16        123.92         6.84 o                         
  -2   6  -5        123.08        133.07         9.11 o                         
  -1   6  -5         36.20         59.89         5.76 o                         
   0   6  -5        213.51        201.82         8.69 o                         
   1   6  -5        168.60        169.39         8.47 o                         
   2   6  -5        108.97        128.17         7.43 o                         
   3   6  -5        105.21        117.86        10.38 o                         
   4   6  -5         89.52         88.50         6.28 o                         
   5   6  -5        278.53        271.01         9.27 o                         
   6   6  -5         39.78         56.05         4.83 o                         
   7   6  -5        189.99        194.78        23.95 o                         
   8   6  -5         37.93         43.88         8.26 o                         
   9   6  -5         31.94         20.87         9.87 o                         
  10   6  -5         39.20         41.28        12.69 o                         
  -6   7  -5         27.83         38.64        18.34 o                         
  -5   7  -5        294.64        281.71        21.18 o                         
  -4   7  -5        154.63        122.73         8.46 o                         
  -3   7  -5        189.08        203.34        13.44 o                         
  -2   7  -5        304.74        302.05        28.43 o                         
  -1   7  -5        112.51        175.75         9.56 o                         
   0   7  -5        280.88        291.69        11.07 o                         
   1   7  -5        195.52        213.17        10.07 o                         
   2   7  -5        240.80        260.87        10.87 o                         
   3   7  -5        189.89        197.56        10.53 o                         
   4   7  -5        573.60        579.10        14.32 o                         
   5   7  -5        526.66        523.71        14.23 o                         
   6   7  -5        133.32        151.06         9.03 o                         
   7   7  -5         35.23         21.59         7.98 o                         
   8   7  -5         80.52        111.72        14.95 o                         
   9   7  -5         52.51         65.07        14.01 o                         
  -3   8  -5         77.62         63.22        13.74 o                         
  -2   8  -5        140.98        130.80        14.37 o                         
  -1   8  -5         52.83         52.94        10.73 o                         
   0   8  -5         92.38        108.19        12.42 o                         
   1   8  -5         85.98         83.61         7.27 o                         
   2   8  -5         78.34         91.01         7.92 o                         
   3   8  -5        115.20        110.83         8.70 o                         
   4   8  -5        101.30        104.82         8.65 o                         
   5   8  -5         39.47         50.03         7.90 o                         
   6   8  -5         98.90         87.59         9.34 o                         
   7   8  -5         66.84         56.29         8.88 o                         
   8   8  -5         75.24         98.18        15.61 o                         
  -1   9  -5         46.35         44.40        12.13 o                         
   0   9  -5        146.14        171.90        26.67 o                         
   1   9  -5        127.43        138.05        16.18 o                         
   2   9  -5         50.42         55.92         9.58 o                         
   3   9  -5        154.66        159.63        16.74 o                         
   4   9  -5         67.07         59.41         9.78 o                         
   5   9  -5         44.35         63.94        10.01 o                         
   6   9  -5         94.01        101.48        13.73 o                         
   0  10  -5         67.00         65.26        13.82 o                         
   1  10  -5         55.19         56.57        11.10 o                         
   2  10  -5         58.56         66.65        11.42 o                         
   3  10  -5         67.75         71.43        20.17 o                         
  -9   0  -4         68.99         60.39         7.55 o                         
  -8   0  -4         71.78         74.99         5.59 o                         
  -7   0  -4         13.65          8.83         3.86 o                         
  -6   0  -4        264.16        238.49         8.64 o                         
  -5   0  -4        494.57        449.09        10.37 o                         
  -4   0  -4       1272.63       1091.31        18.69 o                         
  -3   0  -4       1605.89       1561.08        24.14 o                         
  -2   0  -4       2597.75       2472.64        35.97 o                         
  -1   0  -4        763.52        653.99        11.66 o                         
   0   0  -4       2353.92       2239.60        32.82 o                         
   1   0  -4        522.68        500.29        14.08 o                         
   2   0  -4       2968.61       2903.18        59.21 o                         
   3   0  -4       3210.08       3173.52        64.43 o                         
   4   0  -4        797.95        783.00        19.77 o                         
   5   0  -4       4630.91       4554.87        90.87 o                         
   6   0  -4       1900.38       1947.25        42.89 o                         
   7   0  -4       1689.98       1712.69        39.57 o                         
   8   0  -4        582.47        513.95        16.78 o                         
   9   0  -4        554.34        550.60        19.79 o                         
  10   0  -4        318.81        286.37        18.55 o                         
  11   0  -4        213.95        206.44        22.02 o                         
  12   0  -4        265.09        330.31        40.56 o                         
 -10   1  -4          3.59         15.32        17.49 o                         
  -9   1  -4          4.48          5.35         5.16 o                         
  -8   1  -4         12.45          3.46         6.97 o                         
  -7   1  -4          9.18          4.73         5.33 o                         
  -6   1  -4          0.15         -1.89         3.79 o                         
  -5   1  -4        139.15        144.07         6.18 o                         
  -4   1  -4         95.97        102.14         4.92 o                         
  -3   1  -4        110.63        102.88         4.28 o                         
  -2   1  -4         31.30         24.06         2.33 o                         
  -1   1  -4         21.15         17.47         2.29 o                         
   0   1  -4       1457.22       1470.37        18.96 o                         
   1   1  -4          3.97          2.54         1.93 o                         
   2   1  -4        137.57        131.97         3.91 o                         
   3   1  -4        288.03        316.86         6.27 o                         
   4   1  -4         57.19         61.21         4.07 o                         
   5   1  -4        123.29        119.29         5.24 o                         
   6   1  -4         10.57         13.87         3.09 o                         
   7   1  -4          0.72          0.11         6.11 o                         
   8   1  -4        127.89        121.88         8.37 o                         
   9   1  -4         96.69         91.89        10.63 o                         
  10   1  -4         37.40         25.40         6.28 o                         
  11   1  -4          4.45         11.48         8.48 o                         
  12   1  -4          3.71         12.72        12.02 o                         
  -9   2  -4        228.20        256.69        25.41 o                         
  -8   2  -4        190.02        165.44        10.43 o                         
  -7   2  -4        118.02        117.82         7.75 o                         
  -6   2  -4        196.00        184.71         8.16 o                         
  -5   2  -4         79.35         71.18         9.14 o                         
  -4   2  -4       1208.01       1058.08        14.88 o                         
  -3   2  -4        685.49        676.14        10.81 o                         
  -2   2  -4        704.30        639.05         9.63 o                         
  -1   2  -4       1433.05       1358.44        16.10 o                         
   0   2  -4       1701.42       1557.85        17.22 o                         
   1   2  -4       4085.53       3892.91        45.54 o                         
   2   2  -4       2250.48       2198.34        27.06 o                         
   3   2  -4        121.59        103.61         3.90 o                         
   4   2  -4       1367.71       1314.30        17.74 o                         
   5   2  -4        918.20        886.80        15.29 o                         
   6   2  -4        875.44        846.50        15.78 o                         
   7   2  -4       1708.17       1698.80        23.02 o                         
   8   2  -4         45.46         47.65         5.81 o                         
   9   2  -4        649.93        614.79        16.20 o                         
  10   2  -4        360.94        332.97        14.50 o                         
  11   2  -4         49.45         41.19        10.48 o                         
  12   2  -4        174.70        166.50        15.00 o                         
  -9   3  -4         16.65         15.80        15.70 o                         
  -8   3  -4         26.97         28.67         8.90 o                         
  -7   3  -4         30.59         30.96         6.42 o                         
  -6   3  -4         76.89         78.08         6.09 o                         
  -5   3  -4          6.76          7.84         3.88 o                         
  -4   3  -4          2.85          5.42         3.30 o                         
  -3   3  -4          4.66          9.61         2.90 o                         
  -2   3  -4        170.82        179.75         5.52 o                         
  -1   3  -4        702.59        689.76        14.62 o                         
   0   3  -4        360.02        343.38         6.73 o                         
   1   3  -4        598.08        675.43        11.23 o                         
   2   3  -4        198.47        191.89         5.62 o                         
   3   3  -4        186.55        182.01         5.51 o                         
   4   3  -4        526.92        586.68        13.35 o                         
   5   3  -4         65.16         52.59         3.40 o                         
   6   3  -4          2.37          5.57         2.94 o                         
   7   3  -4        138.36        129.21         6.89 o                         
   8   3  -4        128.89        139.59         8.68 o                         
   9   3  -4          3.46         -2.85         5.69 o                         
  10   3  -4         21.61         23.77         7.87 o                         
  11   3  -4          1.88         18.95         9.92 o                         
  12   3  -4         13.45         28.73        12.85 o                         
  -9   4  -4        161.12        153.80        19.75 o                         
  -8   4  -4         24.77         27.33        11.14 o                         
  -7   4  -4        174.46        168.23        10.37 o                         
  -6   4  -4        353.56        356.44        14.31 o                         
  -5   4  -4        191.67        207.29        10.65 o                         
  -4   4  -4        936.89        903.94        17.19 o                         
  -3   4  -4        408.08        391.08         8.66 o                         
  -2   4  -4        740.02        672.91        10.69 o                         
  -1   4  -4       3247.59       3222.75        66.63 o                         
   0   4  -4        291.21        272.03         7.58 o                         
   1   4  -4       4226.21       4331.04        51.67 o                         
   2   4  -4       4365.61       4511.37        53.48 o                         
   3   4  -4        417.14        386.00         9.58 o                         
   4   4  -4       2252.02       2168.03        33.16 o                         
   5   4  -4        135.12        139.63        15.90 o                         
   6   4  -4        952.01        872.17        28.34 o                         
   7   4  -4       2393.77       2358.99        39.75 o                         
   8   4  -4         16.72         19.27         7.00 o                         
   9   4  -4        736.13        728.24        17.26 o                         
  10   4  -4        310.61        308.66        32.71 o                         
  11   4  -4         38.59         52.59        10.58 o                         
  -8   5  -4          6.25         -6.25        12.50 o                         
  -7   5  -4         46.94         39.99        10.55 o                         
  -6   5  -4         25.97         18.98         6.79 o                         
  -5   5  -4         75.50         84.84         9.98 o                         
  -4   5  -4        129.51        133.48         7.24 o                         
  -3   5  -4         17.68         12.11         3.50 o                         
  -2   5  -4        350.53        329.64         7.71 o                         
  -1   5  -4          7.73          7.66         2.87 o                         
   0   5  -4        144.33        137.60         6.65 o                         
   1   5  -4        214.70        219.81         7.52 o                         
   2   5  -4         37.45         45.09         4.24 o                         
   3   5  -4        208.10        187.83         9.90 o                         
   4   5  -4        217.02        203.67         7.07 o                         
   5   5  -4        305.35        313.91         8.21 o                         
   6   5  -4         85.57         79.88         6.53 o                         
   7   5  -4         29.13         33.02         5.94 o                         
   8   5  -4        111.30         94.64         8.74 o                         
   9   5  -4         35.27         20.03         8.98 o                         
  10   5  -4         30.35         23.85         9.06 o                         
  11   5  -4         13.51         12.41        20.31 o                         
  -8   6  -4          2.49         24.72        14.43 o                         
  -7   6  -4         96.37        105.44        23.00 o                         
  -6   6  -4        207.29        179.80        23.38 o                         
  -5   6  -4         74.72        102.74         8.09 o                         
  -4   6  -4       1136.54       1086.52        17.44 o                         
  -3   6  -4        242.17        205.69         7.74 o                         
  -2   6  -4        447.95        454.80        12.44 o                         
  -1   6  -4        560.41        548.94        12.27 o                         
   0   6  -4         46.57         40.48         8.12 o                         
   1   6  -4        683.46        678.34        13.70 o                         
   2   6  -4        829.77        877.84        15.88 o                         
   3   6  -4        203.41        202.01         8.01 o                         
   4   6  -4        608.71        611.65        12.81 o                         
   5   6  -4        326.39        306.39         9.46 o                         
   6   6  -4        567.04        518.53        28.09 o                         
   7   6  -4        481.40        446.58        10.77 o                         
   8   6  -4         37.38         28.54         7.40 o                         
   9   6  -4        242.02        187.54        18.26 o                         
  10   6  -4        130.04        124.16        14.20 o                         
  -7   7  -4         37.71         40.71        19.28 o                         
  -6   7  -4         45.89         51.59        16.97 o                         
  -5   7  -4         63.34         61.50         8.84 o                         
  -4   7  -4        153.23        130.83         8.37 o                         
  -3   7  -4         13.75         19.91         7.97 o                         
  -2   7  -4        219.61        182.54        11.24 o                         
  -1   7  -4        152.83        155.28         8.66 o                         
   0   7  -4         24.22         23.12         4.63 o                         
   1   7  -4        127.75        133.24         7.99 o                         
   2   7  -4        142.68        136.55        10.12 o                         
   3   7  -4        117.87        124.40        12.16 o                         
   4   7  -4        115.06        114.25        10.37 o                         
   5   7  -4         22.99         29.94         8.21 o                         
   6   7  -4         23.84         24.87         7.50 o                         
   7   7  -4         19.51         20.22         5.64 o                         
   8   7  -4         76.20         72.71         5.38 o                         
   9   7  -4         26.80          3.86        10.81 o                         
  -5   8  -4         39.21         35.45        14.10 o                         
  -4   8  -4        259.37        207.06        15.35 o                         
  -3   8  -4         91.88         74.60         9.64 o                         
  -2   8  -4        199.97        196.76        22.77 o                         
  -1   8  -4        168.80        166.57         9.81 o                         
   0   8  -4         96.99        105.19         7.62 o                         
   1   8  -4        272.10        271.24        14.24 o                         
   2   8  -4        250.07        238.10        12.91 o                         
   3   8  -4        151.07        152.95        11.28 o                         
   4   8  -4        186.37        178.66        10.42 o                         
   5   8  -4        231.99        225.04        17.44 o                         
   6   8  -4         66.76         56.15        12.64 o                         
   7   8  -4        136.38        157.28        12.01 o                         
   8   8  -4         51.81         44.29        11.66 o                         
  -2   9  -4         88.25         47.96        26.62 o                         
  -1   9  -4        137.51        139.06        22.34 o                         
   0   9  -4        122.44        147.01        11.69 o                         
   1   9  -4         79.15         77.49        10.44 o                         
   2   9  -4        110.37        110.55        11.47 o                         
   3   9  -4         79.84         61.87        14.86 o                         
   4   9  -4        110.13        109.58        10.88 o                         
   5   9  -4         15.60         28.02         8.74 o                         
   6   9  -4         43.33         42.35         9.65 o                         
   7   9  -4         41.06         -2.82        11.66 o                         
  -1  10  -4        129.51        151.91        14.67 o                         
   0  10  -4         41.64         31.03        11.57 o                         
   1  10  -4        187.04        164.33        14.84 o                         
   2  10  -4        101.57        104.21        11.38 o                         
   3  10  -4         35.67         35.02        10.46 o                         
   4  10  -4         85.52         70.36        11.24 o                         
 -10   1  -3         43.00         47.87         7.45 o                         
  -9   1  -3         64.39         64.96         7.99 o                         
  -8   1  -3         78.36         84.03         7.75 o                         
  -7   1  -3        136.05        134.89         5.85 o                         
  -6   1  -3        506.94        497.26         8.19 o                         
  -5   1  -3       1722.52       1691.23        38.82 o                         
  -4   1  -3        534.44        519.94         9.00 o                         
  -3   1  -3       1935.59       1774.09        20.08 o                         
  -2   1  -3       1953.05       1873.57        20.46 o                         
  -1   1  -3        587.86        551.52         7.54 o                         
   0   1  -3        529.74        486.88         5.97 o                         
   1   1  -3        565.78        564.92         8.39 o                         
   2   1  -3       1455.67       1455.02        18.10 o                         
   3   1  -3       1542.11       1505.58        22.72 o                         
   4   1  -3       3470.36       3555.68        59.45 o                         
   5   1  -3       1427.58       1326.44        20.97 o                         
   6   1  -3        545.55        526.48        26.23 o                         
   7   1  -3       1264.65       1297.76        39.43 o                         
   8   1  -3       1009.49        974.34        37.04 o                         
   9   1  -3        363.72        367.96        13.17 o                         
  10   1  -3        289.48        288.65        18.45 o                         
  11   1  -3        135.46        151.66        12.54 o                         
  12   1  -3         82.92         96.95        15.01 o                         
 -10   2  -3          1.41         11.32        20.59 o                         
  -9   2  -3         63.42         53.26         6.85 o                         
  -8   2  -3          2.68         -2.16         4.33 o                         
  -7   2  -3         24.41         27.57         4.69 o                         
  -6   2  -3         40.82         32.62         4.09 o                         
  -5   2  -3         50.73         44.29         4.79 o                         
  -4   2  -3        100.29         88.05         4.68 o                         
  -3   2  -3        116.16        125.56         4.50 o                         
  -2   2  -3         21.58         22.48         2.30 o                         
  -1   2  -3        118.60        127.11         4.78 o                         
   0   2  -3        202.28        211.72         3.66 o                         
   1   2  -3       1329.57       1366.50        17.60 o                         
   2   2  -3        113.27        117.19         3.58 o                         
   3   2  -3         95.01        102.76         2.45 o                         
   4   2  -3        362.58        410.33         7.26 o                         
   5   2  -3        128.18        127.18         4.51 o                         
   6   2  -3        231.46        216.63        10.59 o                         
   7   2  -3         15.71         11.70         3.84 o                         
   8   2  -3         39.13         36.96         5.17 o                         
   9   2  -3         30.04         29.47         6.11 o                         
  10   2  -3         19.72         15.22         7.24 o                         
  11   2  -3          6.78          8.92         9.71 o                         
  12   2  -3          0.03         18.79        18.99 o                         
 -10   3  -3         86.51         57.18        19.28 o                         
  -9   3  -3        157.42        163.48        10.06 o                         
  -8   3  -3        342.96        359.35        11.20 o                         
  -7   3  -3        162.19        172.38         6.74 o                         
  -6   3  -3        566.30        594.05         9.43 o                         
  -5   3  -3        517.35        523.52         9.40 o                         
  -4   3  -3         43.78         33.05         3.50 o                         
  -3   3  -3       1274.65       1231.99        15.75 o                         
  -2   3  -3        409.37        372.11         6.86 o                         
  -1   3  -3        789.87        702.30         8.48 o                         
   0   3  -3       3729.54       3658.17        37.55 o                         
   1   3  -3        276.09        279.63         6.32 o                         
   2   3  -3       2989.23       3045.59        38.59 o                         
   3   3  -3       1080.41       1024.33        14.26 o                         
   4   3  -3        123.24        129.22         4.19 o                         
   5   3  -3       2941.67       2924.49        35.44 o                         
   6   3  -3        582.00        599.54        10.69 o                         
   7   3  -3        950.50       1011.69        18.96 o                         
   8   3  -3        982.17        979.61        40.19 o                         
   9   3  -3         92.56         98.99         8.49 o                         
  10   3  -3        251.57        241.94        13.08 o                         
  11   3  -3        118.37        113.22        11.66 o                         
  12   3  -3         63.14         36.02        24.83 o                         
  -9   4  -3         55.41         58.74        11.50 o                         
  -8   4  -3          2.14         -2.62         5.24 o                         
  -7   4  -3         18.12         20.67         4.20 o                         
  -6   4  -3         83.62         96.33         5.01 o                         
  -5   4  -3          4.09          9.77         3.11 o                         
  -4   4  -3        176.45        169.00         5.08 o                         
  -3   4  -3         93.06         88.37         4.79 o                         
  -2   4  -3         94.09         94.59         4.37 o                         
  -1   4  -3       1036.32       1067.76        15.10 o                         
   0   4  -3        424.46        422.11         8.64 o                         
   1   4  -3        750.99        770.71        15.90 o                         
   2   4  -3         21.88         19.04         2.72 o                         
   3   4  -3        192.53        210.06         7.31 o                         
   4   4  -3        653.81        645.58        10.98 o                         
   5   4  -3         31.79         36.72         4.02 o                         
   6   4  -3        226.65        196.08         5.21 o                         
   7   4  -3         35.34         44.63         3.06 o                         
   8   4  -3         98.57         90.72         4.75 o                         
   9   4  -3         98.74         87.35         5.95 o                         
  10   4  -3          2.19          1.14         7.32 o                         
  11   4  -3         30.31         59.33        21.53 o                         
  -9   5  -3         80.10         66.76        14.88 o                         
  -8   5  -3        131.66        139.91         9.91 o                         
  -7   5  -3          6.84          7.03         4.77 o                         
  -6   5  -3        709.43        746.88        12.90 o                         
  -5   5  -3        383.06        388.76         8.33 o                         
  -4   5  -3        188.33        207.16         6.32 o                         
  -3   5  -3       1370.16       1340.37        18.64 o                         
  -2   5  -3        352.80        313.56         7.11 o                         
  -1   5  -3        890.42        848.21        14.38 o                         
   0   5  -3       2517.45       2517.07        84.20 o                         
   1   5  -3        155.12        153.94         6.39 o                         
   2   5  -3       1415.71       1415.01        24.75 o                         
   3   5  -3       1416.42       1448.34        25.34 o                         
   4   5  -3        432.82        434.26        12.75 o                         
   5   5  -3       1401.35       1412.74        20.39 o                         
   6   5  -3        433.85        455.03        10.74 o                         
   7   5  -3        851.18        895.08        13.09 o                         
   8   5  -3        967.18        927.72        15.40 o                         
   9   5  -3         53.25         64.89         6.72 o                         
  10   5  -3        238.45        230.31        13.74 o                         
  11   5  -3        120.63        136.48        25.68 o                         
  -8   6  -3         40.52         36.26         8.85 o                         
  -7   6  -3         56.19         44.20         6.71 o                         
  -6   6  -3         23.10         20.36         5.23 o                         
  -5   6  -3        118.35        105.07         6.02 o                         
  -4   6  -3        273.02        257.62         8.76 o                         
  -3   6  -3        161.56        162.89        12.83 o                         
  -2   6  -3         55.31         68.70         6.46 o                         
  -1   6  -3        139.71        141.48         6.92 o                         
   0   6  -3          8.92         11.21         3.86 o                         
   1   6  -3        393.83        401.42        10.02 o                         
   2   6  -3        142.18        156.25         8.27 o                         
   3   6  -3         47.45         51.41         4.49 o                         
   4   6  -3         95.71         99.32         6.54 o                         
   5   6  -3        119.64        110.95         7.02 o                         
   6   6  -3        140.63        125.23         7.29 o                         
   7   6  -3         26.71         25.14         5.67 o                         
   8   6  -3         31.87         35.38         5.06 o                         
   9   6  -3         55.26         50.43         6.82 o                         
  10   6  -3         14.94        -10.06        20.12 o                         
  -7   7  -3          7.93          4.61         9.69 o                         
  -6   7  -3        250.22        242.69        10.96 o                         
  -5   7  -3        253.87        237.75         9.96 o                         
  -4   7  -3        138.08        138.07         8.19 o                         
  -3   7  -3        730.97        661.86        22.75 o                         
  -2   7  -3        157.72        154.82        10.68 o                         
  -1   7  -3        148.32        140.71         8.48 o                         
   0   7  -3        398.98        377.26        10.52 o                         
   1   7  -3         35.83         43.52         5.13 o                         
   2   7  -3        535.85        551.71        17.16 o                         
   3   7  -3        177.63        188.25         8.77 o                         
   4   7  -3        143.09        151.45         7.02 o                         
   5   7  -3        367.35        391.32         9.34 o                         
   6   7  -3        192.48        192.91         9.67 o                         
   7   7  -3        135.22        146.40         9.64 o                         
   8   7  -3        243.45        257.61         9.76 o                         
   9   7  -3         59.78         59.77         8.51 o                         
  -6   8  -3         40.17         46.07        16.27 o                         
  -5   8  -3         74.54         69.31        17.21 o                         
  -4   8  -3         78.79         67.97         7.08 o                         
  -3   8  -3         88.86         98.62        11.10 o                         
  -2   8  -3        154.28        173.56        14.99 o                         
  -1   8  -3         97.06        101.65         9.79 o                         
   0   8  -3        300.34        274.45        10.32 o                         
   1   8  -3        140.54        143.43         8.65 o                         
   2   8  -3         49.70         73.41         7.59 o                         
   3   8  -3        323.43        341.70        11.88 o                         
   4   8  -3         74.42         74.88         8.20 o                         
   5   8  -3        188.62        213.94        12.82 o                         
   6   8  -3         63.73         65.83        10.44 o                         
   7   8  -3          8.96         -1.13         7.11 o                         
   8   8  -3         70.46         82.58        11.23 o                         
  -4   9  -3         49.57         42.71        10.25 o                         
  -2   9  -3        160.95        112.80        23.52 o                         
  -1   9  -3        290.14        256.61        11.81 o                         
   0   9  -3        193.88        182.73        10.09 o                         
   1   9  -3         83.51         96.05         8.20 o                         
   2   9  -3        325.45        316.46        28.24 o                         
   3   9  -3        213.55        199.95        11.56 o                         
   4   9  -3        120.46        119.69         9.10 o                         
   5   9  -3        152.25        176.76        12.16 o                         
   6   9  -3         63.86         77.62        10.59 o                         
   7   9  -3         30.73         16.54        10.80 o                         
  -1  10  -3         42.16         49.84        10.63 o                         
   0  10  -3        149.70        142.58        19.10 o                         
   1  10  -3        173.23        184.12        32.69 o                         
   2  10  -3         45.84         39.07        16.36 o                         
   3  10  -3         57.86         54.61        10.71 o                         
   4  10  -3         35.74         73.25        20.78 o                         
   5  10  -3         61.31         32.67        23.79 o                         
 -11   0  -2         41.91         62.15        17.02 o                         
 -10   0  -2        354.84        359.62        23.44 o                         
  -9   0  -2         28.91         24.87         8.47 o                         
  -8   0  -2        215.36        230.48        11.99 o                         
  -7   0  -2       1132.98       1147.52        35.83 o                         
  -6   0  -2          6.07          7.24         7.52 o                         
  -5   0  -2       6599.67       6669.04        95.74 o                         
  -4   0  -2       3235.03       3118.53        47.38 o                         
  -3   0  -2        789.97        769.27        14.89 o                         
  -2   0  -2       2028.35       1838.60        31.38 o                         
  -1   0  -2       1667.33       1719.10        24.39 o                         
   0   0  -2       7235.96       7155.63       136.43 o                         
   1   0  -2      10911.86      10583.58       199.84 o                         
   2   0  -2        271.98        260.76         7.46 o                         
   3   0  -2       3158.78       2793.15        54.31 o                         
   4   0  -2        937.33        888.09        20.20 o                         
   5   0  -2       1921.76       1853.99        39.41 o                         
   6   0  -2       1117.49       1056.25        26.14 o                         
   7   0  -2        780.57        753.96        22.57 o                         
   8   0  -2       1355.57       1325.47        35.12 o                         
   9   0  -2        664.98        642.27        24.52 o                         
  10   0  -2        312.74        367.89        23.44 o                         
  11   0  -2        252.48        349.14        27.67 o                         
  12   0  -2        152.74        162.74        22.95 o                         
 -11   1  -2          6.17         11.32        11.36 o                         
 -10   1  -2         25.32         26.78         9.64 o                         
  -9   1  -2         19.66         13.38         6.39 o                         
  -8   1  -2         37.74         47.57         5.46 o                         
  -7   1  -2         88.51         81.43         5.11 o                         
  -6   1  -2         23.50         25.58         3.45 o                         
  -5   1  -2         11.37          7.65         2.35 o                         
  -4   1  -2        142.63        146.48         3.65 o                         
  -3   1  -2        524.86        503.66         6.26 o                         
  -2   1  -2         79.33         63.61         2.60 o                         
  -1   1  -2       1615.96       1609.23        16.95 o                         
   0   1  -2       3277.65       3150.49        27.68 o                         
   1   1  -2       1675.65       1737.82        20.42 o                         
   2   1  -2        111.91        109.60         3.28 o                         
   3   1  -2         11.38         10.64         1.41 o                         
   4   1  -2        224.22        218.21         5.24 o                         
   5   1  -2         30.73         32.54         5.27 o                         
   6   1  -2         12.02         12.00         3.14 o                         
   7   1  -2         34.15         30.95         4.77 o                         
   8   1  -2         24.99         17.83         7.48 o                         
   9   1  -2         69.15         73.86         8.29 o                         
  10   1  -2          9.44          1.61        13.30 o                         
  11   1  -2          2.11         -3.11        10.67 o                         
  12   1  -2          1.12         -2.16        18.71 o                         
 -11   2  -2         24.31         30.36        13.37 o                         
 -10   2  -2        245.77        247.70        14.03 o                         
  -9   2  -2        153.37        176.50        13.35 o                         
  -8   2  -2        358.69        355.05         9.40 o                         
  -7   2  -2        989.68       1054.62        13.97 o                         
  -6   2  -2         36.28         38.57         3.27 o                         
  -5   2  -2       2102.60       1986.32        27.18 o                         
  -4   2  -2       1199.61       1109.49        12.29 o                         
  -3   2  -2       1172.59       1188.04        14.47 o                         
  -2   2  -2        317.63        324.40         8.37 o                         
  -1   2  -2        150.42        140.02         3.29 o                         
   0   2  -2       1287.41       1261.45        16.04 o                         
   1   2  -2       2763.00       2786.42        55.19 o                         
   2   2  -2          5.57          9.90         1.39 o                         
   3   2  -2       1392.56       1268.39        16.11 o                         
   4   2  -2        369.90        337.70         6.10 o                         
   5   2  -2        736.68        769.38        13.83 o                         
   6   2  -2       1708.42       1707.13        27.38 o                         
   7   2  -2        406.47        374.90        11.16 o                         
   8   2  -2        170.82        187.31        10.91 o                         
   9   2  -2        241.47        245.84        12.77 o                         
  10   2  -2        106.42        127.60        12.68 o                         
  11   2  -2        195.55        239.59        17.30 o                         
  12   2  -2        126.35        140.05        16.33 o                         
 -10   3  -2         11.98          7.94        10.38 o                         
  -9   3  -2         31.76         29.01         6.09 o                         
  -8   3  -2         20.39         21.61         5.04 o                         
  -7   3  -2         73.64         71.59         4.72 o                         
  -6   3  -2         42.26         33.36         3.46 o                         
  -5   3  -2        305.55        300.67         6.69 o                         
  -4   3  -2        352.06        339.59         6.87 o                         
  -3   3  -2        636.00        640.56         8.19 o                         
  -2   3  -2         14.60         12.70         1.80 o                         
  -1   3  -2         74.81         77.88         2.50 o                         
   0   3  -2        142.90        129.48         3.60 o                         
   1   3  -2        272.06        297.09         6.04 o                         
   2   3  -2        293.22        286.10         7.95 o                         
   3   3  -2        838.08        781.15         9.95 o                         
   4   3  -2        236.67        273.56         5.41 o                         
   5   3  -2        262.15        303.16         7.52 o                         
   6   3  -2         12.45         11.46         2.55 o                         
   7   3  -2         64.02         59.82         5.70 o                         
   8   3  -2         64.73         63.63         8.32 o                         
   9   3  -2         27.34         24.93         7.56 o                         
  10   3  -2         29.91         34.12         9.20 o                         
  11   3  -2          5.20         12.66        11.35 o                         
 -10   4  -2        227.47        219.98        16.63 o                         
  -9   4  -2        235.70        235.37        12.16 o                         
  -8   4  -2        346.92        361.98        10.80 o                         
  -7   4  -2        440.68        477.75        12.26 o                         
  -6   4  -2        268.55        276.86         7.34 o                         
  -5   4  -2       1511.98       1515.65        17.23 o                         
  -4   4  -2        391.09        358.92        10.31 o                         
  -3   4  -2       1055.83       1024.52        11.99 o                         
  -2   4  -2        591.30        547.78         7.99 o                         
  -1   4  -2        600.75        596.63         8.25 o                         
   0   4  -2       1597.37       1532.97        57.96 o                         
   1   4  -2       1984.04       1974.27        25.11 o                         
   2   4  -2        107.95        107.37         3.50 o                         
   3   4  -2       2144.61       2073.37        20.37 o                         
   4   4  -2       2056.59       2112.93        23.56 o                         
   5   4  -2        673.51        671.36        10.38 o                         
   6   4  -2       1625.01       1748.52        31.81 o                         
   7   4  -2        563.62        549.53        12.04 o                         
   8   4  -2        177.40        187.31         9.40 o                         
   9   4  -2        302.75        290.21        15.05 o                         
  10   4  -2         40.31         67.91        11.47 o                         
  11   4  -2        212.59        250.70        27.57 o                         
  -9   5  -2          4.18         -4.52         9.05 o                         
  -8   5  -2         12.07          5.60         5.90 o                         
  -7   5  -2         85.83         86.38         5.96 o                         
  -6   5  -2         23.65         17.02         4.25 o                         
  -5   5  -2        403.26        401.40         8.33 o                         
  -4   5  -2         78.99         82.81         4.47 o                         
  -3   5  -2        256.40        253.14         6.56 o                         
  -2   5  -2        166.15        172.43         4.82 o                         
  -1   5  -2        207.91        197.83         4.70 o                         
   0   5  -2        126.11        151.60         5.58 o                         
   1   5  -2        373.32        394.78         8.55 o                         
   2   5  -2        477.67        490.36         7.73 o                         
   3   5  -2        671.13        647.74         9.66 o                         
   4   5  -2        194.92        213.80         7.05 o                         
   5   5  -2        238.23        234.30         6.95 o                         
   6   5  -2         76.33         80.85         5.17 o                         
   7   5  -2         65.24         77.70         4.78 o                         
   8   5  -2         68.51         70.76         6.96 o                         
   9   5  -2         32.34         40.45         8.81 o                         
  10   5  -2          8.46          7.83        10.19 o                         
  11   5  -2         10.27         21.25        22.47 o                         
  -9   6  -2          9.48          6.08        11.84 o                         
  -8   6  -2        127.54        138.95         9.95 o                         
  -7   6  -2        201.46        195.19         9.82 o                         
  -6   6  -2         25.88         18.76         5.47 o                         
  -5   6  -2        834.42        834.81        12.67 o                         
  -4   6  -2        512.24        492.03         9.26 o                         
  -3   6  -2        203.26        214.18         7.94 o                         
  -2   6  -2        885.46        855.52        10.84 o                         
  -1   6  -2         85.20         95.40         4.00 o                         
   0   6  -2        898.96        893.52        15.02 o                         
   1   6  -2       1269.50       1276.52        19.25 o                         
   2   6  -2         54.25         64.25         3.78 o                         
   3   6  -2        471.96        465.41         8.53 o                         
   4   6  -2        425.74        424.78         7.95 o                         
   5   6  -2        151.32        151.93         6.88 o                         
   6   6  -2        557.41        606.58        11.84 o                         
   7   6  -2        272.02        250.91         9.60 o                         
   8   6  -2        175.23        182.98         8.47 o                         
   9   6  -2        281.22        271.96        11.71 o                         
  10   6  -2         44.67         39.82        15.68 o                         
  -8   7  -2         12.18          9.04        10.92 o                         
  -7   7  -2         76.47         64.72         7.61 o                         
  -6   7  -2         77.38         83.68         6.59 o                         
  -5   7  -2         36.29         28.60         5.58 o                         
  -4   7  -2        113.20        134.28         6.83 o                         
  -3   7  -2         25.13         26.70         4.03 o                         
  -2   7  -2         39.28         47.92         4.01 o                         
  -1   7  -2        414.63        404.87        10.34 o                         
   0   7  -2         27.96         35.68         5.49 o                         
   1   7  -2        242.27        217.36         8.25 o                         
   2   7  -2        253.05        262.48         6.88 o                         
   3   7  -2         94.46         97.61         5.12 o                         
   4   7  -2        131.95        128.85         6.51 o                         
   5   7  -2         43.76         38.16         5.75 o                         
   6   7  -2        196.26        203.95         9.62 o                         
   7   7  -2         88.15        103.88         7.25 o                         
   8   7  -2         13.49         -0.28         7.12 o                         
   9   7  -2         87.77        110.27         9.01 o                         
  -7   8  -2        135.53        153.97        13.27 o                         
  -6   8  -2         16.27         26.56         8.38 o                         
  -5   8  -2        267.13        258.97        12.92 o                         
  -4   8  -2        369.41        367.69        10.57 o                         
  -3   8  -2         42.41         52.50         4.93 o                         
  -2   8  -2        316.56        285.61         7.67 o                         
  -1   8  -2         99.93         93.62         6.99 o                         
   0   8  -2        416.26        397.72        11.53 o                         
   1   8  -2        379.87        401.85        11.48 o                         
   2   8  -2        166.52        172.59        14.05 o                         
   3   8  -2        341.91        354.72        10.42 o                         
   4   8  -2        295.69        311.38        11.25 o                         
   5   8  -2         99.42        103.92         6.49 o                         
   6   8  -2        290.67        313.02        10.10 o                         
   7   8  -2         75.84         80.65         8.10 o                         
   8   8  -2         65.03         53.69         8.85 o                         
  -6   9  -2         71.30         68.24        13.96 o                         
  -5   9  -2         14.85         -3.20        15.47 o                         
  -4   9  -2         60.00         49.26         9.53 o                         
  -3   9  -2         65.50         79.11         7.60 o                         
  -2   9  -2        116.90        100.08         7.48 o                         
  -1   9  -2        285.81        252.83        11.23 o                         
   0   9  -2        129.61        144.42        13.51 o                         
   1   9  -2        260.99        233.12        11.10 o                         
   2   9  -2        107.99        123.90        15.75 o                         
   3   9  -2        172.65        175.04         7.89 o                         
   4   9  -2        318.98        322.92        10.89 o                         
   5   9  -2         47.15         53.23         6.73 o                         
   6   9  -2        122.81        113.95         8.34 o                         
   7   9  -2        145.36        181.96        12.08 o                         
  -4  10  -2         34.69         26.33        15.33 o                         
  -3  10  -2         46.46         44.20        13.73 o                         
  -1  10  -2         60.42         54.82         9.40 o                         
   0  10  -2        195.27        182.60        18.25 o                         
   1  10  -2         99.72         87.85        10.37 o                         
   2  10  -2         49.45         48.85         8.79 o                         
   3  10  -2        189.42        173.51        14.35 o                         
   4  10  -2        132.64        144.28        14.37 o                         
   5  10  -2         51.50         46.10         9.50 o                         
   0  11  -2         61.59         74.19        11.94 o                         
   1  11  -2         75.05         43.26        12.32 o                         
 -11   1  -1        284.85        304.95        20.69 o                         
 -10   1  -1        173.33        159.55        12.03 o                         
  -9   1  -1        336.60        330.75        11.50 o                         
  -8   1  -1        367.30        379.17        10.22 o                         
  -7   1  -1       1139.48       1077.42        15.75 o                         
  -6   1  -1       4317.06       4271.77        45.08 o                         
  -5   1  -1        139.45        141.98         4.71 o                         
  -4   1  -1       4935.52       4423.36        44.66 o                         
  -3   1  -1       2431.28       2231.38        23.39 o                         
  -2   1  -1       1592.19       1540.13        15.89 o                         
   0   1  -1       2649.29       2535.82        30.39 o                         
   1   1  -1       6808.62       6820.83       129.27 o                         
   3   1  -1        205.46        191.08         4.25 o                         
   4   1  -1       1141.12        971.35        13.46 o                         
   5   1  -1       1453.91       1341.97        18.36 o                         
   6   1  -1        662.32        599.47        11.04 o                         
   7   1  -1       1595.84       1475.55        26.50 o                         
   8   1  -1        297.73        309.36        12.95 o                         
   9   1  -1        441.44        448.45        30.85 o                         
  10   1  -1        319.81        361.76        18.16 o                         
  11   1  -1         25.12         31.87        17.02 o                         
  12   1  -1        291.85        311.08        24.50 o                         
 -11   2  -1         10.14          1.92        22.85 o                         
 -10   2  -1          0.45         11.13         8.75 o                         
  -9   2  -1        184.15        169.25         9.49 o                         
  -8   2  -1         11.98         10.98         4.65 o                         
  -7   2  -1         55.58         48.02         4.60 o                         
  -6   2  -1          4.29          3.16         3.41 o                         
  -5   2  -1        481.46        493.00         8.54 o                         
  -4   2  -1        309.46        321.01         6.09 o                         
  -3   2  -1        334.84        341.52         5.10 o                         
  -2   2  -1       1346.88       1313.79        12.89 o                         
  -1   2  -1        954.57        881.35         8.04 o                         
   0   2  -1       2692.13       2747.02        24.40 o                         
   1   2  -1       1818.19       1811.95        21.95 o                         
   2   2  -1         71.56         58.38         2.24 o                         
   3   2  -1         68.25         72.43         3.66 o                         
   4   2  -1        209.18        188.73         4.30 o                         
   5   2  -1          8.13         10.74         4.05 o                         
   6   2  -1         13.70         12.93         2.91 o                         
   7   2  -1         63.06         59.94         5.12 o                         
   8   2  -1         84.85         86.59         6.54 o                         
   9   2  -1          6.04          5.68         7.58 o                         
  10   2  -1         21.93         32.66         9.41 o                         
  11   2  -1         16.10         19.99        11.76 o                         
  12   2  -1          1.64         14.51        15.43 o                         
 -11   3  -1        116.39        122.92        14.50 o                         
 -10   3  -1         81.56         83.00        11.85 o                         
  -9   3  -1        306.61        334.86        10.98 o                         
  -8   3  -1        599.70        576.12        11.48 o                         
  -7   3  -1        509.87        488.14         9.46 o                         
  -6   3  -1       1782.08       1815.99        19.92 o                         
  -5   3  -1        558.15        538.05         8.33 o                         
  -4   3  -1        475.26        418.16         6.63 o                         
  -3   3  -1       1709.07       1624.46        16.42 o                         
  -2   3  -1       3451.19       3301.59        30.00 o                         
  -1   3  -1         12.22          8.36         1.22 o                         
   0   3  -1        272.95        238.78         3.57 o                         
   1   3  -1       1059.08        993.77        11.43 o                         
   2   3  -1       2546.11       2509.93        26.04 o                         
   3   3  -1       2748.28       2665.83        32.47 o                         
   4   3  -1       1822.34       1770.37        23.44 o                         
   5   3  -1        907.85        899.47        14.58 o                         
   6   3  -1        107.86        115.22         6.09 o                         
   7   3  -1        964.48        980.10        16.96 o                         
   8   3  -1          9.74          7.80         5.11 o                         
   9   3  -1          9.95          6.41         6.04 o                         
  10   3  -1        237.97        249.18        17.48 o                         
  11   3  -1         33.46         20.39        12.24 o                         
 -10   4  -1         41.36         44.27        13.35 o                         
  -9   4  -1         73.41         69.78         7.03 o                         
  -8   4  -1         51.17         41.07         5.44 o                         
  -7   4  -1         16.29         16.40         4.23 o                         
  -6   4  -1         83.71         80.39         4.88 o                         
  -5   4  -1         83.31         66.05         3.83 o                         
  -4   4  -1        593.86        557.12        16.79 o                         
  -3   4  -1        106.47        112.24         3.87 o                         
  -2   4  -1        247.48        254.31         5.53 o                         
  -1   4  -1        302.01        306.83         4.92 o                         
   0   4  -1        442.24        453.98         5.96 o                         
   1   4  -1        528.77        506.99         7.23 o                         
   2   4  -1        292.06        262.46         5.34 o                         
   3   4  -1        127.75        111.92         4.11 o                         
   4   4  -1        650.77        644.19        11.55 o                         
   5   4  -1         89.44         81.96         5.65 o                         
   6   4  -1        214.92        224.51         8.34 o                         
   7   4  -1        183.70        188.88         8.73 o                         
   8   4  -1         74.09         85.92         6.83 o                         
   9   4  -1         76.23         80.14         8.15 o                         
  10   4  -1         27.89         36.59         8.46 o                         
  11   4  -1          5.87         -4.25        15.75 o                         
 -10   5  -1         81.62        106.93        16.27 o                         
  -9   5  -1        250.37        221.86        14.37 o                         
  -8   5  -1        312.93        318.18        10.93 o                         
  -7   5  -1        290.82        248.00         8.79 o                         
  -6   5  -1        725.86        714.73        11.68 o                         
  -5   5  -1        508.08        452.89         8.73 o                         
  -4   5  -1        680.42        714.38        10.32 o                         
  -3   5  -1        620.52        570.09         8.86 o                         
  -2   5  -1       1629.36       1667.26        17.40 o                         
  -1   5  -1       1489.69       1442.47        15.31 o                         
   0   5  -1       1334.11       1359.27        14.26 o                         
   1   5  -1       1718.15       1691.62        19.14 o                         
   2   5  -1       1242.23       1209.66        15.30 o                         
   3   5  -1       1333.99       1351.52        19.09 o                         
   4   5  -1        935.87        897.74        12.93 o                         
   5   5  -1        830.46        789.71        14.63 o                         
   6   5  -1         57.40         62.04         5.70 o                         
   7   5  -1        685.45        662.75        12.66 o                         
   8   5  -1        180.79        179.47         7.97 o                         
   9   5  -1        124.04        130.60         9.44 o                         
  10   5  -1        228.74        228.05        14.72 o                         
  -9   6  -1          2.38         20.47        17.11 o                         
  -8   6  -1         25.22         28.55         7.14 o                         
  -7   6  -1         93.72         93.85         6.50 o                         
  -6   6  -1        190.60        176.14         7.89 o                         
  -5   6  -1         83.11         73.09         5.14 o                         
  -4   6  -1        282.61        260.76         7.22 o                         
  -3   6  -1        124.94        127.63         6.57 o                         
  -2   6  -1         80.61         74.84         3.67 o                         
  -1   6  -1        114.97        118.81         4.80 o                         
   0   6  -1        322.04        306.14         5.85 o                         
   1   6  -1        453.85        483.37         8.35 o                         
   2   6  -1        334.20        338.35         7.09 o                         
   3   6  -1        147.06        126.60         8.43 o                         
   4   6  -1         26.01         28.49         3.80 o                         
   5   6  -1        140.78        141.23         7.21 o                         
   6   6  -1        204.34        210.82         9.36 o                         
   7   6  -1          1.79          0.71         5.58 o                         
   8   6  -1         61.43         63.48         6.50 o                         
   9   6  -1         47.00         40.46         9.79 o                         
  10   6  -1         33.45         21.31        15.22 o                         
  -8   7  -1         75.55         59.51        16.13 o                         
  -7   7  -1        270.46        246.63        11.52 o                         
  -6   7  -1        312.07        291.97        13.71 o                         
  -5   7  -1         55.02         62.54         5.48 o                         
  -4   7  -1        378.00        364.39         8.97 o                         
  -3   7  -1        330.43        326.67         9.42 o                         
  -2   7  -1        117.66        104.53         4.72 o                         
  -1   7  -1       1130.56       1106.58        13.53 o                         
   0   7  -1        126.76        120.93         5.51 o                         
   1   7  -1        693.85        706.90        11.19 o                         
   2   7  -1       1065.25       1037.58        14.66 o                         
   3   7  -1        110.37        115.90         5.25 o                         
   4   7  -1         29.15         25.70         4.90 o                         
   5   7  -1        441.04        460.64        11.17 o                         
   6   7  -1         88.80         96.67         6.66 o                         
   7   7  -1        342.91        334.64        11.87 o                         
   8   7  -1         57.35         55.83         7.58 o                         
   9   7  -1        103.49         96.00         9.46 o                         
  -8   8  -1         39.00         38.00        14.85 o                         
  -7   8  -1         19.26          4.95         9.30 o                         
  -6   8  -1         64.76         49.57         8.04 o                         
  -5   8  -1        191.68        208.24        11.83 o                         
  -4   8  -1        145.48        136.25         7.01 o                         
  -3   8  -1         42.82         35.40         5.73 o                         
  -2   8  -1         73.91         69.56         4.41 o                         
  -1   8  -1         59.02         56.76         4.05 o                         
   0   8  -1        409.26        385.57         9.98 o                         
   1   8  -1        151.54        149.04         6.58 o                         
   2   8  -1        100.82         98.18         5.90 o                         
   3   8  -1        391.54        367.54         9.49 o                         
   4   8  -1        183.63        183.28         8.14 o                         
   5   8  -1        289.33        278.94        10.76 o                         
   6   8  -1         84.42         99.63         7.74 o                         
   7   8  -1         40.61         29.47        10.21 o                         
   8   8  -1        111.88        100.61         9.44 o                         
  -6   9  -1        233.08        209.86        14.26 o                         
  -5   9  -1         63.48         58.78         8.67 o                         
  -4   9  -1        276.18        270.03        13.55 o                         
  -3   9  -1        162.38        148.21        11.08 o                         
  -2   9  -1         58.47         49.84         6.44 o                         
  -1   9  -1        411.11        387.29        10.00 o                         
   0   9  -1        106.02        107.28         6.12 o                         
   1   9  -1        350.26        352.79         9.82 o                         
   2   9  -1        322.05        329.91         9.90 o                         
   3   9  -1        200.83        195.78         9.40 o                         
   4   9  -1        393.16        382.98        17.36 o                         
   5   9  -1        251.35        262.36        11.55 o                         
   6   9  -1         78.90         68.48         8.93 o                         
   7   9  -1        187.82        164.76        11.25 o                         
  -5  10  -1         23.67         29.73        12.32 o                         
  -4  10  -1         59.36         56.10        11.71 o                         
  -3  10  -1        117.16        115.67         8.94 o                         
  -2  10  -1        141.02        144.30        18.72 o                         
  -1  10  -1         65.27         63.27         7.12 o                         
   0  10  -1         66.66         53.91         6.59 o                         
   1  10  -1        175.99        167.21        14.24 o                         
   2  10  -1         75.94         68.11        22.10 o                         
   3  10  -1         50.61         61.00         9.47 o                         
   4  10  -1        127.58        116.80         9.03 o                         
   5  10  -1        135.32        114.02        10.24 o                         
  -1  11  -1         41.83         38.74         9.21 o                         
   0  11  -1         19.84         10.52         8.86 o                         
   2  11  -1         29.79         12.04        10.91 o                         
 -11   0   0        113.85        140.52        25.11 o                         
 -10   0   0        659.29        739.83        39.87 o                         
  -9   0   0        387.86        444.13        16.39 o                         
  -8   0   0       1726.89       1924.60        50.53 o                         
  -7   0   0        654.40        697.81        17.06 o                         
  -6   0   0       2674.35       2809.80        47.08 o                         
  -5   0   0       4719.94       4628.67        72.39 o                         
  -4   0   0         29.91         32.19         3.37 o                         
  -3   0   0       5880.99       5782.25        79.59 o                         
   1   0   0       1374.62       1517.57        30.59 o                         
   2   0   0      10158.37      11029.47       209.12 o                         
   3   0   0       6041.51       6276.78        92.95 o                         
   4   0   0         24.52         26.27         2.85 o                         
   5   0   0       4496.73       4502.76        83.11 o                         
   6   0   0       2911.87       3193.20        63.56 o                         
   7   0   0        532.61        556.88        15.07 o                         
   8   0   0       1729.65       1944.63        49.68 o                         
   9   0   0        417.04        458.32        24.87 o                         
  10   0   0        621.57        714.78        33.55 o                         
  11   0   0        134.60        148.71        20.60 o                         
 -11   1   0         18.19         11.77        11.88 o                         
 -10   1   0          2.28          4.32         6.76 o                         
  -9   1   0        126.12        140.85        11.76 o                         
  -8   1   0         76.41         84.41         5.71 o                         
  -7   1   0          1.04          0.28         3.43 o                         
  -6   1   0         39.29         45.64         3.44 o                         
  -5   1   0         56.19         59.61         4.48 o                         
  -4   1   0        282.10        302.29         5.56 o                         
  -3   1   0        174.93        192.71         3.89 o                         
  -2   1   0       1159.58       1202.10        12.91 o                         
  -1   1   0        819.37        934.53        11.33 o                         
   0   1   0        416.81        406.45        21.58 o                         
   1   1   0        834.88        894.05        54.21 o                         
   2   1   0       1148.67       1188.50        14.73 o                         
   3   1   0        169.84        192.06         4.55 o                         
   4   1   0        290.97        326.88         6.70 o                         
   5   1   0         57.87         74.33         4.23 o                         
   6   1   0         40.47         52.26         4.07 o                         
   7   1   0          0.71          1.04         3.68 o                         
   8   1   0         73.20         81.27         6.75 o                         
   9   1   0        122.47        157.88        12.79 o                         
  10   1   0          2.71         -4.70         9.40 o                         
  11   1   0         17.94         23.69        17.86 o                         
 -11   2   0        161.56        195.16        18.63 o                         
 -10   2   0        260.26        244.08        16.42 o                         
  -9   2   0         48.45         59.53         6.80 o                         
  -8   2   0        835.72        958.89        15.71 o                         
  -7   2   0        280.75        299.28         8.50 o                         
  -6   2   0       1052.90       1122.54        26.04 o                         
  -5   2   0       2022.56       2063.71        23.33 o                         
  -4   2   0        231.64        207.73         4.90 o                         
  -3   2   0       1246.30       1334.09        15.62 o                         
  -2   2   0       5093.83       5473.75        61.54 o                         
  -1   2   0       1017.93       1163.78        17.28 o                         
   1   2   0       1249.19       1456.99        21.39 o                         
   2   2   0       5176.79       5461.34        61.39 o                         
   3   2   0       1081.41       1154.66        15.52 o                         
   4   2   0        244.94        224.48         4.78 o                         
   5   2   0       1913.79       1962.17        26.08 o                         
   6   2   0       1176.34       1278.51        19.50 o                         
   7   2   0        212.74        224.07         8.83 o                         
   8   2   0        787.54        892.66        17.73 o                         
   9   2   0         58.58         61.98         6.86 o                         
  10   2   0        254.27        232.37        18.59 o                         
  11   2   0        174.81        193.58        16.46 o                         
 -11   3   0         22.49          9.67        13.01 o                         
 -10   3   0         18.53         25.76         7.82 o                         
  -9   3   0         37.43         46.57         6.60 o                         
  -8   3   0        258.08        281.07         9.68 o                         
  -7   3   0          6.40          1.03         3.97 o                         
  -6   3   0        150.22        144.24         6.52 o                         
  -5   3   0          7.37         10.73         2.62 o                         
  -4   3   0        672.29        739.11        10.45 o                         
  -3   3   0        316.14        353.56         7.23 o                         
  -2   3   0       1176.13       1182.88        14.21 o                         
  -1   3   0         65.70         65.38         2.46 o                         
   0   3   0        113.96        119.44         2.81 o                         
   1   3   0         61.74         63.61         2.38 o                         
   2   3   0       1134.56       1153.11        15.44 o                         
   3   3   0        341.04        378.60         5.92 o                         
   4   3   0        688.80        757.67        12.34 o                         
   5   3   0          8.61         13.65         2.89 o                         
   6   3   0        158.22        163.84         7.38 o                         
   7   3   0          9.07         12.38         4.52 o                         
   8   3   0        269.94        285.05        12.51 o                         
   9   3   0         31.35         39.91         7.45 o                         
  10   3   0         20.69         16.25         8.00 o                         
  11   3   0         22.23         12.39        13.63 o                         
 -10   4   0        176.98        185.34        18.21 o                         
  -9   4   0        162.93        182.92         8.73 o                         
  -8   4   0        596.03        630.83        13.57 o                         
  -7   4   0        103.93        107.05         5.51 o                         
  -6   4   0        385.57        411.74         8.41 o                         
  -5   4   0       1912.55       2116.68        32.83 o                         
  -4   4   0       3171.69       3561.40        37.66 o                         
  -3   4   0        918.34       1013.70        13.19 o                         
  -2   4   0       2662.78       2896.26        26.80 o                         
  -1   4   0       3175.47       3554.09        48.21 o                         
   0   4   0       1562.97       1667.22        16.33 o                         
   1   4   0       3138.41       3508.27        32.26 o                         
   2   4   0       2778.37       3142.40        37.97 o                         
   3   4   0        787.39        856.52        10.88 o                         
   4   4   0       3232.53       3523.57        36.57 o                         
   5   4   0       1871.68       2060.25        23.36 o                         
   6   4   0        368.45        386.84        10.20 o                         
   7   4   0        118.45        123.85         8.33 o                         
   8   4   0        564.13        579.50        17.46 o                         
   9   4   0        146.72        174.84        11.59 o                         
  10   4   0        174.03        214.56        13.99 o                         
  11   4   0        188.77        217.05        15.79 o                         
 -10   5   0         30.92         -3.48        15.70 o                         
  -9   5   0         26.85         10.34         6.81 o                         
  -8   5   0        242.33        258.97        10.27 o                         
  -7   5   0         56.57         63.64         5.10 o                         
  -6   5   0        374.50        395.55         8.89 o                         
  -5   5   0         45.00         48.12         4.45 o                         
  -4   5   0        516.83        544.43         9.95 o                         
  -3   5   0        110.00        110.91         5.63 o                         
  -2   5   0        661.88        682.88        16.76 o                         
  -1   5   0        141.31        161.02         4.00 o                         
   0   5   0        523.33        577.92         7.66 o                         
   1   5   0        123.50        145.76         4.27 o                         
   2   5   0        649.81        693.77        10.57 o                         
   3   5   0        120.73        134.50         5.85 o                         
   4   5   0        475.64        517.65         8.31 o                         
   5   5   0         51.76         54.06         3.43 o                         
   6   5   0        391.91        409.54         8.44 o                         
   7   5   0         49.14         55.52         4.33 o                         
   8   5   0        267.23        282.82        20.70 o                         
   9   5   0         32.83         45.33         8.46 o                         
  10   5   0         33.06         32.64         9.70 o                         
 -10   6   0        119.60        135.53        20.41 o                         
  -9   6   0        129.18        115.70        15.08 o                         
  -8   6   0        270.72        251.41        11.30 o                         
  -7   6   0        110.18        121.77         7.18 o                         
  -6   6   0        238.11        239.72         8.52 o                         
  -5   6   0        314.78        314.02         8.29 o                         
  -4   6   0         56.22         54.32         4.78 o                         
  -3   6   0        700.61        730.32        12.03 o                         
  -2   6   0        408.54        418.87         6.85 o                         
  -1   6   0        778.55        838.62        10.57 o                         
   0   6   0       2575.11       2896.67        34.47 o                         
   1   6   0        824.07        888.87        13.74 o                         
   2   6   0        383.35        399.25         8.50 o                         
   3   6   0        708.00        739.48        12.24 o                         
   4   6   0         33.06         32.50         4.73 o                         
   5   6   0        307.96        316.55        10.46 o                         
   6   6   0        261.96        250.59        10.59 o                         
   7   6   0         89.83         94.11         6.29 o                         
   8   6   0        256.97        268.04        15.24 o                         
   9   6   0        131.40        135.88         8.95 o                         
  10   6   0        110.01        114.51        15.04 o                         
  -9   7   0         32.46         52.16        17.35 o                         
  -8   7   0         36.61         31.32         9.95 o                         
  -7   7   0         46.61         57.81         6.85 o                         
  -6   7   0        254.46        271.34         9.53 o                         
  -5   7   0         17.05         27.24         5.28 o                         
  -4   7   0        202.04        190.56         8.66 o                         
  -3   7   0         40.18         41.62         4.75 o                         
  -2   7   0        102.20        114.07         6.53 o                         
  -1   7   0        163.52        157.01         5.21 o                         
   0   7   0         84.18         90.96         5.86 o                         
   1   7   0        151.30        142.31         5.15 o                         
   2   7   0        103.63        112.51         6.34 o                         
   3   7   0         47.44         59.94         5.09 o                         
   4   7   0        210.29        216.33        15.23 o                         
   5   7   0         22.08         35.98         5.05 o                         
   6   7   0        260.38        279.71        11.26 o                         
   7   7   0         52.70         67.95         7.94 o                         
   8   7   0         42.13         43.64         7.40 o                         
   9   7   0         34.00         33.90        11.63 o                         
  -8   8   0        110.71        104.58        11.57 o                         
  -7   8   0        158.54        166.83        10.73 o                         
  -6   8   0        166.78        184.27         9.95 o                         
  -5   8   0        371.24        435.82        15.76 o                         
  -4   8   0        105.05        113.54         8.27 o                         
  -3   8   0        743.16        818.34        14.98 o                         
  -2   8   0        167.61        176.54         6.11 o                         
  -1   8   0        174.52        168.83         6.15 o                         
   0   8   0        961.77       1071.38        15.32 o                         
   1   8   0        210.53        210.31         7.39 o                         
   2   8   0        140.88        162.42         7.13 o                         
   3   8   0        784.12        850.01        15.13 o                         
   4   8   0         71.10         98.03         7.09 o                         
   5   8   0        345.63        402.37        12.33 o                         
   6   8   0        177.62        217.48        16.55 o                         
   7   8   0        128.28        136.47         9.13 o                         
   8   8   0        105.77        108.54        14.43 o                         
  -7   9   0         55.75         78.62        10.87 o                         
  -6   9   0        119.14        131.05        10.01 o                         
  -5   9   0         85.24         96.39         8.59 o                         
  -4   9   0        274.43        306.62        16.00 o                         
  -3   9   0         84.40         78.91         7.12 o                         
  -2   9   0        176.38        167.30         6.92 o                         
  -1   9   0        145.50        154.86         9.43 o                         
   0   9   0         10.66          5.05         3.67 o                         
   1   9   0        145.86        162.20         8.41 o                         
   2   9   0        163.79        163.13        14.07 o                         
   3   9   0         84.46         91.52         7.65 o                         
   4   9   0        297.05        324.41        12.46 o                         
   5   9   0         84.48         95.33         8.41 o                         
   6   9   0        119.29        122.77         9.57 o                         
   7   9   0         68.49         92.74         9.99 o                         
  -5  10   0        265.09        267.79        21.34 o                         
  -4  10   0         64.39         64.46        13.35 o                         
  -3  10   0        204.26        203.43        16.89 o                         
  -2  10   0         63.92         61.54         9.33 o                         
  -1  10   0         78.66         86.70        11.35 o                         
   0  10   0         51.99         58.78         6.70 o                         
   1  10   0         94.31        105.25         7.18 o                         
   2  10   0         55.25         61.34         6.86 o                         
   3  10   0        222.85        215.31        10.85 o                         
   4  10   0         68.26         68.66         7.92 o                         
   5  10   0        255.40        246.57        11.85 o                         
  -2  11   0         66.79         95.65        12.13 o                         
  -1  11   0         19.31         26.00         9.45 o                         
   0  11   0          9.21         14.98         7.53 o                         
   1  11   0         20.16         33.87         8.77 o                         
   2  11   0         59.90         68.95        11.47 o                         
 -12   1   1        301.92        306.45        37.27 o                         
 -11   1   1         14.66          4.49         7.77 o                         
 -10   1   1        328.54        352.02        14.88 o                         
  -9   1   1        443.61        481.11        11.93 o                         
  -8   1   1        263.07        249.78         8.68 o                         
  -7   1   1       1580.68       1483.62        19.20 o                         
  -6   1   1        821.77        722.50        11.76 o                         
  -5   1   1       1229.10       1085.69        13.74 o                         
  -4   1   1       1213.95       1006.39        12.27 o                         
  -3   1   1        199.31        202.31         4.53 o                         
  -1   1   1       7255.97       7516.31       143.09 o                         
   0   1   1       2535.02       2429.02        36.99 o                         
   2   1   1       1869.06       1826.11        22.32 o                         
   3   1   1       2269.59       2125.70        22.81 o                         
   4   1   1       5085.50       4678.29        47.47 o                         
   5   1   1         88.72         92.49         4.63 o                         
   6   1   1       4194.02       4181.72        44.61 o                         
   7   1   1       1218.52       1179.79        19.04 o                         
   8   1   1        345.91        348.64        23.97 o                         
   9   1   1        338.44        337.19        16.41 o                         
  10   1   1        202.20        187.01        13.41 o                         
  11   1   1        236.92        210.95        28.79 o                         
 -12   2   1          1.08         20.71        14.03 o                         
 -11   2   1         18.03         21.85        10.79 o                         
 -10   2   1         20.35         29.16         7.11 o                         
  -9   2   1          7.49          5.14         6.83 o                         
  -8   2   1         92.65         86.16         5.85 o                         
  -7   2   1         57.27         53.29         4.52 o                         
  -6   2   1         10.53          6.02         2.74 o                         
  -5   2   1         11.09         13.57         2.34 o                         
  -4   2   1        215.59        193.89         5.33 o                         
  -3   2   1         60.64         60.84         3.16 o                         
  -2   2   1         81.42         70.34         2.87 o                         
  -1   2   1       1782.45       1816.61        21.44 o                         
   0   2   1       2633.01       2731.10        24.25 o                         
   1   2   1        930.11        868.60         8.79 o                         
   2   2   1       1358.41       1370.61        14.91 o                         
   3   2   1        323.70        330.69         6.37 o                         
   4   2   1        326.03        339.23         8.31 o                         
   5   2   1        501.41        513.62        10.42 o                         
   6   2   1          2.79          4.46         3.37 o                         
   7   2   1         49.59         42.89         5.28 o                         
   8   2   1          9.96         14.01         5.58 o                         
   9   2   1        175.41        179.43        12.06 o                         
  10   2   1          0.75         -4.78         9.56 o                         
  11   2   1         11.64          8.31         9.90 o                         
 -11   3   1         34.15         18.63        13.00 o                         
 -10   3   1        232.71        259.22        13.41 o                         
  -9   3   1          0.82         -2.87         5.73 o                         
  -8   3   1         16.33         11.41         4.82 o                         
  -7   3   1        959.46        965.19        15.08 o                         
  -6   3   1        163.65        167.03         6.55 o                         
  -5   3   1        886.00        878.17        21.71 o                         
  -4   3   1       1767.71       1733.28        24.10 o                         
  -3   3   1       2712.69       2647.76        32.24 o                         
  -2   3   1       2687.28       2670.88        32.01 o                         
  -1   3   1       1081.69       1016.60        10.55 o                         
   0   3   1        202.55        174.64         3.52 o                         
   1   3   1         23.78         26.55         1.56 o                         
   2   3   1       3471.64       3445.09        34.82 o                         
   3   3   1       1707.89       1652.22        18.43 o                         
   4   3   1        484.22        439.58         8.73 o                         
   5   3   1        548.20        527.89        14.12 o                         
   6   3   1       1701.48       1726.21        25.60 o                         
   7   3   1        525.12        499.77        13.19 o                         
   8   3   1        598.98        554.42        18.43 o                         
   9   3   1        277.57        281.45        13.86 o                         
  10   3   1         95.66        120.87        13.01 o                         
  11   3   1         98.16         68.22        11.14 o                         
 -11   4   1          4.92         -0.46        17.02 o                         
 -10   4   1         26.00         36.56         9.30 o                         
  -9   4   1         75.21         90.96         8.50 o                         
  -8   4   1         70.35         66.39         6.13 o                         
  -7   4   1        162.48        172.82         7.97 o                         
  -6   4   1        227.44        233.52        10.08 o                         
  -5   4   1         75.09         69.95         5.13 o                         
  -4   4   1        652.89        652.45        11.80 o                         
  -3   4   1        143.15        128.34         4.52 o                         
  -2   4   1        258.22        231.01         5.08 o                         
  -1   4   1        529.91        500.53         8.26 o                         
   0   4   1        473.40        493.26         6.96 o                         
   1   4   1        277.87        278.36         4.71 o                         
   2   4   1        239.66        249.61         4.59 o                         
   3   4   1         88.70         99.15         4.29 o                         
   4   4   1        603.09        591.91         9.00 o                         
   5   4   1         73.91         60.58         6.69 o                         
   6   4   1         94.94        107.47         7.24 o                         
   7   4   1         14.50         18.05         5.60 o                         
   8   4   1         60.33         47.47         6.87 o                         
   9   4   1         77.72         68.17         8.48 o                         
  10   4   1         45.61         42.15        10.15 o                         
 -10   5   1        232.64        208.66        25.22 o                         
  -9   5   1        135.81        116.29         7.87 o                         
  -8   5   1        181.00        176.69         8.48 o                         
  -7   5   1        657.13        622.70        11.66 o                         
  -6   5   1         95.60        104.39         9.09 o                         
  -5   5   1        821.32        797.19        12.88 o                         
  -4   5   1        908.54        847.47        12.75 o                         
  -3   5   1       1312.67       1329.79        17.02 o                         
  -2   5   1       1283.39       1235.06        18.50 o                         
  -1   5   1       1825.77       1774.17        17.92 o                         
   0   5   1       1312.02       1353.54        14.99 o                         
   1   5   1       1478.58       1438.56        15.78 o                         
   2   5   1       1612.90       1672.15        17.37 o                         
   3   5   1        652.05        619.90         9.52 o                         
   4   5   1        723.88        746.73        11.04 o                         
   5   5   1        512.84        449.51         8.66 o                         
   6   5   1        679.30        647.59        11.15 o                         
   7   5   1        307.48        263.55         8.91 o                         
   8   5   1        322.94        317.45        10.71 o                         
   9   5   1        248.59        229.92        13.83 o                         
  10   5   1         82.32         78.11         8.49 o                         
 -10   6   1         35.62         23.70        17.30 o                         
  -9   6   1         41.44         35.18         8.46 o                         
  -8   6   1         57.23         54.56         6.79 o                         
  -7   6   1          5.18          4.16         4.98 o                         
  -6   6   1        205.06        208.57         9.01 o                         
  -5   6   1        116.26        115.40         6.43 o                         
  -4   6   1         40.58         45.66         4.39 o                         
  -3   6   1        148.48        122.07         5.72 o                         
  -2   6   1        308.21        307.89         7.30 o                         
  -1   6   1        410.67        428.96         7.64 o                         
   0   6   1        318.86        301.73        10.24 o                         
   1   6   1        106.15        103.83         5.16 o                         
   2   6   1         63.67         62.28         7.25 o                         
   3   6   1        106.76        106.78         6.54 o                         
   4   6   1        260.04        253.85         7.87 o                         
   5   6   1         62.76         62.86         8.22 o                         
   6   6   1        217.03        211.11         7.85 o                         
   7   6   1         84.76         76.55         5.41 o                         
   8   6   1         22.04         16.28         6.07 o                         
   9   6   1          2.85          0.61         8.19 o                         
  -9   7   1        113.23        114.75        13.49 o                         
  -8   7   1         48.78         53.14         8.93 o                         
  -7   7   1        355.24        347.45        18.03 o                         
  -6   7   1        125.40        120.69         7.70 o                         
  -5   7   1        370.23        367.86        10.69 o                         
  -4   7   1         51.98         47.56         4.82 o                         
  -3   7   1        148.23        123.74         6.72 o                         
  -2   7   1       1008.89        961.56        15.05 o                         
  -1   7   1        793.63        798.50        10.94 o                         
   0   7   1         94.27        103.19         4.53 o                         
   1   7   1       1161.51       1171.83        15.17 o                         
   2   7   1        161.21        152.43         7.36 o                         
   3   7   1        299.81        318.84        10.46 o                         
   4   7   1        373.10        379.97        12.29 o                         
   5   7   1         33.40         47.18         4.99 o                         
   6   7   1        293.83        297.86         8.68 o                         
   7   7   1        285.08        255.55         9.77 o                         
   8   7   1         55.94         42.44         6.97 o                         
  -8   8   1        108.94        116.32        10.97 o                         
  -7   8   1         45.47         43.12         8.64 o                         
  -6   8   1         72.08         78.76         7.72 o                         
  -5   8   1        300.27        304.41        15.33 o                         
  -4   8   1        206.49        189.76         9.56 o                         
  -3   8   1        349.16        323.36        20.22 o                         
  -2   8   1        115.54        106.21         7.67 o                         
  -1   8   1        125.90        130.68         6.02 o                         
   0   8   1        381.56        352.64         9.18 o                         
   1   8   1         55.83         48.40         4.47 o                         
   2   8   1         58.26         53.94         7.22 o                         
   3   8   1         53.91         50.09         5.77 o                         
   4   8   1        167.03        156.81         8.33 o                         
   5   8   1        210.89        234.51        21.84 o                         
   6   8   1         71.70         68.62         7.21 o                         
   7   8   1         14.55         29.91         8.60 o                         
   8   8   1         42.62         43.03         9.95 o                         
  -7   9   1        195.77        196.81        13.85 o                         
  -6   9   1         98.63         67.04        10.30 o                         
  -5   9   1        241.83        238.85        16.89 o                         
  -4   9   1        401.17        391.44        23.30 o                         
  -3   9   1        197.33        167.39        13.01 o                         
  -2   9   1        290.55        281.35        11.06 o                         
  -1   9   1        398.87        402.76         9.10 o                         
   0   9   1         99.12         94.32         5.79 o                         
   1   9   1        424.79        425.10        10.96 o                         
   2   9   1         70.79         59.16         6.60 o                         
   3   9   1        159.39        169.27        10.59 o                         
   4   9   1        285.96        282.34        13.44 o                         
   5   9   1         56.36         62.67         9.26 o                         
   6   9   1        215.00        207.29        13.18 o                         
  -5  10   1        132.06        117.58        13.28 o                         
  -4  10   1        131.19        151.72        18.44 o                         
  -3  10   1         44.32         54.39        10.06 o                         
  -2  10   1         83.84         85.92        12.70 o                         
  -1  10   1        156.27        146.32         8.16 o                         
   0  10   1         50.13         35.45         5.15 o                         
   1  10   1         66.07         62.76         8.73 o                         
   2  10   1        131.47        129.92         8.69 o                         
   3  10   1        105.02         87.10         8.93 o                         
   4  10   1         51.23         49.65        10.94 o                         
   5  10   1         29.66         44.41        10.65 o                         
  -2  11   1         31.25         35.40        11.00 o                         
  -1  11   1         66.34         48.68         7.17 o                         
   0  11   1         10.51          4.28         7.52 o                         
   1  11   1         51.91         37.35        18.15 o                         
 -12   0   2        134.68        143.54        19.75 o                         
 -11   0   2        238.61        304.80        25.31 o                         
 -10   0   2        324.73        381.64        52.30 o                         
  -9   0   2        678.50        660.63        14.79 o                         
  -8   0   2       1392.41       1402.41        21.49 o                         
  -7   0   2        647.79        604.15        14.21 o                         
  -6   0   2       1168.03       1094.19        19.68 o                         
  -5   0   2       1881.24       1847.54        28.66 o                         
  -4   0   2       1027.21        964.40        21.26 o                         
  -3   0   2       3102.06       2780.37        54.09 o                         
  -2   0   2        251.48        244.30         5.31 o                         
  -1   0   2      10513.16      10442.82       197.13 o                         
   0   0   2       7839.44       7893.07       106.12 o                         
   1   0   2       1503.48       1552.05        18.52 o                         
   2   0   2       1976.86       1813.80        27.79 o                         
   3   0   2        838.31        833.59        15.63 o                         
   4   0   2       3168.11       3005.82        45.66 o                         
   5   0   2       6672.64       6805.00        97.41 o                         
   6   0   2         18.04          7.32         5.41 o                         
   7   0   2       1111.62       1135.37        24.40 o                         
   8   0   2        250.77        257.28        14.68 o                         
   9   0   2         30.16         36.25         8.67 o                         
  10   0   2        370.51        406.34        31.63 o                         
  11   0   2         45.58         47.20        21.91 o                         
 -12   1   2          1.41         -3.00        22.85 o                         
 -11   1   2          2.45          5.86         7.76 o                         
 -10   1   2          9.90         14.59         7.21 o                         
  -9   1   2         66.09         69.75         5.84 o                         
  -8   1   2         25.47         35.70         4.44 o                         
  -7   1   2         36.61         39.35         3.90 o                         
  -6   1   2         12.95         11.69         2.46 o                         
  -5   1   2         30.15         38.40         3.21 o                         
  -4   1   2        232.63        221.82         5.40 o                         
  -3   1   2         13.22         11.16         1.71 o                         
  -2   1   2        106.33        108.03         2.84 o                         
  -1   1   2       1652.21       1709.86        17.33 o                         
   0   1   2       3245.92       3106.66        27.33 o                         
   1   1   2       1594.87       1615.30        15.17 o                         
   2   1   2         84.40         66.23         3.15 o                         
   3   1   2        527.57        524.19         9.25 o                         
   4   1   2        141.80        151.66         5.62 o                         
   5   1   2         10.58          5.57         2.31 o                         
   6   1   2         25.18         30.42         3.60 o                         
   7   1   2         84.89         81.70         5.59 o                         
   8   1   2         35.66         47.24         6.13 o                         
   9   1   2         18.29         18.86         7.02 o                         
  10   1   2         23.91         21.32         8.73 o                         
  11   1   2          6.80         -7.39        14.79 o                         
 -12   2   2        112.50        107.10        14.72 o                         
 -11   2   2        204.85        241.20        17.89 o                         
 -10   2   2        101.72        108.15        13.94 o                         
  -9   2   2        199.25        212.99        13.81 o                         
  -8   2   2        235.47        255.43         8.62 o                         
  -7   2   2        305.93        281.19         7.94 o                         
  -6   2   2       1718.79       1686.16        29.79 o                         
  -5   2   2        679.33        695.96        11.81 o                         
  -4   2   2        406.66        377.17         7.53 o                         
  -3   2   2       1418.97       1294.21        28.81 o                         
  -2   2   2         21.89         32.30         2.48 o                         
  -1   2   2       2558.35       2538.63        29.56 o                         
   0   2   2       1560.82       1548.20        16.67 o                         
   1   2   2         92.33         86.74         2.00 o                         
   2   2   2        447.15        483.09         5.42 o                         
   3   2   2       1113.97       1158.19        16.76 o                         
   4   2   2       1092.60       1038.14        14.05 o                         
   5   2   2       2178.25       2159.83        25.47 o                         
   6   2   2         55.64         59.29         5.97 o                         
   7   2   2        971.49       1031.94        19.46 o                         
   8   2   2        365.06        341.10        15.97 o                         
   9   2   2        136.29        110.32        14.23 o                         
  10   2   2        249.51        268.33        15.90 o                         
  11   2   2         34.12         32.31        11.01 o                         
 -11   3   2          3.94          5.20        11.35 o                         
 -10   3   2         35.28         24.52         7.57 o                         
  -9   3   2         22.31         21.38         5.88 o                         
  -8   3   2         69.28         63.96         5.56 o                         
  -7   3   2         63.78         63.18         5.63 o                         
  -6   3   2         15.79          9.78         3.82 o                         
  -5   3   2        284.31        345.66        13.52 o                         
  -4   3   2        253.28        295.74         7.15 o                         
  -3   3   2        810.48        780.06        11.91 o                         
  -2   3   2        321.10        327.83         6.53 o                         
  -1   3   2        248.41        268.51         5.79 o                         
   0   3   2        143.11        132.16         3.07 o                         
   1   3   2         64.08         68.74         3.65 o                         
   2   3   2         17.77         16.16         1.59 o                         
   3   3   2        655.04        682.82         9.42 o                         
   4   3   2        370.30        361.75         7.72 o                         
   5   3   2        302.85        311.62         9.10 o                         
   6   3   2         44.58         40.08         5.10 o                         
   7   3   2         64.32         64.55         8.24 o                         
   8   3   2         23.87         18.77         6.55 o                         
   9   3   2         34.21         38.14         8.01 o                         
  10   3   2         10.12         11.37         8.75 o                         
 -11   4   2        228.33        278.10        21.86 o                         
 -10   4   2         42.84         52.88         8.37 o                         
  -9   4   2        273.83        280.85        13.87 o                         
  -8   4   2        235.20        245.37         9.71 o                         
  -7   4   2        467.99        470.60        10.92 o                         
  -6   4   2       1595.99       1754.40        25.51 o                         
  -5   4   2        728.16        741.84        13.74 o                         
  -4   4   2       2064.46       2156.38        38.34 o                         
  -3   4   2       2143.63       2113.47        27.11 o                         
  -2   4   2         69.65         66.30         3.46 o                         
  -1   4   2       1962.42       1939.86        19.46 o                         
   0   4   2       1682.26       1709.38        17.17 o                         
   1   4   2        544.79        573.64         7.61 o                         
   2   4   2        631.57        619.58        10.00 o                         
   3   4   2       1006.93        996.26        12.97 o                         
   4   4   2        369.41        348.54         6.97 o                         
   5   4   2       1601.68       1646.10        20.10 o                         
   6   4   2        262.05        257.05         8.12 o                         
   7   4   2        426.66        460.46        17.19 o                         
   8   4   2        362.59        380.14        16.48 o                         
   9   4   2        233.71        236.68        18.87 o                         
  10   4   2        226.05        229.97        14.45 o                         
 -11   5   2          9.27         29.15        18.62 o                         
 -10   5   2         10.61         16.60         9.92 o                         
  -9   5   2         32.18         34.25         7.29 o                         
  -8   5   2         77.59         68.78         6.58 o                         
  -7   5   2         71.26         88.84         7.09 o                         
  -6   5   2         87.36         94.97         6.82 o                         
  -5   5   2        227.01        221.54         8.22 o                         
  -4   5   2        164.18        168.66         5.90 o                         
  -3   5   2        631.14        586.22         9.87 o                         
  -2   5   2        513.89        522.15        11.31 o                         
  -1   5   2        330.18        356.12         6.59 o                         
   0   5   2        149.51        166.65         5.00 o                         
   1   5   2        216.61        207.29         4.86 o                         
   2   5   2        147.44        160.22         4.53 o                         
   3   5   2        246.15        237.95         6.09 o                         
   4   5   2         65.14         77.16         5.13 o                         
   5   5   2        368.56        385.48         9.28 o                         
   6   5   2         16.63         15.22         6.53 o                         
   7   5   2         85.10         84.55         6.56 o                         
   8   5   2          9.80          4.37         5.84 o                         
   9   5   2          2.34          4.49         6.81 o                         
 -10   6   2         43.48         40.41        13.20 o                         
  -9   6   2        272.59        255.14        13.12 o                         
  -8   6   2        200.93        196.00         9.68 o                         
  -7   6   2        226.83        220.55        10.32 o                         
  -6   6   2        528.77        562.26        14.86 o                         
  -5   6   2        178.72        176.70         7.62 o                         
  -4   6   2        359.83        362.38         8.61 o                         
  -3   6   2        551.06        556.26        10.00 o                         
  -2   6   2         58.74         66.91         4.35 o                         
  -1   6   2       1223.47       1199.85        14.99 o                         
   0   6   2       1017.15       1038.36        13.35 o                         
   1   6   2         63.20         80.09         4.64 o                         
   2   6   2        901.14        906.00        11.78 o                         
   3   6   2        232.59        277.30         7.09 o                         
   4   6   2        470.39        452.81        12.75 o                         
   5   6   2        879.30        870.74        13.67 o                         
   6   6   2         27.48         30.41         4.47 o                         
   7   6   2        211.41        197.25        11.73 o                         
   8   6   2        135.48        143.10        11.02 o                         
   9   6   2          8.34         10.99         7.73 o                         
  -9   7   2         90.26         76.16        11.93 o                         
  -8   7   2         13.56         14.64         8.95 o                         
  -7   7   2         94.18        103.28         7.78 o                         
  -6   7   2        231.21        246.93        16.65 o                         
  -5   7   2         30.71         30.25         4.93 o                         
  -4   7   2        143.20        121.36         6.58 o                         
  -3   7   2         94.21        106.37         5.33 o                         
  -2   7   2        228.95        232.34         8.08 o                         
  -1   7   2        233.85        227.54         5.94 o                         
   0   7   2         15.30         22.30         3.84 o                         
   1   7   2        384.40        371.35        11.50 o                         
   2   7   2         48.59         54.03         4.32 o                         
   3   7   2         33.47         36.48         4.51 o                         
   4   7   2        120.24        142.61        10.46 o                         
   5   7   2         33.50         23.23         4.74 o                         
   6   7   2         75.13         93.09         8.04 o                         
   7   7   2         72.73         52.30         6.49 o                         
   8   7   2          7.54         18.92         7.57 o                         
  -8   8   2         68.09         59.05        10.38 o                         
  -7   8   2         59.81         66.98        10.09 o                         
  -6   8   2        282.99        286.58        15.89 o                         
  -5   8   2        106.19        104.77         7.24 o                         
  -4   8   2        248.33        253.29         9.50 o                         
  -3   8   2        379.33        384.66        15.08 o                         
  -2   8   2        159.20        164.37         8.72 o                         
  -1   8   2        364.61        364.15         8.00 o                         
   0   8   2        474.20        468.49        10.12 o                         
   1   8   2         86.75        108.93         6.67 o                         
   2   8   2        305.02        293.83        10.39 o                         
   3   8   2         48.23         51.21         6.19 o                         
   4   8   2        332.17        340.39        12.31 o                         
   5   8   2        278.01        267.36         9.71 o                         
   6   8   2         14.77         21.21         7.41 o                         
   7   8   2        142.19        142.63        13.69 o                         
  -7   9   2        146.71        145.12        19.38 o                         
  -6   9   2        136.52        133.85        11.68 o                         
  -5   9   2         46.57         64.32        13.63 o                         
  -4   9   2        335.20        314.66        20.11 o                         
  -3   9   2        170.30        160.79         9.61 o                         
  -2   9   2         90.51         90.80         7.08 o                         
  -1   9   2        266.71        239.61         8.39 o                         
   0   9   2        104.21         98.58         5.62 o                         
   1   9   2        267.72        266.24         9.69 o                         
   2   9   2        123.77        112.48         8.13 o                         
   3   9   2         70.90         84.38         7.75 o                         
   4   9   2         64.47         66.11         7.83 o                         
   5   9   2         18.99         10.75        10.59 o                         
   6   9   2         67.75         91.21        10.80 o                         
  -5  10   2         61.44         34.46        11.31 o                         
  -4  10   2        129.54        122.59        12.80 o                         
  -3  10   2        199.43        221.65        16.46 o                         
  -2  10   2         47.48         32.70         9.90 o                         
  -1  10   2        107.65        102.91        11.90 o                         
   0  10   2        208.07        198.65        11.56 o                         
   1  10   2         56.06         52.36         7.84 o                         
   2  10   2         84.49         87.56        10.08 o                         
   3  10   2         55.84         73.41         9.73 o                         
   4  10   2         32.60         10.68         9.73 o                         
  -1  11   2         72.58         61.79        13.64 o                         
   0  11   2         51.99         49.71        15.68 o                         
 -12   1   3         90.39         99.58        14.06 o                         
 -11   1   3        131.77        148.44        10.71 o                         
 -10   1   3        289.25        305.98        10.13 o                         
  -9   1   3        350.58        357.12        10.17 o                         
  -8   1   3       1011.57        989.96        15.13 o                         
  -7   1   3       1270.38       1266.93        19.36 o                         
  -6   1   3        563.34        559.30        10.54 o                         
  -5   1   3       1441.39       1339.23        18.43 o                         
  -4   1   3       3300.48       3364.64        48.67 o                         
  -3   1   3       1696.45       1634.19        20.19 o                         
  -2   1   3       1453.59       1432.23        17.82 o                         
  -1   1   3        575.74        566.19         5.88 o                         
   0   1   3        540.85        504.38         6.04 o                         
   1   1   3        494.16        466.38         5.94 o                         
   2   1   3       2071.88       2030.22        19.76 o                         
   3   1   3       1889.09       1772.56        20.75 o                         
   4   1   3        639.44        638.62        10.50 o                         
   5   1   3       1639.62       1672.90        21.29 o                         
   6   1   3        544.06        542.15        11.13 o                         
   7   1   3        170.60        158.06        14.26 o                         
   8   1   3         79.40         74.86         6.52 o                         
   9   1   3         83.07         74.60         7.34 o                         
  10   1   3         31.93         51.12         9.94 o                         
 -12   2   3          0.02          0.47        10.04 o                         
 -11   2   3          7.94         12.64         9.70 o                         
 -10   2   3         17.26         16.28         6.25 o                         
  -9   2   3         26.31         20.37         9.80 o                         
  -8   2   3         33.95         26.23         4.34 o                         
  -7   2   3         17.59         13.74         5.74 o                         
  -6   2   3        236.57        237.80         7.49 o                         
  -5   2   3        139.62        134.40         5.40 o                         
  -4   2   3        382.60        427.40         8.30 o                         
  -3   2   3         97.64        117.05         3.89 o                         
  -2   2   3        118.02        116.71         2.87 o                         
  -1   2   3       1291.32       1301.12        14.73 o                         
   0   2   3        187.74        198.28         4.27 o                         
   1   2   3        107.76        115.68         2.36 o                         
   2   2   3         25.95         28.92         2.14 o                         
   3   2   3        120.20        131.26         5.20 o                         
   4   2   3         96.53         86.71         4.53 o                         
   5   2   3         49.50         44.59         4.43 o                         
   6   2   3         38.43         33.26         4.58 o                         
   7   2   3         22.77         22.40         4.83 o                         
   8   2   3          1.79         -3.04         6.09 o                         
   9   2   3         63.78         69.45         9.49 o                         
  10   2   3          1.94         -4.67         9.34 o                         
 -12   3   3         78.31        104.63        15.26 o                         
 -11   3   3        109.76        119.37        13.92 o                         
 -10   3   3        268.17        256.76        12.54 o                         
  -9   3   3         56.43         54.36         6.40 o                         
  -8   3   3        913.23        934.65        15.51 o                         
  -7   3   3       1061.30       1122.16        18.75 o                         
  -6   3   3        478.12        489.21        10.86 o                         
  -5   3   3       2935.20       2883.49        36.22 o                         
  -4   3   3        120.22        116.75         5.08 o                         
  -3   3   3       1011.22        966.97        14.06 o                         
  -2   3   3       3131.60       3101.38        31.65 o                         
  -1   3   3        273.51        283.64         6.38 o                         
   0   3   3       3594.94       3607.10        32.86 o                         
   1   3   3        756.54        675.75         7.28 o                         
   2   3   3        431.07        400.95         5.25 o                         
   3   3   3       1285.12       1236.07        13.31 o                         
   4   3   3         85.65         87.49         4.49 o                         
   5   3   3        442.73        438.20        11.60 o                         
   6   3   3        620.64        641.81        15.06 o                         
   7   3   3        172.70        178.12        10.42 o                         
   8   3   3        334.81        360.22        14.35 o                         
   9   3   3        169.96        164.85        11.36 o                         
  10   3   3         69.86         80.47        11.33 o                         
 -11   4   3         30.91         33.81        12.40 o                         
 -10   4   3          4.26          0.52         7.75 o                         
  -9   4   3        112.07         92.64         7.56 o                         
  -8   4   3        109.29         90.47         7.51 o                         
  -7   4   3         41.72         54.73         5.92 o                         
  -6   4   3        224.89        202.43         8.30 o                         
  -5   4   3         29.93         36.78         4.13 o                         
  -4   4   3        680.47        701.15        12.29 o                         
  -3   4   3        166.53        168.90         5.19 o                         
  -2   4   3         24.08         29.04         4.43 o                         
  -1   4   3        799.25        819.03         9.97 o                         
   0   4   3        464.88        468.14         6.93 o                         
   1   4   3       1076.74       1128.53        12.65 o                         
   2   4   3        112.71        114.10         3.87 o                         
   3   4   3         81.69         86.97         4.05 o                         
   4   4   3        181.80        173.47         8.12 o                         
   5   4   3          5.54          3.89         3.82 o                         
   6   4   3         76.26         81.45         5.59 o                         
   7   4   3         14.34         15.55         5.70 o                         
   8   4   3          4.27          7.65         7.26 o                         
   9   4   3         56.66         67.12        10.11 o                         
 -11   5   3        108.34         96.73        16.22 o                         
 -10   5   3        253.00        238.98        16.22 o                         
  -9   5   3         47.83         63.58        10.26 o                         
  -8   5   3        925.37        867.74        22.07 o                         
  -7   5   3        917.17        967.53        24.37 o                         
  -6   5   3        352.87        359.99        10.57 o                         
  -5   5   3       1438.17       1443.72        21.73 o                         
  -4   5   3        500.11        493.16        10.35 o                         
  -3   5   3       1318.02       1307.78        18.24 o                         
  -2   5   3       1495.89       1465.75        21.44 o                         
  -1   5   3        149.61        159.14         5.08 o                         
   0   5   3       2416.42       2482.50        24.57 o                         
   1   5   3        950.28        923.44        11.50 o                         
   2   5   3        307.88        268.44         6.13 o                         
   3   5   3       1398.44       1430.28        18.09 o                         
   4   5   3        254.86        282.17         7.53 o                         
   5   5   3        360.14        357.11        12.95 o                         
   6   5   3        736.76        794.83        16.52 o                         
   7   5   3         11.35         15.34         5.56 o                         
   8   5   3        137.00        150.26        11.00 o                         
   9   5   3        101.88        111.34         9.08 o                         
 -10   6   3         13.97          1.39        15.37 o                         
  -9   6   3         64.48         59.63         8.58 o                         
  -8   6   3         39.90         29.14         7.24 o                         
  -7   6   3         38.63         41.26         6.76 o                         
  -6   6   3        142.63        132.10         7.74 o                         
  -5   6   3        105.48        107.75         6.00 o                         
  -4   6   3         79.99         73.81         6.48 o                         
  -3   6   3         31.69         40.13         5.56 o                         
  -2   6   3        149.75        161.12         5.84 o                         
  -1   6   3        388.58        406.39         8.24 o                         
   0   6   3          5.38         10.70         2.96 o                         
   1   6   3        161.59        165.66         5.86 o                         
   2   6   3         44.11         51.43         3.53 o                         
   3   6   3        151.69        165.33         7.54 o                         
   4   6   3        260.35        247.50         7.70 o                         
   5   6   3        102.69         99.63         7.39 o                         
   6   6   3         19.10         14.35         6.02 o                         
   7   6   3         48.12         51.80         6.49 o                         
   8   6   3         35.47         28.04         7.50 o                         
  -9   7   3         54.09         88.22        12.13 o                         
  -8   7   3        223.98        235.22        13.85 o                         
  -7   7   3        154.35        156.59         8.91 o                         
  -6   7   3        163.75        185.08         9.28 o                         
  -5   7   3        347.06        357.48        10.23 o                         
  -4   7   3        125.00        143.66        10.79 o                         
  -3   7   3        151.77        160.59         7.93 o                         
  -2   7   3        589.35        614.01        17.28 o                         
  -1   7   3         22.92         30.87         3.99 o                         
   0   7   3        343.80        335.78         8.40 o                         
   1   7   3        185.23        165.32         6.95 o                         
   2   7   3        132.50        135.20         6.99 o                         
   3   7   3        739.66        718.20        12.76 o                         
   4   7   3        143.83        155.66         7.77 o                         
   5   7   3        228.92        229.93         9.19 o                         
   6   7   3        262.86        254.95        15.42 o                         
   7   7   3         18.05         19.93         7.42 o                         
  -8   8   3         70.01         80.59        11.67 o                         
  -7   8   3         12.05         14.20         8.90 o                         
  -6   8   3         69.72         67.05         9.23 o                         
  -5   8   3        221.21        212.99         9.71 o                         
  -4   8   3         94.82         97.83         7.11 o                         
  -3   8   3        339.36        335.24        10.97 o                         
  -2   8   3         59.02         62.23         7.17 o                         
  -1   8   3        129.40        130.43         6.95 o                         
   0   8   3        327.44        320.85         9.32 o                         
   1   8   3        116.91        142.12         7.14 o                         
   2   8   3        139.81        154.20         7.74 o                         
   3   8   3        110.91        115.08         7.62 o                         
   4   8   3         86.97        100.33         6.95 o                         
   5   8   3         77.70         97.05         9.79 o                         
   6   8   3         46.16         46.02         6.85 o                         
  -7   9   3         30.12         37.85        12.32 o                         
  -6   9   3         52.45         49.84         9.48 o                         
  -5   9   3        152.53        148.10        12.86 o                         
  -4   9   3        124.81        113.70        13.15 o                         
  -3   9   3        208.78        218.93        11.16 o                         
  -2   9   3        333.54        323.41        14.44 o                         
  -1   9   3         76.47         74.36         6.37 o                         
   0   9   3        193.91        199.41         9.63 o                         
   1   9   3        284.68        254.48        14.57 o                         
   2   9   3        133.65        135.32         9.63 o                         
   3   9   3         56.48         49.20         7.34 o                         
   4   9   3         57.50         44.94         8.88 o                         
   5   9   3         55.72         62.64         9.36 o                         
  -5  10   3         59.22         76.85        11.75 o                         
  -4  10   3         33.29         24.53        16.13 o                         
  -3  10   3         54.58         52.08        10.91 o                         
  -2  10   3         40.28         37.48         9.33 o                         
  -1  10   3        177.32        172.81        13.47 o                         
   0  10   3        143.66        116.47         7.73 o                         
   1  10   3         44.07         40.04         6.99 o                         
   2  10   3        117.15        111.10        10.62 o                         
   3  10   3         66.35         72.88        10.88 o                         
 -12   0   4        274.55        282.98        29.17 o                         
 -11   0   4        195.29        188.93        18.63 o                         
 -10   0   4        332.80        320.91        16.90 o                         
  -9   0   4        587.96        570.48        21.26 o                         
  -8   0   4        608.45        565.03        13.09 o                         
  -7   0   4       1704.32       1693.65        33.12 o                         
  -6   0   4       1812.01       1769.29        42.58 o                         
  -5   0   4       4836.82       4503.95        63.63 o                         
  -4   0   4        797.30        803.77        14.30 o                         
  -3   0   4       3133.34       2980.85        46.77 o                         
  -2   0   4       2981.88       2982.88        43.03 o                         
  -1   0   4        383.57        358.69         6.54 o                         
   0   0   4       2492.24       2436.05        25.40 o                         
   1   0   4        852.01        751.92        15.57 o                         
   2   0   4       2444.36       2197.54        69.39 o                         
   3   0   4       1600.86       1602.44        32.16 o                         
   4   0   4       1284.28       1173.68        23.09 o                         
   5   0   4        571.71        557.29        15.71 o                         
   6   0   4        238.25        219.84        12.33 o                         
   7   0   4         16.04         19.58        11.80 o                         
   8   0   4         73.59         70.08         9.92 o                         
   9   0   4         60.38         43.31        10.50 o                         
  10   0   4        162.86        137.85        14.65 o                         
 -12   1   4          3.98          6.81         9.14 o                         
 -11   1   4          4.94          4.08         6.60 o                         
 -10   1   4         35.76         32.86         7.04 o                         
  -9   1   4         92.93         93.74         7.63 o                         
  -8   1   4        123.12         99.97         5.71 o                         
  -7   1   4          0.96         -1.61         3.21 o                         
  -6   1   4         11.93         11.07         4.93 o                         
  -5   1   4        120.80        109.18         5.95 o                         
  -4   1   4         61.12         57.30         4.92 o                         
  -3   1   4        280.81        298.73         4.92 o                         
  -2   1   4        139.18        139.17         3.42 o                         
  -1   1   4          4.78          2.26         0.93 o                         
   0   1   4       1438.09       1442.35        13.04 o                         
   1   1   4         19.72         20.02         1.29 o                         
   2   1   4         30.34         22.56         2.59 o                         
   3   1   4        106.77         98.02         4.62 o                         
   4   1   4         92.21         98.69         6.68 o                         
   5   1   4        134.37        144.49         6.65 o                         
   6   1   4          0.04         -1.87         3.75 o                         
   7   1   4          9.81         12.06         4.74 o                         
   8   1   4         13.23          0.29         5.89 o                         
   9   1   4          4.62          2.31         7.00 o                         
  10   1   4          3.18          3.63        13.07 o                         
 -12   2   4        178.80        178.37        12.19 o                         
 -11   2   4         58.05         51.69        13.13 o                         
 -10   2   4        357.79        345.74        12.21 o                         
  -9   2   4        666.68        602.84        13.15 o                         
  -8   2   4         29.95         21.75         5.01 o                         
  -7   2   4       1666.79       1635.80        35.18 o                         
  -6   2   4        929.74        886.95        17.37 o                         
  -5   2   4        931.95        884.65        14.13 o                         
  -4   2   4       1300.74       1229.08        27.85 o                         
  -3   2   4        197.91        171.22         4.73 o                         
  -2   2   4       2154.26       2096.32        25.49 o                         
  -1   2   4       4173.04       3915.56        44.60 o                         
   0   2   4       1709.48       1589.88        15.99 o                         
   1   2   4       1382.31       1319.99        17.40 o                         
   2   2   4        711.51        640.02         8.45 o                         
   3   2   4        654.81        670.35         9.62 o                         
   4   2   4       1198.21       1075.53        15.59 o                         
   5   2   4        127.54        114.35         6.28 o                         
   6   2   4        159.36        151.52        13.03 o                         
   7   2   4        137.17        126.29         8.36 o                         
   8   2   4        184.65        164.01        10.21 o                         
   9   2   4        207.06        203.15        18.41 o                         
 -12   3   4         14.62         10.29        13.58 o                         
 -11   3   4          1.74         -7.92        15.85 o                         
 -10   3   4         21.06         22.59         8.94 o                         
  -9   3   4          5.35          2.14         6.51 o                         
  -8   3   4        124.55        142.01        20.23 o                         
  -7   3   4        145.70        128.66         9.45 o                         
  -6   3   4          1.58          2.34         4.41 o                         
  -5   3   4         61.37         62.09         4.44 o                         
  -4   3   4        560.68        608.82        10.92 o                         
  -3   3   4        187.83        179.04         3.60 o                         
  -2   3   4        212.38        210.69         4.24 o                         
  -1   3   4        632.44        728.55        11.74 o                         
   0   3   4        373.17        354.84         6.79 o                         
   1   3   4        736.96        715.10         7.87 o                         
   2   3   4        176.48        184.40         3.53 o                         
   3   3   4          7.75         13.74         2.79 o                         
   4   3   4          4.93          5.98         2.96 o                         
   5   3   4          5.88          8.18         3.23 o                         
   6   3   4         83.84         89.54         6.27 o                         
   7   3   4         30.54         25.95         6.10 o                         
   8   3   4         31.93         33.34         7.99 o                         
   9   3   4         19.36         24.77         9.47 o                         
 -11   4   4         51.04         53.90        11.42 o                         
 -10   4   4        289.32        263.35        15.06 o                         
  -9   4   4        765.09        741.53        15.82 o                         
  -8   4   4         20.91         25.85         6.60 o                         
  -7   4   4       2332.20       2357.22        45.77 o                         
  -6   4   4       1051.25        987.01        17.13 o                         
  -5   4   4         85.18         87.01         5.84 o                         
  -4   4   4       2296.24       2203.32        28.83 o                         
  -3   4   4        537.94        517.67         7.91 o                         
  -2   4   4       4070.17       4170.76        39.42 o                         
  -1   4   4       4354.09       4402.12        40.41 o                         
   0   4   4        269.43        250.27         5.28 o                         
   1   4   4       3149.25       3196.13        30.46 o                         
   2   4   4        810.30        767.94         9.91 o                         
   3   4   4        320.58        306.01         5.78 o                         
   4   4   4        947.78        912.91        16.87 o                         
   5   4   4        256.89        251.37        13.39 o                         
   6   4   4        309.65        303.26         9.95 o                         
   7   4   4        181.80        216.66        10.61 o                         
   8   4   4         25.33         21.04         6.71 o                         
   9   4   4        157.04        129.65        10.37 o                         
 -11   5   4         12.58         -1.79        22.75 o                         
 -10   5   4         32.52         34.29         9.70 o                         
  -9   5   4         45.35         42.92         7.66 o                         
  -8   5   4        109.98        114.85         8.29 o                         
  -7   5   4         37.56         47.96        13.07 o                         
  -6   5   4         81.15         88.47         6.71 o                         
  -5   5   4        278.15        288.98         8.81 o                         
  -4   5   4        191.02        167.18         8.86 o                         
  -3   5   4        210.62        185.89         7.33 o                         
  -2   5   4         51.58         56.88         3.71 o                         
  -1   5   4        231.66        244.85         5.81 o                         
   0   5   4        154.55        145.07         5.29 o                         
   1   5   4          7.36         10.33         2.40 o                         
   2   5   4        351.38        348.64         6.94 o                         
   3   5   4         26.80         30.07         3.10 o                         
   4   5   4        124.36        123.75         5.76 o                         
   5   5   4         69.06         70.85         7.57 o                         
   6   5   4         30.54         24.06         5.52 o                         
   7   5   4         43.73         49.81         7.03 o                         
   8   5   4          6.22          7.91         8.33 o                         
 -10   6   4        122.45        128.63        11.79 o                         
  -9   6   4        250.90        248.83        14.93 o                         
  -8   6   4         37.27         33.79         7.66 o                         
  -7   6   4        469.50        413.93        17.99 o                         
  -6   6   4        615.34        616.61        14.12 o                         
  -5   6   4        327.14        289.36         9.31 o                         
  -4   6   4        617.28        598.49        13.57 o                         
  -3   6   4        230.46        218.10         7.97 o                         
  -2   6   4        733.31        786.29        11.72 o                         
  -1   6   4        735.14        728.96        11.26 o                         
   0   6   4         27.15         22.49         3.17 o                         
   1   6   4        524.22        513.51        12.83 o                         
   2   6   4        505.00        528.18         9.27 o                         
   3   6   4        223.50        200.71         6.80 o                         
   4   6   4       1139.73       1121.73        16.44 o                         
   5   6   4        102.97        110.91         8.24 o                         
   6   6   4        181.58        160.63        11.06 o                         
   7   6   4        100.66         99.64         8.79 o                         
   8   6   4          2.45         -0.19         8.18 o                         
  -9   7   4         28.25          9.48        18.95 o                         
  -8   7   4         73.87         74.19        12.94 o                         
  -7   7   4         15.85          4.67         9.78 o                         
  -6   7   4         26.76         13.96         5.11 o                         
  -5   7   4         24.82         26.02         4.44 o                         
  -4   7   4        117.33        108.74         9.17 o                         
  -3   7   4        138.80        132.54         7.35 o                         
  -2   7   4        164.28        158.66         7.19 o                         
  -1   7   4        148.23        146.04        10.17 o                         
   0   7   4         22.21         14.12         4.02 o                         
   1   7   4        167.67        182.14         7.70 o                         
   2   7   4        224.99        232.84         8.22 o                         
   3   7   4         10.73         16.85         4.56 o                         
   4   7   4        160.82        166.10         8.41 o                         
   5   7   4         59.91         53.13         5.57 o                         
   6   7   4         49.70         46.56         8.57 o                         
   7   7   4         42.26         54.89         8.81 o                         
  -8   8   4         50.34         44.93        12.98 o                         
  -7   8   4        123.94        125.76        17.50 o                         
  -6   8   4         73.71         69.05        10.85 o                         
  -5   8   4        221.64        192.27        12.40 o                         
  -4   8   4        173.66        158.66        15.80 o                         
  -3   8   4        145.17        131.68         8.83 o                         
  -2   8   4        231.59        210.48        10.08 o                         
  -1   8   4        263.98        252.05        10.98 o                         
   0   8   4         76.79         81.53         7.18 o                         
   1   8   4        155.97        150.82         7.75 o                         
   2   8   4        182.63        163.72         7.31 o                         
   3   8   4         78.56         89.35         6.52 o                         
   4   8   4        261.79        228.88        11.37 o                         
   5   8   4         43.67         45.86         7.07 o                         
   6   8   4         44.17         38.91        16.82 o                         
  -7   9   4         41.18         38.83        16.08 o                         
  -6   9   4         41.19         54.21        26.89 o                         
  -5   9   4         18.92          2.71         8.55 o                         
  -4   9   4        119.75        110.68         9.26 o                         
  -3   9   4         87.03         82.65         8.48 o                         
  -2   9   4        119.66        115.44         9.14 o                         
  -1   9   4         94.26         91.07         6.81 o                         
   0   9   4        124.15        129.02         9.30 o                         
   1   9   4        152.33        161.49         8.88 o                         
   2   9   4         91.70         91.57         7.39 o                         
   3   9   4         32.94         32.86        10.05 o                         
   4   9   4         33.66         24.05         8.92 o                         
  -4  10   4         97.19         70.71        19.66 o                         
  -3  10   4         42.89         45.56        10.16 o                         
  -2  10   4         95.72         76.44        10.67 o                         
  -1  10   4        190.02        190.55        10.21 o                         
   0  10   4         36.68         22.38         6.95 o                         
   1  10   4        129.82        134.04         9.03 o                         
   2  10   4         69.18         57.14        10.32 o                         
 -12   1   5         72.89         76.84        12.25 o                         
 -11   1   5        282.59        269.19        11.92 o                         
 -10   1   5         90.50        114.10         6.61 o                         
  -9   1   5        334.07        352.93         8.91 o                         
  -8   1   5       1093.46       1102.75        28.06 o                         
  -7   1   5        254.24        226.16         7.82 o                         
  -6   1   5        681.32        689.80        14.95 o                         
  -5   1   5       1107.89       1192.05        21.44 o                         
  -4   1   5       1990.21       2273.92        24.17 o                         
  -3   1   5       2098.60       2051.35        28.29 o                         
  -2   1   5       1672.23       1830.58        15.35 o                         
  -1   1   5       2391.73       2599.59        25.25 o                         
   0   1   5        788.10        886.16         8.58 o                         
   1   1   5       2877.71       3008.76        23.92 o                         
   2   1   5        964.83       1003.35        11.06 o                         
   3   1   5        763.85        769.24        12.54 o                         
   4   1   5        151.01        171.55         7.01 o                         
   5   1   5        723.87        781.94        14.07 o                         
   6   1   5        184.26        202.82         9.51 o                         
   7   1   5        144.95        138.69         8.30 o                         
   8   1   5        209.97        211.75        11.79 o                         
   9   1   5         39.78         44.97         8.26 o                         
 -12   2   5          9.75         11.14        15.50 o                         
 -11   2   5          3.97         19.73         7.17 o                         
 -10   2   5          7.74         15.16         6.29 o                         
  -9   2   5        194.34        177.40         9.49 o                         
  -8   2   5         22.69         28.83         5.31 o                         
  -7   2   5        110.04        106.88         6.72 o                         
  -6   2   5        103.65        107.86         7.58 o                         
  -5   2   5         96.24        114.53         7.68 o                         
  -3   2   5        118.06        153.77         4.14 o                         
  -2   2   5        409.76        513.96         6.46 o                         
  -1   2   5        904.13        922.50         9.77 o                         
   0   2   5        325.42        324.13         4.85 o                         
   1   2   5        562.06        556.43         7.93 o                         
   2   2   5        115.08        103.91         4.81 o                         
   3   2   5         67.19         83.19         4.64 o                         
   4   2   5        249.80        247.55         6.95 o                         
   5   2   5          2.22          6.36         4.53 o                         
   6   2   5          1.30         23.08         4.70 o                         
   7   2   5         61.44         55.33         7.03 o                         
   8   2   5         15.25         18.45         7.19 o                         
   9   2   5         22.13         -1.38         8.30 o                         
 -11   3   5        149.93        146.61        11.35 o                         
 -10   3   5        230.76        235.15        12.34 o                         
  -9   3   5        859.64        827.15        17.72 o                         
  -8   3   5       1192.22       1214.10        25.58 o                         
  -7   3   5          3.39         40.24         6.14 o                         
  -6   3   5       1187.66       1203.69        19.09 o                         
  -5   3   5        296.62        344.18         8.93 o                         
  -4   3   5        301.27        371.18         7.18 o                         
  -3   3   5       3579.74       4007.31        40.81 o                         
  -1   3   5       3830.23       4008.77        33.55 o                         
   0   3   5       5138.70       5604.65        52.40 o                         
   1   3   5        841.02        861.77         9.42 o                         
   2   3   5       1084.92       1027.85        12.63 o                         
   3   3   5        781.34        909.52        12.69 o                         
   4   3   5        354.39        359.55         8.23 o                         
   5   3   5        653.41        731.75        12.26 o                         
   6   3   5         85.21        150.26        10.41 o                         
   7   3   5        188.74        202.39         9.21 o                         
   8   3   5        228.25        237.05        13.48 o                         
 -11   4   5         14.89         13.35        18.30 o                         
 -10   4   5          9.76          4.80         8.30 o                         
  -9   4   5         54.24         68.30        14.37 o                         
  -8   4   5         57.65         56.38         6.76 o                         
  -7   4   5        312.49        305.43        20.62 o                         
  -6   4   5        114.00        104.47         7.86 o                         
  -5   4   5         35.74         37.89         4.35 o                         
  -4   4   5         52.35         64.76         4.83 o                         
  -3   4   5        205.40        214.90         5.36 o                         
  -2   4   5        170.28        177.40         4.76 o                         
  -1   4   5        278.98        279.11         7.39 o                         
   0   4   5         99.28        127.40         5.65 o                         
   1   4   5        138.34        133.19         4.20 o                         
   2   4   5         38.00         36.63         2.56 o                         
   3   4   5         22.60         43.00         3.38 o                         
   4   4   5        126.21        147.90         8.92 o                         
   5   4   5         83.16         77.80         6.01 o                         
   6   4   5         41.67         43.74         6.15 o                         
   7   4   5         47.19         45.75         7.32 o                         
   8   4   5          5.10         22.16         7.64 o                         
 -11   5   5        136.83        159.35        13.62 o                         
 -10   5   5         75.66        111.87        12.56 o                         
  -9   5   5        252.01        266.70        23.27 o                         
  -8   5   5        713.47        730.47        17.04 o                         
  -7   5   5        135.16        142.50         9.23 o                         
  -6   5   5        649.15        697.74        18.86 o                         
  -5   5   5        454.29        492.50        14.13 o                         
  -4   5   5        177.23        170.16        11.03 o                         
  -3   5   5       1906.15       1931.05        29.40 o                         
  -2   5   5        263.30        347.59        10.50 o                         
  -1   5   5        867.85        951.33        12.41 o                         
   0   5   5       1455.05       1646.51        18.52 o                         
   1   5   5        129.87        126.93         5.16 o                         
   2   5   5        852.63        815.22        11.30 o                         
   3   5   5        439.07        515.73        15.54 o                         
   4   5   5        172.74        144.95         8.72 o                         
   5   5   5        465.88        535.12        14.51 o                         
   6   5   5         91.24        115.74         9.19 o                         
   7   5   5        143.95        125.07         8.71 o                         
   8   5   5         95.89        105.45        12.72 o                         
 -10   6   5         39.04         19.70        18.12 o                         
  -9   6   5         25.28         26.47         8.93 o                         
  -8   6   5         32.98         35.94         7.93 o                         
  -7   6   5        165.03        160.14         9.45 o                         
  -6   6   5         37.17         42.38         5.62 o                         
  -5   6   5        270.30        264.82         9.98 o                         
  -4   6   5         81.78        104.93        10.15 o                         
  -3   6   5         85.06        111.12         5.83 o                         
  -2   6   5        121.01        133.17         5.13 o                         
  -1   6   5        155.27        159.54         6.14 o                         
   0   6   5        189.91        196.55         6.58 o                         
   1   6   5         26.09         46.97         4.51 o                         
   2   6   5        105.22        122.08         6.06 o                         
   3   6   5        140.44        118.67         5.66 o                         
   4   6   5        126.68        142.37         6.52 o                         
   5   6   5        100.23        102.87         8.63 o                         
   6   6   5         13.80         12.05         6.93 o                         
   7   6   5          9.90          1.12         8.61 o                         
  -9   7   5         48.63         76.14        17.77 o                         
  -8   7   5         91.55        126.20        10.12 o                         
  -7   7   5         38.95         52.98         6.94 o                         
  -6   7   5        145.20        154.55         8.23 o                         
  -5   7   5        536.19        532.94        15.56 o                         
  -4   7   5        545.79        546.59        13.44 o                         
  -3   7   5        190.11        212.10         7.97 o                         
  -2   7   5        246.28        265.47         6.67 o                         
  -1   7   5        174.53        183.95         7.72 o                         
   0   7   5        275.35        297.37         8.29 o                         
   1   7   5        106.12        178.23         9.95 o                         
   2   7   5        302.72        337.90        10.41 o                         
   3   7   5        209.17        248.68         9.14 o                         
   4   7   5        142.55        131.42         8.55 o                         
   5   7   5        281.12        270.36        14.36 o                         
   6   7   5         25.04         26.88         8.84 o                         
  -8   8   5         72.08         49.84        16.93 o                         
  -7   8   5         62.56         67.23        10.25 o                         
  -6   8   5         87.71         75.24        14.20 o                         
  -5   8   5         41.89         51.72         7.48 o                         
  -4   8   5        126.68        128.73         8.22 o                         
  -3   8   5        115.56        119.83         9.11 o                         
  -2   8   5         93.39        109.70         6.61 o                         
  -1   8   5         99.47        109.67         6.67 o                         
   0   8   5        108.00        132.00         8.39 o                         
   1   8   5         65.60         59.51         5.04 o                         
   2   8   5        142.23        149.27         8.99 o                         
   3   8   5         68.90         78.29        10.83 o                         
   4   8   5         19.01         20.70         6.38 o                         
   5   8   5         21.58         10.74         8.69 o                         
  -6   9   5         81.09         66.42        13.64 o                         
  -5   9   5         61.07         65.04        10.70 o                         
  -4   9   5         59.32         47.68        10.30 o                         
  -3   9   5        164.62        171.14        11.09 o                         
  -2   9   5         54.22         63.72         7.77 o                         
  -1   9   5        115.79        100.84         7.77 o                         
   0   9   5        145.76        172.58        10.05 o                         
   1   9   5         52.79         52.88         6.94 o                         
   2   9   5        177.47        176.88         9.49 o                         
   3   9   5         32.20         32.04         7.31 o                         
  -3  10   5         56.93         57.62        11.34 o                         
  -2  10   5         49.63         64.07        23.70 o                         
  -1  10   5         56.85         73.19         9.51 o                         
   0  10   5         62.74         98.67        11.23 o                         
 -12   0   6        134.68         91.80        16.93 o                         
 -11   0   6        163.57        140.92        15.33 o                         
 -10   0   6        417.32        403.87        18.52 o                         
  -9   0   6         65.36         84.89         8.57 o                         
  -8   0   6         47.73         39.57         4.74 o                         
  -7   0   6       1242.34       1178.28        40.01 o                         
  -6   0   6         68.45         60.64        12.60 o                         
  -5   0   6       1180.14       1121.87        20.12 o                         
  -4   0   6       1066.36       1047.51        21.72 o                         
  -3   0   6       1143.08       1170.01        20.82 o                         
  -2   0   6       2016.44       1941.04        22.07 o                         
  -1   0   6        819.42        818.63        11.43 o                         
   0   0   6        175.77        173.39         5.90 o                         
   1   0   6        413.12        364.82         7.01 o                         
   2   0   6        280.74        245.78         6.07 o                         
   3   0   6       1442.08       1379.95        27.27 o                         
   4   0   6        300.01        284.58        13.70 o                         
   5   0   6        250.72        250.87        20.05 o                         
   6   0   6        402.93        387.40        16.61 o                         
   7   0   6        212.95        216.87        17.54 o                         
   8   0   6        194.74        152.26        14.20 o                         
 -12   1   6          0.25         -1.66        27.03 o                         
 -11   1   6         15.68         -3.05         6.55 o                         
 -10   1   6          3.22         -3.04         6.08 o                         
  -9   1   6         57.49         47.98         4.83 o                         
  -8   1   6         94.13         79.25         5.33 o                         
  -7   1   6         16.72         12.13         4.97 o                         
  -6   1   6          9.47          8.83         3.45 o                         
  -5   1   6        249.77        253.85         5.15 o                         
  -4   1   6        143.75        175.34         4.46 o                         
  -3   1   6        169.99        180.43         4.87 o                         
  -2   1   6         16.90         12.21         1.71 o                         
  -1   1   6         39.86         39.44         2.18 o                         
   0   1   6        215.96        210.59         4.73 o                         
   1   1   6         25.39         37.10         2.13 o                         
   2   1   6        274.78        275.96         5.62 o                         
   3   1   6         46.50         38.76         4.03 o                         
   4   1   6         61.24         60.53         5.34 o                         
   5   1   6        113.81        103.30         8.42 o                         
   6   1   6          4.54          1.52         5.44 o                         
   7   1   6          0.78         -3.20         6.40 o                         
   8   1   6          3.74         -1.16         7.39 o                         
 -11   2   6         82.00         82.16         8.16 o                         
 -10   2   6        460.06        409.59        11.61 o                         
  -9   2   6         98.97         86.97        13.07 o                         
  -8   2   6        357.02        343.18        11.03 o                         
  -7   2   6        588.38        566.22        12.67 o                         
  -6   2   6          0.86          0.08         4.76 o                         
  -5   2   6       1306.46       1216.24        18.16 o                         
  -4   2   6        498.89        450.05         7.81 o                         
  -3   2   6        736.40        753.97         8.93 o                         
  -2   2   6       3177.89       3057.91        50.73 o                         
  -1   2   6        838.00        798.49         8.57 o                         
   0   2   6       1231.87       1197.82        11.44 o                         
   1   2   6       1233.98       1212.14        12.39 o                         
   2   2   6         27.08         19.75         2.45 o                         
   3   2   6       1510.39       1469.69        17.98 o                         
   4   2   6        540.32        489.58        11.41 o                         
   5   2   6        384.51        392.63         9.98 o                         
   6   2   6        383.82        358.95        10.75 o                         
   7   2   6        168.27        137.04         9.28 o                         
   8   2   6        163.40        159.93        10.98 o                         
 -11   3   6         43.86         56.48        10.30 o                         
 -10   3   6          3.81         -1.58         7.31 o                         
  -9   3   6         30.82         26.22         7.01 o                         
  -8   3   6         62.41         58.22         8.46 o                         
  -7   3   6         22.54         20.30         5.92 o                         
  -6   3   6         35.70         39.65         5.06 o                         
  -5   3   6         46.34         57.75         5.01 o                         
  -4   3   6         72.74         83.71         4.60 o                         
  -3   3   6        380.29        411.60         6.23 o                         
  -2   3   6        160.32        147.31         4.21 o                         
  -1   3   6        232.34        226.61         4.84 o                         
   0   3   6        102.19        101.42         4.22 o                         
   1   3   6        112.16         91.36         2.86 o                         
   2   3   6         51.06         53.52         3.60 o                         
   3   3   6        137.15        125.30         6.10 o                         
   4   3   6         10.61          5.66         3.71 o                         
   5   3   6         54.11         48.96         4.84 o                         
   6   3   6         60.47         59.14         6.56 o                         
   7   3   6         21.08         19.82         5.99 o                         
   8   3   6          2.53         -0.19         9.92 o                         
 -11   4   6         98.69        114.52        11.57 o                         
 -10   4   6        208.46        195.18        14.42 o                         
  -9   4   6        203.99        196.07        12.72 o                         
  -8   4   6        297.78        267.39        14.41 o                         
  -7   4   6        524.18        513.67        13.09 o                         
  -6   4   6         61.23         58.75         6.62 o                         
  -5   4   6        521.27        481.04        12.38 o                         
  -4   4   6        262.00        243.58         8.35 o                         
  -3   4   6        269.37        237.42         5.85 o                         
  -2   4   6       2753.65       2776.97        27.66 o                         
  -1   4   6         80.22         77.87         4.98 o                         
   0   4   6        436.72        415.57         7.59 o                         
   1   4   6        832.99        820.48         9.76 o                         
   2   4   6          2.34          1.94         2.78 o                         
   3   4   6        879.80        835.61        13.13 o                         
   4   4   6        278.36        270.10         9.16 o                         
   5   4   6        135.65        138.73         7.03 o                         
   6   4   6        275.44        257.90        12.66 o                         
   7   4   6         93.70         83.38         9.24 o                         
 -10   5   6         11.22         11.59         9.72 o                         
  -9   5   6         54.09         52.99         8.50 o                         
  -8   5   6         62.02         49.16         7.57 o                         
  -7   5   6         16.27         20.00         5.87 o                         
  -6   5   6         21.01         17.26         4.95 o                         
  -5   5   6         99.55         92.44         6.08 o                         
  -4   5   6        139.02        131.49         5.23 o                         
  -3   5   6        287.27        281.76         6.73 o                         
  -2   5   6          2.58         -0.66         2.85 o                         
  -1   5   6        540.56        541.33         9.27 o                         
   0   5   6        352.23        336.84         7.55 o                         
   1   5   6        148.01        132.24         6.68 o                         
   2   5   6          8.14          9.36         3.06 o                         
   3   5   6         13.74         12.69         4.32 o                         
   4   5   6         50.02         37.90         6.67 o                         
   5   5   6         86.83         75.42         7.43 o                         
   6   5   6         11.46          5.98         6.80 o                         
   7   5   6         12.40          6.31         9.48 o                         
 -10   6   6         73.95         80.51        12.41 o                         
  -9   6   6         19.30         18.16         9.14 o                         
  -8   6   6         64.07         75.49         8.57 o                         
  -7   6   6        203.82        222.88        14.54 o                         
  -6   6   6        185.32        170.58         9.08 o                         
  -5   6   6        320.67        291.44        15.42 o                         
  -4   6   6        626.57        588.51        16.35 o                         
  -3   6   6        188.71        172.31         5.81 o                         
  -2   6   6        635.86        631.54         8.93 o                         
  -1   6   6        205.41        183.17         8.08 o                         
   0   6   6        218.36        211.61        10.15 o                         
   1   6   6        257.88        247.22         8.53 o                         
   2   6   6         91.10         87.02         5.33 o                         
   3   6   6        289.87        273.83        10.48 o                         
   4   6   6        186.57        185.55        17.36 o                         
   5   6   6         73.01         61.91        10.08 o                         
   6   6   6        203.74        215.78        15.45 o                         
  -9   7   6         29.58         32.91        11.73 o                         
  -8   7   6         29.30          6.86        13.73 o                         
  -7   7   6         95.69         70.08         7.48 o                         
  -6   7   6         68.30         64.08        24.03 o                         
  -5   7   6         85.05         74.57         6.96 o                         
  -4   7   6        171.19        169.78        11.47 o                         
  -3   7   6         93.68         83.02         6.71 o                         
  -2   7   6          1.43          7.08         3.55 o                         
  -1   7   6        126.07        130.98         6.16 o                         
   0   7   6         38.96         45.61         4.78 o                         
   1   7   6        121.60        117.58         6.10 o                         
   2   7   6         80.19         79.02         5.46 o                         
   3   7   6         64.93         72.92         5.94 o                         
   4   7   6         29.30         23.46         8.11 o                         
   5   7   6         16.99          6.41        10.01 o                         
  -7   8   6        132.92        118.23        16.93 o                         
  -6   8   6         73.88         52.00        21.82 o                         
  -5   8   6         89.01         77.81         9.72 o                         
  -4   8   6        232.43        215.03        12.78 o                         
  -3   8   6         61.91         72.24         6.34 o                         
  -2   8   6        221.93        232.04         8.49 o                         
  -1   8   6        126.64        125.17         7.89 o                         
   0   8   6        144.64        150.52        10.09 o                         
   1   8   6        117.77        134.63         6.91 o                         
   2   8   6         72.50         64.39         7.13 o                         
   3   8   6        114.40        123.13         7.63 o                         
   4   8   6         43.57         29.97         9.45 o                         
  -5   9   6         87.88         64.33        19.70 o                         
  -4   9   6         17.85          5.67         9.40 o                         
  -3   9   6         81.83         76.95        16.74 o                         
  -2   9   6         48.25         54.88         7.39 o                         
  -1   9   6         31.49         37.66         7.24 o                         
   0   9   6         43.49         30.24        11.16 o                         
   1   9   6         58.01         64.05         7.71 o                         
   2   9   6         26.24         30.52         6.84 o                         
 -11   1   7        131.68        152.52         9.04 o                         
 -10   1   7         52.51         52.97         5.55 o                         
  -9   1   7        798.98        805.93        15.19 o                         
  -8   1   7        177.30        182.60         9.86 o                         
  -7   1   7        668.57        624.45        31.36 o                         
  -6   1   7        427.65        432.51        12.26 o                         
  -5   1   7         57.06         62.26         5.52 o                         
  -4   1   7       1694.15       1706.65        18.24 o                         
  -3   1   7       1082.09       1048.81        10.85 o                         
  -2   1   7        293.04        297.98         5.64 o                         
  -1   1   7       1018.09       1042.48        10.74 o                         
   0   1   7         81.72         73.65         4.40 o                         
   1   1   7        435.65        443.92         6.74 o                         
   2   1   7        588.27        609.13         8.41 o                         
   3   1   7         35.14         28.02         4.01 o                         
   4   1   7        563.37        550.59        11.51 o                         
   5   1   7        421.38        460.35        11.71 o                         
   6   1   7        217.23        205.58        13.60 o                         
   7   1   7        212.56        217.04        12.13 o                         
 -11   2   7         30.42         28.44         8.06 o                         
 -10   2   7         13.20         13.95         6.14 o                         
  -9   2   7         80.72         71.73         6.45 o                         
  -8   2   7         94.28         98.71         9.56 o                         
  -7   2   7         45.94         49.68         5.52 o                         
  -6   2   7         20.22         25.21         4.80 o                         
  -5   2   7        115.75        115.96         4.61 o                         
  -4   2   7        377.20        388.41         7.16 o                         
  -3   2   7         26.20         28.70         2.32 o                         
  -2   2   7         20.60         22.59         2.25 o                         
  -1   2   7         20.38         22.33         2.24 o                         
   0   2   7         22.38         19.81         2.14 o                         
   1   2   7        125.42        126.14         3.61 o                         
   2   2   7         76.08         78.12         4.33 o                         
   3   2   7         11.56         12.13         3.80 o                         
   4   2   7        112.96        112.33         7.77 o                         
   5   2   7         46.34         43.49         6.28 o                         
   6   2   7         11.65          9.36         6.57 o                         
   7   2   7         10.90         23.16         7.82 o                         
 -11   3   7        119.92        121.40        14.84 o                         
 -10   3   7         43.65         39.18         8.36 o                         
  -9   3   7        629.14        641.11        21.71 o                         
  -8   3   7         93.64        125.63        26.48 o                         
  -7   3   7        312.03        301.37        14.23 o                         
  -6   3   7        154.53        166.01        11.39 o                         
  -5   3   7        354.34        346.35        19.86 o                         
  -4   3   7       1243.41       1285.83        13.62 o                         
  -3   3   7        504.36        535.87         7.80 o                         
  -2   3   7        244.75        252.70         5.60 o                         
  -1   3   7        645.47        656.22         8.21 o                         
   0   3   7        153.00        177.15         5.68 o                         
   1   3   7        618.71        601.69         8.05 o                         
   2   3   7        352.73        359.73         8.15 o                         
   3   3   7         79.87         85.37         5.91 o                         
   4   3   7        860.53        856.78        14.53 o                         
   5   3   7        384.91        380.80        11.36 o                         
   6   3   7        101.43         96.53        12.43 o                         
   7   3   7        135.33        119.14         9.85 o                         
 -10   4   7         29.68         22.06        11.38 o                         
  -9   4   7         17.69         13.72         8.82 o                         
  -8   4   7          0.14         13.06         6.70 o                         
  -7   4   7        107.06         94.45         7.25 o                         
  -6   4   7         49.32         51.72         6.72 o                         
  -5   4   7         30.74         31.07         6.12 o                         
  -4   4   7         80.37         87.07         3.55 o                         
  -3   4   7        124.61        122.83         5.49 o                         
  -2   4   7        129.31        136.09         5.79 o                         
  -1   4   7        112.93        111.01         5.40 o                         
   0   4   7        166.51        165.10         5.03 o                         
   1   4   7         15.16         20.92         2.22 o                         
   2   4   7         32.70         27.94         4.49 o                         
   3   4   7         20.26         26.05         4.02 o                         
   4   4   7         14.21         14.46         5.02 o                         
   5   4   7          2.98         -0.75         6.19 o                         
   6   4   7          6.03         -3.49         6.98 o                         
 -10   5   7         57.18         44.03        10.42 o                         
  -9   5   7        117.89        116.45        10.15 o                         
  -8   5   7         52.50         67.63         8.14 o                         
  -7   5   7        128.49        140.46         9.25 o                         
  -6   5   7        182.23        180.32        10.61 o                         
  -5   5   7        229.93        236.83         8.25 o                         
  -4   5   7        239.54        246.19         7.08 o                         
  -3   5   7        245.61        272.56         9.30 o                         
  -2   5   7        197.61        208.04         8.11 o                         
  -1   5   7        169.92        176.91         6.02 o                         
   0   5   7         35.49         20.65         3.72 o                         
   1   5   7        185.82        194.78         6.80 o                         
   2   5   7        150.07        152.51         8.19 o                         
   3   5   7         28.05         40.15         7.84 o                         
   4   5   7        197.78        183.04        11.96 o                         
   5   5   7        101.58        101.05         8.56 o                         
   6   5   7         54.05         35.62         9.73 o                         
  -9   6   7         20.52         22.81         9.36 o                         
  -8   6   7         40.52         62.43        11.85 o                         
  -7   6   7         92.64         87.97        11.27 o                         
  -6   6   7         31.75         34.17        14.06 o                         
  -5   6   7         94.04        118.80         8.67 o                         
  -4   6   7         85.14         85.15         4.93 o                         
  -3   6   7        240.67        244.06         7.19 o                         
  -2   6   7        125.31        133.40         5.73 o                         
  -1   6   7         75.05         87.13         7.35 o                         
   0   6   7        220.74        208.52         7.67 o                         
   1   6   7         25.30         20.15         4.46 o                         
   2   6   7         40.22         39.74         4.76 o                         
   3   6   7         56.18         55.97         6.69 o                         
   4   6   7          9.92          8.17         8.60 o                         
   5   6   7         24.86          8.82         9.07 o                         
  -8   7   7         11.05         -6.86        13.73 o                         
  -7   7   7        115.40        110.23        16.46 o                         
  -6   7   7        186.35        148.29        12.76 o                         
  -5   7   7         44.72         58.92         7.78 o                         
  -4   7   7        383.27        383.73        14.24 o                         
  -3   7   7        204.37        220.18         7.65 o                         
  -2   7   7         28.87         19.52         4.45 o                         
  -1   7   7        366.49        386.07         8.98 o                         
   0   7   7        315.87        290.35        10.16 o                         
   1   7   7        153.81        148.45        10.52 o                         
   2   7   7        130.40        138.13         7.89 o                         
   3   7   7         19.72          4.48         8.21 o                         
   4   7   7         94.62         89.60        13.21 o                         
  -6   8   7         73.30         66.65        20.50 o                         
  -5   8   7         84.59         79.37        27.88 o                         
  -4   8   7          9.57         11.33         9.16 o                         
  -3   8   7         67.13         68.17         7.36 o                         
  -2   8   7         66.12         61.67         6.39 o                         
  -1   8   7         35.14         44.50         7.80 o                         
   0   8   7         34.27         42.46         6.12 o                         
   1   8   7         61.40         64.65        10.42 o                         
   2   8   7         58.91         66.32        10.45 o                         
  -4   9   7         72.81         65.43        11.58 o                         
  -3   9   7         83.81         91.07         9.89 o                         
  -2   9   7         13.98         11.13        10.69 o                         
  -1   9   7        123.55        152.38        14.54 o                         
 -11   0   8        308.05        323.77        28.89 o                         
 -10   0   8        166.53        146.06        12.95 o                         
  -9   0   8        190.55        221.01        21.92 o                         
  -8   0   8        653.91        661.20        28.56 o                         
  -7   0   8        442.66        427.39        13.39 o                         
  -6   0   8       1207.42       1141.21        17.66 o                         
  -5   0   8        499.52        441.95        13.61 o                         
  -4   0   8        162.50        160.73         6.45 o                         
  -3   0   8        957.57        981.57        14.42 o                         
  -2   0   8        447.21        447.46         9.21 o                         
  -1   0   8        109.61        137.82         6.18 o                         
   0   0   8        623.85        681.68        11.64 o                         
   1   0   8         60.41         66.94         8.17 o                         
   2   0   8        333.76        364.68         8.25 o                         
   3   0   8        879.53        919.47        28.40 o                         
   4   0   8        102.23         96.17        10.59 o                         
   5   0   8         20.07         21.73        10.07 o                         
   6   0   8        152.44        196.34        39.65 o                         
 -11   1   8          1.33        -11.99        28.53 o                         
 -10   1   8          3.23          8.12         5.39 o                         
  -9   1   8         51.53         40.18         5.54 o                         
  -8   1   8         40.04         42.30         8.22 o                         
  -7   1   8         52.12         50.64         5.67 o                         
  -6   1   8        163.11        164.55         5.78 o                         
  -5   1   8        155.82        134.82         5.82 o                         
  -4   1   8         51.80         50.74         3.13 o                         
  -3   1   8        137.73        150.35         4.77 o                         
  -2   1   8         13.37         14.42         2.49 o                         
  -1   1   8         68.20         66.61         3.26 o                         
   0   1   8          8.20          8.48         2.35 o                         
   1   1   8         44.59         44.31         2.80 o                         
   2   1   8         25.63         21.80         3.17 o                         
   3   1   8          9.99          7.63         4.26 o                         
   4   1   8         19.69         13.70         5.34 o                         
   5   1   8         32.43         30.84         7.06 o                         
   6   1   8         15.93         17.52         7.74 o                         
 -11   2   8        205.71        160.64        14.26 o                         
 -10   2   8        105.91         98.64         7.87 o                         
  -9   2   8        141.93        138.97         8.46 o                         
  -8   2   8        698.64        726.37        14.53 o                         
  -7   2   8        239.20        258.37        16.16 o                         
  -6   2   8        585.56        589.08        14.46 o                         
  -5   2   8        778.63        752.90        11.65 o                         
  -4   2   8        190.60        191.27         5.34 o                         
  -3   2   8        968.26        998.35        11.10 o                         
  -2   2   8        272.92        277.58         5.85 o                         
  -1   2   8        105.95        107.06         4.32 o                         
   0   2   8        411.99        407.86         6.75 o                         
   1   2   8        220.40        218.40        10.10 o                         
   2   2   8        556.34        559.99         9.02 o                         
   3   2   8        718.92        733.16        13.64 o                         
   4   2   8         64.46         72.12         6.90 o                         
   5   2   8        237.20        243.10        12.46 o                         
   6   2   8         97.61         91.64         9.00 o                         
 -10   3   8         36.69         34.63         7.63 o                         
  -9   3   8         25.12         27.63         6.87 o                         
  -8   3   8         23.24         28.74         6.12 o                         
  -7   3   8        125.69        150.39        10.91 o                         
  -6   3   8         27.70         19.05         7.50 o                         
  -5   3   8        192.04        178.91         6.33 o                         
  -4   3   8          0.13          2.16         2.97 o                         
  -3   3   8         26.81         33.45         3.00 o                         
  -2   3   8        107.37        115.91         4.52 o                         
  -1   3   8         36.67         43.70         3.43 o                         
   0   3   8         75.64         69.41         3.64 o                         
   1   3   8        125.15        129.42         6.45 o                         
   2   3   8         54.45         50.04         5.01 o                         
   3   3   8         14.11         19.71         5.13 o                         
   4   3   8         13.49         13.84         5.72 o                         
   5   3   8          9.69          3.36         7.22 o                         
   6   3   8          5.37         19.73        14.49 o                         
 -10   4   8         89.15         90.14        10.67 o                         
  -9   4   8         39.53         40.97         9.71 o                         
  -8   4   8        220.93        226.47        17.37 o                         
  -7   4   8        243.06        241.47        16.20 o                         
  -6   4   8        240.98        245.66        22.80 o                         
  -5   4   8        301.41        309.51         6.29 o                         
  -4   4   8        264.64        273.17         7.14 o                         
  -3   4   8        122.59        134.52         6.43 o                         
  -2   4   8        198.06        202.00         7.25 o                         
  -1   4   8        118.07        131.08         6.13 o                         
   0   4   8          0.68         -1.26         2.51 o                         
   1   4   8         74.55         84.40         4.97 o                         
   2   4   8        251.02        248.41         8.43 o                         
   3   4   8        254.27        247.73         8.56 o                         
   4   4   8         38.22         47.37         8.16 o                         
   5   4   8        127.72        127.78         9.50 o                         
  -9   5   8         77.15         76.40         9.97 o                         
  -8   5   8          7.16          0.19         7.88 o                         
  -7   5   8          4.51         -4.25        11.84 o                         
  -6   5   8         56.59         54.68         5.77 o                         
  -5   5   8         58.81         57.30         4.53 o                         
  -4   5   8          5.36          5.09         4.21 o                         
  -3   5   8        250.52        265.50        15.06 o                         
  -2   5   8        105.54         95.05         5.48 o                         
  -1   5   8         26.55         32.59         3.92 o                         
   0   5   8        141.74        143.26         5.78 o                         
   1   5   8         17.96         21.11         3.34 o                         
   2   5   8         11.21         14.89         7.70 o                         
   3   5   8          7.77         -3.32         6.64 o                         
   4   5   8         38.13         38.18        12.17 o                         
  -8   6   8        216.44        238.80        42.87 o                         
  -7   6   8         41.04         32.40        11.65 o                         
  -6   6   8        147.34        155.93        11.23 o                         
  -5   6   8        145.84        157.44         8.17 o                         
  -4   6   8         36.35         41.10         5.11 o                         
  -3   6   8        281.99        291.27        10.66 o                         
  -2   6   8        184.66        194.70        10.82 o                         
  -1   6   8        131.52        136.30         6.98 o                         
   0   6   8        246.10        255.37         8.29 o                         
   1   6   8        140.03        143.85         6.89 o                         
   2   6   8         74.92         85.59        10.23 o                         
   3   6   8        106.93        105.43        15.76 o                         
  -7   7   8         23.73         36.07        12.93 o                         
  -6   7   8         79.19         64.11         9.74 o                         
  -5   7   8         34.55         46.12         7.81 o                         
  -4   7   8         52.21         68.24         5.45 o                         
  -3   7   8         86.28         72.35         5.88 o                         
  -2   7   8         25.32         29.56         5.39 o                         
  -1   7   8        110.25        114.17         8.58 o                         
   0   7   8         75.59         70.19         6.45 o                         
   1   7   8         64.74         72.65         6.27 o                         
   2   7   8         50.87         40.68         8.96 o                         
  -5   8   8         96.32         93.04        12.93 o                         
  -4   8   8          3.69          8.90         9.80 o                         
  -3   8   8        225.13        223.40        12.80 o                         
  -2   8   8         69.41         72.09         6.64 o                         
  -1   8   8         42.48         43.44         6.54 o                         
   0   8   8        219.33        232.02        10.72 o                         
 -10   1   9        421.52        378.30        25.56 o                         
  -9   1   9        330.31        308.12        12.28 o                         
  -8   1   9        283.13        288.42        17.82 o                         
  -7   1   9        530.95        494.53        10.16 o                         
  -6   1   9        195.10        187.41         6.62 o                         
  -5   1   9        409.60        392.36         8.18 o                         
  -4   1   9        551.13        522.77         8.37 o                         
  -3   1   9          8.75          2.25         2.73 o                         
  -2   1   9        944.11        912.68        10.40 o                         
  -1   1   9        256.03        257.85         6.09 o                         
   0   1   9        284.93        282.11         6.58 o                         
   1   1   9        720.45        758.33         9.34 o                         
   2   1   9         19.92         20.55         3.95 o                         
   3   1   9        126.90        129.33        16.78 o                         
   4   1   9        177.31        169.54         9.91 o                         
   5   1   9          6.41          7.79         8.54 o                         
 -10   2   9          1.47         23.60         9.68 o                         
  -9   2   9         10.47         15.16         7.13 o                         
  -8   2   9         22.30         25.89        12.09 o                         
  -7   2   9         68.27         53.43        17.54 o                         
  -6   2   9         55.26         54.98         4.58 o                         
  -5   2   9         64.26         63.86         3.95 o                         
  -4   2   9        323.13        304.18         6.90 o                         
  -3   2   9         16.38         12.60         3.56 o                         
  -2   2   9         33.52         34.70         3.38 o                         
  -1   2   9        135.22        129.27         4.98 o                         
   0   2   9         15.18         13.73         3.20 o                         
   1   2   9         18.10         12.88         3.89 o                         
   2   2   9         90.68         88.69         5.21 o                         
   3   2   9          0.44          6.55         8.41 o                         
   4   2   9          7.38          3.45         7.11 o                         
   5   2   9         35.85         38.15         8.68 o                         
 -10   3   9        213.52        187.71        12.84 o                         
  -9   3   9        119.90         86.10         8.39 o                         
  -8   3   9        181.76        133.78        14.61 o                         
  -7   3   9        412.63        392.66        13.67 o                         
  -6   3   9        343.92        317.98         9.61 o                         
  -5   3   9        347.96        345.57         7.39 o                         
  -4   3   9        886.59        848.84        11.27 o                         
  -3   3   9        158.51        149.19         5.99 o                         
  -2   3   9        286.54        262.30         6.75 o                         
  -1   3   9        143.40        123.87         5.42 o                         
   0   3   9        180.38        173.57         5.88 o                         
   1   3   9        333.71        319.96         8.24 o                         
   2   3   9        111.75        109.43         6.21 o                         
   3   3   9        214.02        200.24        20.97 o                         
   4   3   9        138.47        125.26         9.31 o                         
  -9   4   9          3.91          4.78         8.71 o                         
  -8   4   9         22.87         22.87        12.37 o                         
  -7   4   9          4.04         -3.67         7.34 o                         
  -6   4   9         47.31         42.22         4.75 o                         
  -5   4   9          3.81          4.64         3.68 o                         
  -4   4   9          9.89          8.50         3.56 o                         
  -3   4   9         28.85         23.97         3.87 o                         
  -2   4   9         82.91         82.91         4.27 o                         
  -1   4   9         39.55         48.18         4.35 o                         
   0   4   9         12.47         15.41         5.56 o                         
   1   4   9         16.65         13.15         4.52 o                         
   2   4   9         28.79         32.90         6.36 o                         
   3   4   9          5.73         18.39         9.76 o                         
   4   4   9         23.07         14.19         8.11 o                         
  -8   5   9         37.18         47.61        16.88 o                         
  -7   5   9        227.29        217.31        11.10 o                         
  -6   5   9         73.00         70.44         6.76 o                         
  -5   5   9        135.38        144.92         8.80 o                         
  -4   5   9        232.76        249.41         9.37 o                         
  -3   5   9          2.05         -0.32         4.79 o                         
  -2   5   9        208.06        209.59         8.10 o                         
  -1   5   9        156.03        139.39         6.34 o                         
   0   5   9         87.11         95.02         5.18 o                         
   1   5   9        133.30        122.63        11.02 o                         
   2   5   9         19.60         17.79         6.82 o                         
   3   5   9         90.12         84.71        10.65 o                         
  -7   6   9          3.20         10.70         9.65 o                         
  -6   6   9         25.14         40.77         8.70 o                         
  -5   6   9         48.19         45.42         6.18 o                         
  -4   6   9          6.40          4.79         5.73 o                         
  -3   6   9         62.77         71.77         8.60 o                         
  -2   6   9        110.62         87.67         6.16 o                         
  -1   6   9         19.09         17.13         6.38 o                         
   0   6   9        148.86        140.72         8.50 o                         
   1   6   9         80.85         73.59         8.09 o                         
   2   6   9         46.11         36.35         9.03 o                         
  -5   7   9         93.32        103.49        10.52 o                         
  -4   7   9        215.11        210.36        10.80 o                         
  -3   7   9         13.12          4.73         7.38 o                         
  -2   7   9        344.94        323.66        14.52 o                         
  -1   7   9        109.83         82.86         6.98 o                         
   0   7   9         70.45         71.89         8.76 o                         
  -9   0  10        452.12        499.09        31.36 o                         
  -8   0  10        144.03        140.99         8.16 o                         
  -7   0  10         69.74         88.06         7.20 o                         
  -6   0  10        277.81        262.74        17.74 o                         
  -4   0  10        403.64        413.33        11.35 o                         
  -3   0  10        180.84        211.14         9.28 o                         
  -2   0  10        306.05        340.74        10.57 o                         
  -1   0  10        584.30        585.22        14.78 o                         
   0   0  10        232.72        247.40        10.03 o                         
   1   0  10        156.10        169.71         9.40 o                         
   2   0  10        224.65        244.85        17.72 o                         
   3   0  10         12.52         56.31        27.27 o                         
  -9   1  10          1.76         -3.28         6.56 o                         
  -8   1  10         11.05         12.10         6.02 o                         
  -7   1  10          0.61          5.42         3.98 o                         
  -6   1  10         21.42         26.52         4.09 o                         
  -5   1  10         10.66         16.24         3.74 o                         
  -4   1  10         22.91         30.56         4.08 o                         
  -3   1  10        104.01        106.48         4.70 o                         
  -2   1  10          0.01          2.80         3.47 o                         
  -1   1  10         21.02         25.15         3.77 o                         
   0   1  10         27.69         27.51         3.89 o                         
   1   1  10          5.02          5.41         5.02 o                         
   2   1  10          2.26         -2.43         4.86 o                         
   3   1  10         13.23         12.73         7.82 o                         
  -9   2  10        248.29        257.28        21.83 o                         
  -8   2  10        174.59        158.30        15.03 o                         
  -7   2  10        208.04        211.40        11.72 o                         
  -6   2  10        344.17        335.40         7.94 o                         
  -5   2  10        109.88        143.35         8.26 o                         
  -4   2  10        545.76        573.44         9.75 o                         
  -3   2  10        516.50        547.56        10.05 o                         
  -2   2  10        285.45        334.24         9.21 o                         
  -1   2  10        383.28        410.14         8.71 o                         
   0   2  10        275.10        303.53         7.74 o                         
   1   2  10        242.06        244.04         9.97 o                         
   2   2  10        314.30        319.23        14.48 o                         
   3   2  10         33.87         40.93         8.61 o                         
  -9   3  10          4.83          4.81         9.14 o                         
  -8   3  10         10.96          1.90        15.47 o                         
  -7   3  10          2.28          0.94         6.06 o                         
  -6   3  10         39.89         44.92         6.09 o                         
  -5   3  10         24.84         30.73         4.56 o                         
  -4   3  10          2.81          7.83         4.11 o                         
  -3   3  10         30.10         30.19         4.29 o                         
  -2   3  10         12.94         10.07         4.13 o                         
  -1   3  10         18.03         19.46         4.47 o                         
   0   3  10         78.88         76.70         6.70 o                         
   1   3  10         11.30         19.36         6.18 o                         
   2   3  10         13.42          5.29         5.96 o                         
   3   3  10         11.00         14.81         7.86 o                         
  -8   4  10         35.64         36.24         8.50 o                         
  -7   4  10         65.83         65.91        11.77 o                         
  -6   4  10        291.23        263.18         8.44 o                         
  -5   4  10         58.32         74.31         6.48 o                         
  -4   4  10        250.01        260.49         8.75 o                         
  -3   4  10        244.00        251.29         8.25 o                         
  -2   4  10         38.23         69.33         5.75 o                         
  -1   4  10        273.64        268.55         8.72 o                         
   0   4  10         92.92        118.68         8.84 o                         
   1   4  10         71.44         57.84         6.52 o                         
   2   4  10        138.15        146.82         9.01 o                         
  -7   5  10         72.58         70.85         7.66 o                         
  -6   5  10          6.37          3.81         6.29 o                         
  -5   5  10         40.74         44.06         6.48 o                         
  -4   5  10         27.03         26.76         5.91 o                         
  -3   5  10          5.55         14.86         5.94 o                         
  -2   5  10         14.72         24.41         5.77 o                         
  -1   5  10         52.53         48.49         5.24 o                         
   0   5  10         15.19         22.12         7.96 o                         
   1   5  10         27.63         29.61        13.87 o                         
  -5   6  10         25.95         46.11        10.57 o                         
  -4   6  10        143.76        163.17         9.09 o                         
  -3   6  10        222.16        261.10        11.56 o                         
  -2   6  10         13.68         35.09         6.06 o                         
  -1   6  10        332.73        329.29        16.02 o                         
  -8   1  11        107.51        123.41         8.84 o                         
  -7   1  11         57.19         71.29         5.22 o                         
  -6   1  11         92.88         98.96         5.99 o                         
  -5   1  11        160.88        163.18         6.76 o                         
  -4   1  11         79.07         68.86         5.60 o                         
  -3   1  11        178.30        181.08         8.21 o                         
  -2   1  11        210.11        201.65         8.01 o                         
  -1   1  11        141.98        129.03         6.83 o                         
   0   1  11        106.55        104.82         5.91 o                         
   1   1  11        130.09        119.58         7.93 o                         
  -8   2  11          4.76         26.63         8.16 o                         
  -7   2  11          6.47         10.51        10.02 o                         
  -6   2  11          1.27          0.07         5.84 o                         
  -5   2  11         21.93         20.32         5.09 o                         
  -4   2  11          6.02          6.75         4.88 o                         
  -3   2  11         23.71         24.01         4.92 o                         
  -2   2  11         52.26         38.22         7.20 o                         
  -1   2  11          2.99          2.15         5.13 o                         
   0   2  11         26.20         26.00         5.13 o                         
   1   2  11          3.18         -3.11         6.21 o                         
  -7   3  11         79.62         67.64         9.77 o                         
  -6   3  11         78.32         85.47         5.85 o                         
  -5   3  11        225.95        236.72         9.65 o                         
  -4   3  11        126.64        107.65         7.15 o                         
  -3   3  11        252.41        244.05         9.81 o                         
  -2   3  11        242.25        220.54         8.23 o                         
  -1   3  11         79.88         83.57         5.83 o                         
   0   3  11        149.79        139.23        13.95 o                         
  -6   4  11          9.59         22.00         7.19 o                         
  -5   4  11         17.93         20.73         7.09 o                         
  -4   4  11         49.43         56.29         6.01 o                         
  -3   4  11         11.30         10.13         5.46 o                         
  -2   4  11          7.01         16.91         5.67 o                         
  -1   4  11          3.07          7.33         6.77 o                         
  -5   0  12         85.67        107.13        12.17 o                         
  -4   0  12        143.53        147.94        10.97 o                         
  -3   0  12          1.21         -3.02         8.70 o                         
  -2   0  12         13.29         33.79         9.03 o                         
  -5   1  12          4.83          5.50         6.41 o                         
  -4   1  12         39.86         46.24         6.94 o                         
  -3   1  12          4.54          5.45         6.80 o                         
  -2   1  12         13.08         10.96         6.24 o                         
  -4   2  12        179.98        197.98         9.43 o                         
                                                                                
